# Supplementary material for: De Novo transcriptome characterization of Dracaena cambodiana and analysis of genes involved in flavonoid accumulation during formation of dragon’s blood
Source: Sci Rep. 2016 Dec 6;6:38315. doi: 10.1038/srep38315 (PMC5138819; doi:10.1038/srep38315)
Supplement: Supplementary Dataset 1 [file srep38315-s2.xls]

## Sheet: Annotation
		Table S2. Annotation and sequences of 34783 unigenes
Unigene	Unigene_length	NR_DB					Swiss_prot_DB					KEGG_DB			GO			SEQ
		Subject	E_value	Indentity	Score	Annotation	AC	E_value	Indentity	Score	Annotation	KEGG_Orthology	Annotation	Link	molecular	cellular	biology
comp15_c0_seq1	299	gi|218188478|gb|EEC70905.1|	2.04047e-14	77.78	185	gi|218188478|gb|EEC70905.1| hypothetical protein OsI_02453 [Oryza sativa Indica Group]	sp|P42314|YXJC_BACSU	6.78254e-26	92.59	257	sp|P42314|YXJC_BACSU Uncharacterized transporter YxjC OS=Bacillus subtilis (strain 168) GN=yxjC PE=3 SV=3	--	--	--	GO:0003857 ;GO:0008410 ;GO:0050662 ;	GO:0016021 ;	GO:0006631 ;GO:0055085 ;	AAAGAAATACGGGAAAATACAGCTTAATAAATCCTACCATCTTCTCCATAAATATATTCGAGAAGAAAGGAAGCACGAAGCTTGGATCTGTCAGGAGCACGGCAAACAGCGCACAAATCGGGGCGAATAAAATGACTGAAAAGCCCCGGTAAGCCGCAAACATCAGCATGCCTAATGCCAATAAAATAATAACAATGTCCACAAATCCCCCTCTTTTCTGCTCAATATTAGTAAGCGCTTACAAAAAATCGAGAAAATAAAGCAAAAAACATGCCGGTTTTGCACAGTTTTTGAGGCTG
comp20_c0_seq1	737	gi|224010339|ref|XP_002294127.1|	4.97695e-17	52.38	198	gi|224010339|ref|XP_002294127.1| predicted protein [Thalassiosira pseudonana CCMP1335] gi|220970144|gb|EED88482.1| predicted protein [Thalassiosira pseudonana CCMP1335]	sp|O32227|YVAE_BACSU	8.15066e-33	70.93	304	sp|O32227|YVAE_BACSU Uncharacterized membrane protein YvaE OS=Bacillus subtilis (strain 168) GN=yvaE PE=3 SV=1	K03297	small multidrug resistance family protein	http://www.genome.jp/dbget-bin/www_bget?ko:K03297	--	GO:0016021 ;		GAGGAAGAGAACCTTTAACCCTTTCATCATCTGTTTCTGTCCGTATGAACGCTGATGCCGTTTGATGACGTTTCACTTTCAGAAATAAAGTTTAAGGAAACAACACCGATGATGATCAGAAGAACAGAGACAGCTTTTATGACAGAGAACTGTTCATGAAAGAAAAAAATTCCGATCGCGGAAATCAGCACGATCCCCATTCCGGACCAGACCGCATATGCGATGGAGACACTTATATATTTCAAAGTCAAAGTAAGAAAACAAAGGCTGCCGATATAAAACAATAATAATAAAATACTTGGGACAAGTTTTGTAAATCCATTTGATAATTTCATGCTGACCGTACCCAATACTTCAAAAATGATCGCTAAACTTAAATAAATCCATTGCATTCAACAT…
comp26_c0_seq1	274	gi|548834162|gb|ERM96599.1|	5.12127e-27	61.64	269	gi|548834162|gb|ERM96599.1| hypothetical protein AMTR_s00001p00270970 [Amborella trichopoda]	sp|Q9SVU5|GDL67_ARATH	2.4791e-16	40.54	186	sp|Q9SVU5|GDL67_ARATH GDSL esterase/lipase At4g28780 OS=Arabidopsis thaliana GN=At4g28780 PE=2 SV=1	--	--	--	--	--	--	GCTAAGTATGTGAACAATACTTGAAGATGCTTTCTAATAATCATCGGCAGCTAACTGTGCGAAATTTATGGGGCTGACAAACTGCTTTGAGCCACTGAAGAGCGTTTCTGCTGCTATCTTACAGGCTGCTTCTGTAGGGTGAAAGAAATCCCAGAACAGGTATTGGTTGCGGTTTGCACAAACTGTAGCATTTAGTGTGCAGGGCATCTCAGCATTGAACTTGCCAGCACCACAGCATGCGGACTCGAGCTCAGTGAATCCTGATAAATAAAAA
comp26_c1_seq1	373	gi|470112095|ref|XP_004292273.1|	4.58861e-24	49.41	251	gi|470112095|ref|XP_004292273.1| PREDICTED: GDSL esterase/lipase At5g55050-like [Fragaria vesca subsp. vesca]	sp|O23470|GDL64_ARATH	9.92472e-14	38.2	170	sp|O23470|GDL64_ARATH GDSL esterase/lipase At4g16230 OS=Arabidopsis thaliana GN=At4g16230 PE=3 SV=2	--	--	--	--	--	--	CGCCCGTTAACTTTCAATTGCGAAATCCATCAAAATCAAAATATGGTCATATGTTACAGAGACTCTACGAACTTGGAGCTAGGAAGATTGGTGTAGTCTCCGCTCCACCCACTGGATGCTGTCCGTCGCAGAGGTTGTTCAATGCCACTGGTGGTTGCCTCGACGAAGTAAACGAGTTGTCTCAGATGTTCTATGTGGCCACAGATGCCATGCTGAAAGATCTGAGCTATGATCTCAAAGGACTCAAGTATTCATTGGGAAATTTGTTTAAAATGGTTGTTGATTTCTTTCAAAAAGCACCTCTTCTAGGTAAGCCTGTCTAAGTATGAATGCAAAAATTGATATATAATATATCAAATTAATTTCAAATCCC
comp31_c0_seq2	237	gi|147802093|emb|CAN70614.1|	3.126e-45	93.33	381	gi|147802093|emb|CAN70614.1| hypothetical protein VITISV_004841 [Vitis vinifera]	sp|Q9FWX2|NAC7_ARATH	2.04508e-39	84.21	350	sp|Q9FWX2|NAC7_ARATH NAC domain-containing protein 7 OS=Arabidopsis thaliana GN=NAC007 PE=2 SV=2	--	--	--	GO:0003677 ;	--	GO:0006355 ;	TTCCGATCTTGGGGTGGTGCATTCTCTTCAGACTCCAATCGATACTCATGCATGATCCAATCAGTCTTCTGCCCATTTGGAGCTCTTCCCTTGTAGAACACTAGGGTCTTCCTCATGCCTATGAGCTTGTTCTTGTCGTTGATGGCCTTGTCCCTCCCGGTCGCCTTCCAGAAGCCAGCCAATGTTGCCCTATTCGTCCTTGTTCCCGTAGGGTACTTCTTGTCCTTGTGGCTGTTG
comp47_c0_seq1	1298	gi|297802382|ref|XP_002869075.1|	7.35276e-91	47.62	743	gi|297802382|ref|XP_002869075.1| phosphoserine aminotransferase [Arabidopsis lyrata subsp. lyrata] gi|297314911|gb|EFH45334.1| phosphoserine aminotransferase [Arabidopsis lyrata subsp. lyrata]	sp|P80862|SERC_BACSU	0	85.37	1347	sp|P80862|SERC_BACSU Phosphoserine aminotransferase OS=Bacillus subtilis (strain 168) GN=serC PE=1 SV=2	K00831	phosphoserine aminotransferase	http://www.genome.jp/dbget-bin/www_bget?ko:K00831	GO:0004648 ;GO:0030170 ;	GO:0009570 ;	GO:0006564 ;GO:0034976 ;GO:0009627 ;	GAAAACACATATCGAAAACGTGTACGAGTTTACGCCTGAGCTTTCTAAAGAATATTTTGAAGCGGTGCCGAAAATCGCACGCGCCATCCGCGATGAATTCGAGCCGATCGGGCTGAATATTCTCAATAACAACGGTGAAAAAGCGGGCCAATCGGTGTTCCATTTTCACATGCATATCATTCCGCGTTACGGAAAAGGAGACGGTTTCGGGGCTGTCTGGAAGACCCACGCCGAAGACTATACGCCTGACGATCTTCAGGAGATCGCTTCAACCGTCAGAAAACGGCTTGCCTCATCTTAAAGATGAGGTTTTTTTGCGTCCGGAAACACAAAAAACATAAATTATATTTTTTCATATCAAAAAAATCAAAAAATTGTGATAGGATAATTGTATTATTT…
comp47_c1_seq1	1017	gi|389640935|ref|XP_003718100.1|	4.61339e-13	65.31	175	gi|389640935|ref|XP_003718100.1| hypothetical protein MGG_00872 [Magnaporthe oryzae 70-15] gi|351640653|gb|EHA48516.1| hypothetical protein MGG_00872 [Magnaporthe oryzae 70-15]	sp|P55339|ECSA_BACSU	8.63541e-63	95.8	524	sp|P55339|ECSA_BACSU ABC-type transporter ATP-binding protein EcsA OS=Bacillus subtilis (strain 168) GN=ecsA PE=1 SV=1	K01990	ABC-2 type transport system ATP-binding protein	http://www.genome.jp/dbget-bin/www_bget?ko:K01990	GO:0016787 ;GO:0000166 ;	GO:0005737 ;GO:0005634 ;	GO:0009117 ;	TAAACTCGTACAGGTTTTCGATATGTGTTTTCGGAATCACGAGCGTATGGCCTTTTGTGACCTGGCTGATATCAAGAAACGCCACGACGTGTTCATTTTCGTATACTTTTGAAGACGGAATGTCACCGGCAATGATTTTGCAGAAAATACAATCGTCCGCTTTGTGCATAGATGGGTTTCCTCCCTGAAAAGAAATATATGTATATTCTCATCGTACCACAAAAACGGCCAAAACAAAAAACAGGATGAACGGCTGCGCGTTCACCCTGATGCAGAAGTACGAGCTTTATCACAGAAAATTGAATATGCCTTTTGTAAGCACCTCATTTGTTTTTAAAATGAAGACTTATGGGTCTGCTTAATCATTCCTGGGACAAACACCTCATTTGATTATTTCAT…
comp65_c0_seq1	660	gi|115454769|ref|NP_001050985.1|	9.26028e-50	52.2	432	gi|115454769|ref|NP_001050985.1| Os03g0699100 [Oryza sativa Japonica Group] gi|113549456|dbj|BAF12899.1| Os03g0699100, partial [Oryza sativa Japonica Group]	sp|Q4V837|DTLA_XENLA	5.89572e-16	53.62	197	sp|Q4V837|DTLA_XENLA Denticleless protein homolog A OS=Xenopus laevis GN=dtl-a PE=2 SV=1	K11790	denticleless	http://www.genome.jp/dbget-bin/www_bget?ko:K11790	GO:0000166 ;	GO:0080008 ;	GO:0006261 ;	GGCCAGAATGAAATGGAAGAATATCAAGACCTTGTGTTAGATGGCACTCGGAGATGGTACTTGGTATTATATCCGGCTGTTCATATACTCCAAATCTATAAAAGAGACTATGGAAGACAATTCATGTGTTTCAGGAATTTCATGAAGTGAGAAAATAGTCACGAATGGTTCTCCGTTTCAGTGAACAAGGGGGATTGAGGACAGAGGACGGGCTGTCCGACTCAGCATCTGGGGACTTTTGCATATCTAGCTGAAATGTCTCAATTTTCCTTTTCTTGTCAGGTATTGGTGTACTGAACTCAACCATTTTAGTGTGCACTGGTGAATCTGGATTTATTTCATTTGATGGGTTGCCATCCTTATATCTTGTTTCGGACATGATATCATCCATGTACAACT…
comp72_c0_seq1	560	gi|388494332|gb|AFK35232.1|	1.2621e-54	79.1	465	gi|388494332|gb|AFK35232.1| unknown [Lotus japonicus]	sp|Q9SRW9|CSLD5_ARATH	2.07242e-53	80.45	478	sp|Q9SRW9|CSLD5_ARATH Cellulose synthase-like protein D5 OS=Arabidopsis thaliana GN=CSLD5 PE=2 SV=1	K00770	1,4-beta-D-xylan synthase	http://www.genome.jp/dbget-bin/www_bget?ko:K00770	GO:0016760 ;	GO:0016021 ;	GO:0030244 ;	CGAGAATTTTGAAGGTCGTGGCTGGGGTCGACATCTCGTTCACTCTCACGTCGAAGCCAGCCAGCGACGACAGCGACGACCTGTTTGCGGAGCTGTACGTCGTGAAATGGAGTTTCCTGATGGTCCCGCCGATCACGATCATGATGGTGAACATGATTGCGATCGCAGTGGGGGTGTCGAGGGCGCTGTACAGCCCGTTCCCCCAGTGGAGCAGGCTGATGGGTGGGGTGTTCTTCAGCTTCTGGGTGCTGTGCCATCTGTATCCGTTTGCAAAGGGGCTGATGGGGAGGAGGGGCAAGGTGCCTACAGTCGTCTTCGTGTGGTCGGGGCTCATCTCCATCGTGGTGTCGCTGCTCTGGGTGTCGATAAGCCCGCCCATCGGGGCGAAGGGCTACATGA…
comp97_c0_seq1	410	gi|54606728|dbj|BAD66751.1|	3.25662e-14	48	185	gi|54606728|dbj|BAD66751.1| orf764 [Beta vulgaris subsp. vulgaris]	--	--	--	--	--	--	--	--	GO:0003676 ;GO:0004523 ;	GO:0005739 ;	GO:0015074 ;	ACTCTTGAATGAAGACCCGCCCTATGTTAGGGCATCCATTGTTCTGACAAGGAAACATAGGGCATCTATTGGTCTGACAAGGAAGGACGCCCAAATACATGTGAGGAAATGCGAGAACAGTTTACCTGCATTGCTTGGTCAGCACTTGTGGAGCTCACTGCCTATTTTATCCAATTTTATTTGCCTCGTGGGGACTCCACATACTCGGAGCTTTTCTGCTGGCACCTGGCCGGAGAAAGTATTTGATTGTAGCCATCGACTACATCACTAGTTGGGTTGAAGCAAAATCCTTGTCCACAATCTTGTCTAGACATCATCTTGTTCTTTCATAAGTTACTTACAGAGTTGGCCTACCAAGATCAATTGTTATAGACAATGGAAAGCAGTTTTGATTCCAAG…
comp104_c0_seq1	261	gi|133711804|gb|ABO36622.1|	4.21499e-15	59.09	134	gi|133711804|gb|ABO36622.1| copia LTR rider [Solanum lycopersicum] gi|133711819|gb|ABO36636.1| copia LTR rider [Solanum lycopersicum]	sp|P10978|POLX_TOBAC	1.5256e-13	56.82	123	sp|P10978|POLX_TOBAC Retrovirus-related Pol polyprotein from transposon TNT 1-94 OS=Nicotiana tabacum PE=2 SV=1	--	--	--	GO:0003676 ;GO:0008270 ;	--	GO:0015074 ;	ATTGATCAAACTTCTTATACCACTATGTCAAAAATTGCTTCAAACCGTACAGAAACTTCTCTAACTTGCAAACCATATCTTCATTACTAGCAACCTTAAATCCATCCGACTGAGTCATGTAGTATCCTCTTTCAAATTACCATGCAAGAAGGCTATTTTAACATCCATTTGAACTTGTTCCAAATCTAATTGTGCAACTAAAGCTAGCAAAATACAAATAGAAAATATTTAACAATTGGAGACAATACCTCATTGTAGTCA
comp119_c0_seq1	536	gi|242085388|ref|XP_002443119.1|	5.09186e-26	48.86	226	gi|242085388|ref|XP_002443119.1| hypothetical protein SORBIDRAFT_08g009520 [Sorghum bicolor] gi|241943812|gb|EES16957.1| hypothetical protein SORBIDRAFT_08g009520 [Sorghum bicolor]	sp|P31843|RRPO_OENBE	2.145e-11	42.86	150	sp|P31843|RRPO_OENBE RNA-directed DNA polymerase homolog OS=Oenothera berteriana PE=4 SV=1	K07497	putative transposase	http://www.genome.jp/dbget-bin/www_bget?ko:K07497	GO:0003723 ;GO:0003964 ;	GO:0005634 ;	GO:0015074 ;GO:0006278 ;	GGGGGGTAGAGAGCTAATGGTTTCCGTCCAAAGTGGCTAGAAGAAATACAAGAACTGAGGAATTGGATCCCCTCAAGGGCTTTGTCCTGTTTGACCGTGAGATCATCAAATTCCCTTGATCAATCCCTAGCAAATGGTCAACATGAGGCCTTATAGATATCCTTTCACCAAAAGAATGAAATAGATAGGCAAAATTCGAGCGATACTAGAAAAGGAATCATCAGACCTAGCTCCAATCCTTTCGCAACTCCAATCATAAGTCCTTTCGCAACTCCAATCATAAATCTGACAGAAGTTGGTACTCATATATTGCACTAAATAAGAATAAACTCGAGAATAGTTTTCCTATTACCTTAATAGATGATCTGCTAGATGAACTTCACAGCGCAAAATAATTTT…
comp122_c0_seq1	335	gi|108709244|gb|ABF97039.1|	3.48105e-07	42.86	130	gi|108709244|gb|ABF97039.1| retrotransposon protein, putative, unclassified [Oryza sativa Japonica Group]	--	--	--	--	--	--	--	--	GO:0003723 ;GO:0003964 ;	--	GO:0006278 ;	GAAGGCTGCAACCCTGCTTTTAGAATGATATTAGGTTCCTCAAAAACAAGTGGGACTTACCTCGGGTCATTGGGAGAGATTTTAATGTCATTAGATTTCAAGAGGAGAGAAAAGATGCGGATGGTAATGGTCATGATAGAGAAGTACTCAACGTCCTAATTGGTGACCTAAATTTAGCGGATCTTTCGATCACAGATAGATCATTCACTTGGTCCAACTTGCATGATGACCCGTCTACCTATTCTAAATAGTCATGTTTCCTCCTCGTGGGAGTCCCCTTTTCCATTGGATTTTGCAAAATCTACTATTAGACTCACACCGGAGAAAGATCGGAA
comp160_c0_seq1	278	gi|51038191|gb|AAT93994.1|	4.3443e-18	46.34	206	gi|51038191|gb|AAT93994.1| hypothetical protein [Oryza sativa Japonica Group]	--	--	--	--	--	K15601	lysine-specific demethylase 3	http://www.genome.jp/dbget-bin/www_bget?ko:K15601	GO:0003723 ;GO:0003964 ;	--	GO:0006278 ;	GCAAACTTTGTGCGAATAAGATGCTGGTAGTCCCCGTAATGCACCCATTCTCTCTGCTCTAGTAAACATGGTAGACAGTGAGTTTGCTATTAATGAAAAGAGTAGGGGGGATAATGGGTCGCCTTGTCTAAAGCCTTTTTTGCAGATAATTTCCTTACCCATAGACCCGTTTATAAGGAGTTTCACCTTTGCTGATTTACACCAAGTATATATCCATTGTATCCAGCATTGCCCAAAACCTCTTGTGCGTAGTGTTTCCAACAAACAGTCCCATCCTA
comp171_c0_seq1	314	gi|89179430|gb|ABD63165.1|	1.88627e-40	61.9	363	gi|89179430|gb|ABD63165.1| F5M15.26, related [Asparagus officinalis]	--	--	--	--	--	--	--	--	--	--	--	GAGAGTCGACGGAACTATCATATAGGCATGAATCTACAGTCGCCCCAAGAGAATGTTATAAGATGTGTCTGCGTCAATGACATAGCACGTAATCTCTGTCCTCAAGTCTCCGATCTGACATCGAAGTCGGATCTTATCAAGGGAACAGTCGTTGGCATTGAATCCATATATAGTGGTATTTGTTGGGGTGAGGCGATGAGGTGAGATCCCCAGTAGGTGTATCAGCCGTCTCGGGATGACGCTTAGTACAGATCCTGGATCAATTTGAATGCGGTCCACCTTTGTAAATTCGACATATCCAGTGAAATATAAAG
comp178_c0_seq1	326	gi|406607571|emb|CCH41042.1|	4.33912e-07	69.7	128	gi|406607571|emb|CCH41042.1| GMP synthase (glutamine-hydrolysing) [Wickerhamomyces ciferrii]	sp|A7Z235|GUAA_BACA2	1.31837e-18	100	207	sp|A7Z235|GUAA_BACA2 GMP synthase [glutamine-hydrolyzing] OS=Bacillus amyloliquefaciens (strain FZB42) GN=guaA PE=3 SV=1	K01951	GMP synthase (glutamine-hydrolysing)	http://www.genome.jp/dbget-bin/www_bget?ko:K01951	--	--	--	TGGAATGAATCAGGACAGTTGTGGGAAAATATAATTAAAACAAGATAGTCTTGACCGCATATCGTCCTGTTGTTAGAATAAATGAATGTTAAATGGGAGCCCGGGAGCGTTAAAAAGCCGGGCTTCCGTACAAGTCTTGCGCGACAGAGGGCTGAACGTTTGTCCTCCGTTTTTTCTGTGTCAAAAACTTAGAGGAGATTAGGTGACAACCATGACGAAGTTAGTGAATGAAATGATTCTTGTTCTTGATTTCGGCAGTCAGTATAACCAGCTGATTACCCGCCGGATCCGTGAATTTGGCGTATATAGCGAGCTGCACCCCCATA
comp178_c1_seq1	654	gi|194476897|ref|YP_002049076.1|	8.29304e-73	52.75	608	gi|194476897|ref|YP_002049076.1| bifunctional GMP synthase/glutamine amidotransferase protein [Paulinella chromatophora] gi|171191904|gb|ACB42866.1| bifunctional GMP synthase/glutamine amidotransferase protein [Paulinella chromatophora]	sp|A7Z235|GUAA_BACA2	3.04465e-160	100	1183	sp|A7Z235|GUAA_BACA2 GMP synthase [glutamine-hydrolyzing] OS=Bacillus amyloliquefaciens (strain FZB42) GN=guaA PE=3 SV=1	K01951	GMP synthase (glutamine-hydrolysing)	http://www.genome.jp/dbget-bin/www_bget?ko:K01951	GO:0004066 ;GO:0005524 ;GO:0003922 ;GO:0016462 ;GO:0016740 ;	GO:0009536 ;	GO:0006529 ;GO:0006541 ;GO:0006177 ;	GAAAATACAAGTCAGCTGGTCGCCGATCGCTTTATGAATTAAAGCAGCCACAACAGAGGAATCAACACCGCCGCTTAGCGCGCAAAGAACCTGTTTGTCTCCGACTGTTTCACGGATTTTTTGCATTTCGATTTCGATAAAGTTTTCCATTGACCATTTGCCTTCACAATCGCAAACGCCGAATACAAAGTTTTTCAGAAGATCATTGCCGTATTCAGAGTGGCGCACTTCCGGGTGGAACTGAACGCCATACCAATTCTTGTCCGCTTTGCTCATCGCTGAATTCGGACAGTGATGGCTTGTTGCGTCAACAGTGAAGCCTTCTGGAACTTCTACAACCAAATCGCCGTGGCTCATCCAGACAACTTGTTCTTCCGGAAGATCTTTGAACAAGTCAGG…
comp179_c0_seq1	208	gi|332322149|emb|CCA66140.1|	4.36406e-08	43.1	133	gi|332322149|emb|CCA66140.1| hypothetical protein [Beta vulgaris subsp. vulgaris]	--	--	--	--	--	--	--	--	GO:0003723 ;GO:0003964 ;	--	GO:0006278 ;	GGTACATTGTAAAAACAAATGATCATGAGTTTCATCAGAATCAGAACATAAACAACATAAGAAACCATGTGTTATAACACATTTTTCTGCCACTTTCTCTTTCTTATGTAATTTGCCCAGCATGATTAGCCAAGCTAAAATTTTAACTTTCAAAGGGACAAACAACCTCCAAATGTACTTTTAACTTTCAAAGGGACAGATCGGAAGA
comp227_c0_seq1	426	gi|270342124|gb|ACZ74707.1|	3.52603e-55	98.44	467	gi|270342124|gb|ACZ74707.1| carbonic anhydrase [Phaseolus vulgaris]	sp|P17067|CAHC_PEA	2.28974e-33	71.96	312	sp|P17067|CAHC_PEA Carbonic anhydrase, chloroplastic OS=Pisum sativum PE=1 SV=1	K01673	carbonic anhydrase	http://www.genome.jp/dbget-bin/www_bget?ko:K01673	GO:0004089 ;GO:0008270 ;	--	GO:0015976 ;	CCAGTCTTGATCCTCTCAGAAGCTTCTGATGAAGGGATGCTATCAGATGATGTTGTCCCCAGTGAAGCTGTTATCTGCTCCACTTTTTCAGCTGCTGTGGCCTTTAGTTCACTCTTCTCCCTCAACAATTTCTGGAGTTCTTCAATAGCTTGCTCATACTCCTTTGCCATATCCCCTCTCACTGTTGGGGTGATGATGGGGGAAGGTGCAGCAAAGACAGGCCTGTCTTGAATGAGAGAAGGGAAAGAAGAGGAAGATGAAGATGAAGGAGAAGAAGGAGTGGTGAGGGTTGCAAAGACTGAAGGTCGCAATGTGGCCTTCTTAAGGGAGGTTTTGGCTGGGGAGATTGAAGAGAGGCACCAACCGTTAATGGAAGAGGTCGACATTGTGCAATGAGGA…
comp232_c0_seq2	291	gi|242089979|ref|XP_002440822.1|	9.28517e-11	40	156	gi|242089979|ref|XP_002440822.1| hypothetical protein SORBIDRAFT_09g007400 [Sorghum bicolor] gi|241946107|gb|EES19252.1| hypothetical protein SORBIDRAFT_09g007400 [Sorghum bicolor]	--	--	--	--	--	--	--	--	GO:0003723 ;GO:0003964 ;	--	GO:0006278 ;	ACGAATTAATTTTTCTAAGAGCTCCTTCATTAGCCTAGAGCCCAAGAACCTCTCTCTTTGTCTTATATTAGACATCTTCATATGTAAAGAAGTTTTCTTCCCGATCAAATACCGAGGCATCCCCATTAAACCAGAAAAACTCTCCAAACAGGATTGGAACCCTCTACTGGATGCCTTTGAAAAGAGATTAGAAGGATGGAGAAGTAATTTACTTTCTTTGGGGGGAGGGTGGTGTTACTTAACTCAGTATTAAGCTCATTACCTCTATATTATATGTCCTTCTTCCTACTG
comp242_c0_seq1	903	gi|550805142|gb|ERS97059.1|	7.51948e-44	40.57	418	gi|550805142|gb|ERS97059.1| hypothetical protein HMPREF1624_06388 [Sporothrix schenckii ATCC 58251]	sp|P40714|CSCA_ECOLX	5.16018e-66	50	561	sp|P40714|CSCA_ECOLX Sucrose-6-phosphate hydrolase OS=Escherichia coli GN=cscA PE=3 SV=1	K01193	beta-fructofuranosidase	http://www.genome.jp/dbget-bin/www_bget?ko:K01193	--	--	--	GCCGAGATTACCGTCACTTTGGGCGAGAACACCCGCGTATTCCCAATCACGCAAATCAGGTGAACGGTATAAAACGACCCGTCCGACGTTTTCTTTTGAAGAGTTGCCGATGACCATATACCAAACATCGCGATGCTTCCATACTTTCGGATCGCGGAAATGACGGGCGCTGTCTTCCGGCGGTTCCGCAATAACAGGGTTTTCCTGAAGCTTTTCAAACACGGTTCCATCTTGGCTGACAGCGATATTTTGAGTTTGATAGAATAGGTCTTTCTCTTGATCAATTATATTATGGCCTGTATAGATGAGGGCCAATCTTCCATGATCATCGACCGCGCTTCCCGAAAAACAGCCGCTTTGGTCGAATTCATCCCCCGGAGCTAAGGCAACCGGCAGGTG…
comp256_c0_seq1	465	gi|328766023|gb|EGF76098.1|	1.06236e-15	34.75	198	gi|328766023|gb|EGF76098.1| hypothetical protein BATDEDRAFT_93043 [Batrachochytrium dendrobatidis JAM81]	sp|P40750|PBPD_BACSU	2.83929e-90	83.87	719	sp|P40750|PBPD_BACSU Penicillin-binding protein 4 OS=Bacillus subtilis (strain 168) GN=pbpD PE=1 SV=2	K05366	penicillin-binding protein 1A	http://www.genome.jp/dbget-bin/www_bget?ko:K05366	GO:0008658 ;GO:0008233 ;GO:0016763 ;	--	GO:0009252 ;GO:0046677 ;	GGTCCGCACGCTGAATACCTGCGTCGGCTCATCTTTCCATTTCAATATCGTTTTTCCTTTTAAATCAGTCACTTTTGTAATCGCGTGACTCGGCGTATAAACGCCGTTGTTGCCGAACGTGGTGTACGCATTGGTCATTTCAAGCGGCGTCATGCCGTTTGTAAAACCGCCAAGCGCCGCGGGCAGACGGTAATCCGCGCTGACCAGCTTCGCGAAATGAAACGGTTCAAGGTAGCTGAACGCCTTATTGACGCCGACGCGGTCCATGATTCTGATGGCCGGTGTGTTGTACGAGTATTTAAACGCCGTTTCCAGCGTGACCGTACCGTACGTGCGGTTATTGTAGTTCTGCGGGCAGTAATCCGCACTGCAGAATTTGCTTGCGTCAATCTTGCTGTG…
comp265_c0_seq1	645	gi|528064612|gb|EPX74174.1|	4.18299e-14	43.48	189	gi|528064612|gb|EPX74174.1| tRNA uridine 5- carboxymethylaminomethyl modification enzyme [Schizosaccharomyces octosporus yFS286]	sp|A7Z4N3|TRMFO_BACA2	3.94617e-155	99.07	1142	sp|A7Z4N3|TRMFO_BACA2 Methylenetetrahydrofolate--tRNA-(uracil-5-)-methyltransferase TrmFO OS=Bacillus amyloliquefaciens (strain FZB42) GN=trmFO PE=3 SV=1	K04094	methylenetetrahydrofolate--tRNA-(uracil-5-)-methyltransferase	http://www.genome.jp/dbget-bin/www_bget?ko:K04094	--	--	--	GAAATAGTTTGAATAGTCTCAATTGCGCGTTTAGCGTATTCTTCATTTCGTTCTTTTTTGTTTTTAATTTTTACAGGCAATTCTTTTAAGAGGCCGAAGTTTGCATTCATCGGCTGGAAGTTCTTCTGATTCGTCGTCGTAATGTAGTGAGCCATGCTTCCGATCGCCGTCTCCTGCGGGAATGTCACAAGATCCTGACCGAGCACAAGTTTGGCGGCATTGATTCCCGCTACAAGACCTGAAGCGGCAGATTCAACATAACCCTCTACGCCGGTCATTTGGCCCGCGAAAAACAGATCGTTCCGCTGTTTAAATTGATATGTCGGGTTCAAAAGGCTCGGCGAGTTGATAAATGTGTTTCTGTGCATGACGCCGTATCTGACGATATCAACATTTTCA…
comp274_c0_seq1	385	gi|108863072|gb|ABG22121.1|	1.46548e-32	57.02	313	gi|108863072|gb|ABG22121.1| polyprotein [Solanum melongena]	sp|P10978|POLX_TOBAC	1.38795e-24	46.49	257	sp|P10978|POLX_TOBAC Retrovirus-related Pol polyprotein from transposon TNT 1-94 OS=Nicotiana tabacum PE=2 SV=1	K13162	poly(rC)-binding protein 2/3/4	http://www.genome.jp/dbget-bin/www_bget?ko:K13162	--	--	--	GCCTGTTTTTTAGACAAACAGACTGATCCCATCACTCTATTCCCTCAATCTCCATACCTAGAATCTTCTTTGCCTCTCCAATATTCATCTCAAATTCGTTTCATAGTCGTACCTTCAACTCCTCTATCTCCACCTTACACTTTGATGCTATCAACATGTTATCAACTTGCAGGAGCAAATAGACTACAGACCCATCTTTTAAACTTTTAAAGTAAACACAATGATCAAAATGACTTTTGATATACGAATTCGTACTCATAAATTGAGCGAACTTTTTGTACCACTATCTCAGAGACTGTTTCAAACCGTACGGGGACTTCTTCAACTTACATATTATATCTTCATTTTTAGCAATCTTAAAACCATCTGATTGAGTCGTATATAA
comp274_c1_seq1	219	gi|105923041|gb|ABF81452.1|	1.78157e-26	69.57	272	gi|105923041|gb|ABF81452.1| TIR-NBS type disease resistance protein [Populus trichocarpa]	sp|P10978|POLX_TOBAC	4.85687e-19	52.17	209	sp|P10978|POLX_TOBAC Retrovirus-related Pol polyprotein from transposon TNT 1-94 OS=Nicotiana tabacum PE=2 SV=1	K05658	ATP-binding cassette, subfamily B (MDR/TAP), member 1	http://www.genome.jp/dbget-bin/www_bget?ko:K05658	GO:0043531 ;	--	GO:0006952 ;GO:0007165 ;	GCAAGTAGTTGATACAAAGCTAGGTTGGTAGCGAAAGGTTACGCTCAGCGAGAAGGTATTAACTACAATGAGATATTCTCTCCACTTGTAAAACATACTTCCGTTCGTATTTTGCTAGCTTGGGTTGCGCAATTTGATTTTGAACTACTTCAGATAGATGTCAAAATAACCTTATTGCATGGTGATGTGAAAGAGGATTTATATACGACTCAATCAGAT
comp278_c1_seq1	229	gi|449473450|ref|XP_004153884.1|	6.12176e-06	43.64	117	gi|449473450|ref|XP_004153884.1| PREDICTED: enzymatic polyprotein-like, partial [Cucumis sativus]	--	--	--	--	--	--	--	--	--	--	--	AGACGGTGTATTAGTAGAGGAAATGGAAGAGCCTCAACCTTCTATCGAGCTATCTGTCAACTCCATGGCAGGGGTGGTCGGGGTTAGTTCGATAAGATTAGTGGGAAAATTTTGGGCAAAGAAGTGAGCTTCTTGGTTGATTCAGGTGCGACTCATAACTTTGTGGATCCTTCGACTGCAAAAAGATTGGGATTACAACTACAAAGCACACACTCTTTTGCTATTGAGG
comp306_c0_seq1	528	gi|219110245|ref|XP_002176874.1|	2.89724e-55	66.17	481	gi|219110245|ref|XP_002176874.1| predicted protein [Phaeodactylum tricornutum CCAP 1055/1] gi|217411409|gb|EEC51337.1| predicted protein [Phaeodactylum tricornutum CCAP 1055/1]	sp|P37477|SYK_BACSU	8.45127e-93	97.16	729	sp|P37477|SYK_BACSU Lysine--tRNA ligase OS=Bacillus subtilis (strain 168) GN=lysS PE=3 SV=1	K04567	lysyl-tRNA synthetase, class II	http://www.genome.jp/dbget-bin/www_bget?ko:K04567	GO:0005524 ;GO:0004824 ;GO:0003676 ;	GO:0005737 ;	GO:0006430 ;	TTTTTCAAAAGAAAATCAAAAAAGTTTTATGAGCGGCTTGTTTCTAAAAAAGCGCCGTACTGCGATAAGCAGAAACGGCGCCTTCCCTTTTATTAGCGTTGTCTCATTTGAGGGAATAATAAAACGTCTCTGATAGACGGAGCATTTGTTAACAGCATGACAAGGCGGTCGATACCGATACCCAATCCCCCGGTCGGCGGCATGCCGTATTCAAGAGCTTCAACGAAGTCTTCATCCATCATATGCGCTTCATCGTTTCCTTCTTCTCTTTCTTTTAACTGCGCTTCAAAGCGTTCCCTCTGGTCAATAGGGTCATTCAGCTCCGTAAACGCATTAGCGTGCTCACGGCCGACGATAAACAGCTCAAAACGATCTGTAAAGCGAGGGTCCTCAGGGTTT…
comp306_c1_seq1	280	gi|546296395|ref|XP_005709851.1|	1.45081e-22	52.81	242	gi|546296395|ref|XP_005709851.1| Lysyl-tRNA synthetase [Chondrus crispus] gi|507105856|emb|CDF39557.1| Lysyl-tRNA synthetase [Chondrus crispus]	sp|P37477|SYK_BACSU	1.29717e-51	88.17	441	sp|P37477|SYK_BACSU Lysine--tRNA ligase OS=Bacillus subtilis (strain 168) GN=lysS PE=3 SV=1	K04567	lysyl-tRNA synthetase, class II	http://www.genome.jp/dbget-bin/www_bget?ko:K04567	GO:0005524 ;GO:0004824 ;GO:0003676 ;	GO:0005737 ;	GO:0006430 ;	GTTTGTGATCTCGATACCATGCTCTTTTGCATGACCGCGCGCTTCTTCAACAGTCATCTCATTCCAGAAATCTACACCTGTCGCTTCTTTGACCGCATCTACCATGTGGAGTCGTTTCCATTCAGGTTTCAGATCAATCTGCTCTTCTCCGTACTGGATTGTGGTGCTTCCAAGCACTTCCTGCGCAATATGTGCTACGAGGTTTTCCGTAAGACTCATAATATCTTTATAATCGGCGTACGCTTCATACAGCTCGATCATCGTGAATTCAGGGTTATGG
comp307_c0_seq1	510	gi|297791745|ref|XP_002863757.1|	1.96243e-20	41.67	181	gi|297791745|ref|XP_002863757.1| hypothetical protein ARALYDRAFT_917481 [Arabidopsis lyrata subsp. lyrata] gi|297309592|gb|EFH40016.1| hypothetical protein ARALYDRAFT_917481 [Arabidopsis lyrata subsp. lyrata]	--	--	--	--	--	--	--	--	--	--	--	GCCGTTTGATTTGGTGCTGATTTGAGAGTAATATTATCTCTTCCTTCAACTACTTCAATAGTGAAGCATTGCTCCCAGTTGAGCTGATCATCTTCTTTATCATCACAAGCAACATTTGCTTTAGAAAGCTTTACACGACAATATTTCTTGATATGCCCAGGCTTCCCACATCGGTAACACTTGAAAGATTTATTACCTCGTGGGCTGTTTCCATTTCCCTTCTTCTCATTTATACCAGCTTCAGAAAACTTTTCTTTTGAGAAGAGAACATCATCCCGTTCCGAATTTAAATTCTTAGCCATTTGTTTATCTAAAGCTTCTCGATTGGAAAGCAAGCTCTCTAATTCTTCAACTGATGGTTGCTTTTCCCATCCCTGAATGGAGGTAATAAAAGGTATG…
comp309_c0_seq1	208	gi|302694017|ref|XP_003036687.1|	2.59328e-06	35.38	119	gi|302694017|ref|XP_003036687.1| hypothetical protein SCHCODRAFT_47390 [Schizophyllum commune H4-8] gi|300110384|gb|EFJ01785.1| hypothetical protein SCHCODRAFT_47390 [Schizophyllum commune H4-8]	sp|Q04747|SRFAB_BACSU	3.11255e-14	44.93	173	sp|Q04747|SRFAB_BACSU Surfactin synthase subunit 2 OS=Bacillus subtilis (strain 168) GN=srfAB PE=1 SV=3	K15667	fengycin family lipopeptide synthetase D	http://www.genome.jp/dbget-bin/www_bget?ko:K15667	GO:0003824 ;			TTACAAAAGAATTATCAGCTTGAACCTTCTGAACAATTTCACCATCTGTTTGATCAAAATACGTTCGAAGTGAATCATGCCTTGTTACTAATTTGTGAAATGCACTTTCAATCTTCTGTTCGTCAATTTCCCCTTCTAATTCACAAATCATCGGCATATTATAAAGGGTACCTTTTTCCATTTTTTGCATCATATACATTCTTTTTTG
comp315_c0_seq1	269	gi|548830735|gb|ERM93658.1|	4.69658e-39	76.74	359	gi|548830735|gb|ERM93658.1| hypothetical protein AMTR_s00004p00161280 [Amborella trichopoda]	sp|Q06850|CDPK1_ARATH	2.65235e-30	69.41	291	sp|Q06850|CDPK1_ARATH Calcium-dependent protein kinase 1 OS=Arabidopsis thaliana GN=CPK1 PE=1 SV=1	K13412	calcium-dependent protein kinase	http://www.genome.jp/dbget-bin/www_bget?ko:K13412	--	--	--	TTTATTTGCAGCCTTCTCATATTTCGACAGAGATGGCAGTGGCTTCATTACAGCAGACGAGCTCCAACAGGCCTGTGATGAGTTTGGTGTCGAAGATGTCAGAATAGAGGATATGATGAAAGAAGTGGATCAGGACAGTGATGGGCGCATCGACTACAATGAGATTGTTGCAATGATGCACAAAGGAACTCCCGGTTTTGGCAAGAAAGGTATACAAAATACCATTGGTTTTAGGGATGCATTGAAGCTTGGTTGAATTGGTAGCTGGC
comp349_c1_seq1	513	gi|159471007|ref|XP_001693648.1|	1.0768e-07	34.23	135	gi|159471007|ref|XP_001693648.1| predicted protein [Chlamydomonas reinhardtii] gi|158283151|gb|EDP08902.1| predicted protein [Chlamydomonas reinhardtii]	sp|O32153|FRLD_BACSU	1.00724e-97	80.59	743	sp|O32153|FRLD_BACSU Fructosamine kinase FrlD OS=Bacillus subtilis (strain 168) GN=frlD PE=1 SV=1	K10710	fructoselysine 6-kinase	http://www.genome.jp/dbget-bin/www_bget?ko:K10710	GO:0016773 ;			AATCACTCCCGGAAAAAAACGCAAACGTCACGTACGGGCAGACCGCTTCTAAATAGGCTTCGTCACGTTTTACAGAGAAGTCAAAGGAAATCGGCACATGCCCGCTCAGCATCGGGAGGTCACGTTCTATCCTGCTGTATACGCTCGTATGCAGCAGATCATGTCCGGCGATAAATGAGATGTCATTCTCCTGAAAAGCGAGTGTCAGACGCGATTGCACGCCGCCTTTATTTGATCCGGCAAATATTCTGTCCCCTCTTTCATCAAGCGTGACGACCGCCATCCCGTTTTCTCCGTATGCCCGGCGGATCAGATCGGCATTCACCTTTTCCAGTTTTAGCACATTCAATACGTGATCCGCCGCTTCATCACTGCCGAGAATCCCGATATAAGAAGTTT…
comp350_c1_seq1	645	gi|125592077|gb|EAZ32427.1|	6.12894e-21	40.27	240	gi|125592077|gb|EAZ32427.1| hypothetical protein OsJ_16637 [Oryza sativa Japonica Group]	sp|P96710|ARAE_BACSU	8.28362e-88	87.24	698	sp|P96710|ARAE_BACSU Arabinose-proton symporter OS=Bacillus subtilis (strain 168) GN=araE PE=2 SV=2	K02100	MFS transporter, SP family, arabinose:H+ symporter	http://www.genome.jp/dbget-bin/www_bget?ko:K02100	GO:0022891 ;	GO:0016021 ;		TCGTGATTTCAAGCATTATGATCGGCGGTGTTTTCGGCGTCGGGATTTCCGGATTTTTGAGTGACCGTTTCGGACGGAGAAAGATTTTGATGGCAGCGGCGCTGTTGTTTGCGGTGTCAGCGGTTGTCTCTGCGCTTTCTCAAAGTGTGTCTTCCTTAGTGATCGCCAGAGTCATCGGCGGTCTGGGAATCGGCATGGGCTCCTCGCTTTCTGTCACGTATATTACCGAAGCCGCTCCGCCGGCCATACGCGGCAGTCTGTCTTCACTGTATCAGCTGTTTACGATATTAGGGATATCCGGCACTTATTTTATTAACCTTGCCGTCCAGCAGTCCGGCTCGTATGAATGGGGGGTGCACACCGGCTGGCGGTGGATGCTCGCTTACGGCATGATTCCGT…
comp354_c0_seq1	795	gi|302763911|ref|XP_002965377.1|	6.78138e-20	51.11	230	gi|302763911|ref|XP_002965377.1| hypothetical protein SELMODRAFT_227556 [Selaginella moellendorffii] gi|300167610|gb|EFJ34215.1| hypothetical protein SELMODRAFT_227556 [Selaginella moellendorffii]	sp|O06724|YISK_BACSU	4.09398e-84	83.12	665	sp|O06724|YISK_BACSU Uncharacterized protein YisK OS=Bacillus subtilis (strain 168) GN=yisK PE=2 SV=1				GO:0003824 ;			CAGCTCCTGGCTGCACCTGATGGTCTCCGTCGCATTGATTCCGAATTTTTGCGCTGTCTCGAATAAAGTTAATCTTTTTTCTTCAATTTTGTTCATCGTGTGATCTCCAATTCTCGATTATTTTGGAAAACATAGGATGATAATAGTATAACCCATTTTGTGCAAGAAGGTTTTATTTCGTCAATATGACTAAAAAAGTGACAATTTTTGATACTCTTTTACACTCATTTTCAGCCTGTTTAAAAGAGGAATTTCCCGCCCGGAGGAAGAATACATAAAGGAATGCCAGATTTAAAAATGATGGGGGATTAACATGAAATTTGCGACAGGGGAACTGAACAGCCGAACATTTGTCGGTCTGATCATTGATGATGACAAAATCTTAGATCTGCAAAAGGC…
comp366_c1_seq1	429	gi|471560673|gb|EMR62731.1|	1.85375e-14	36.45	189	gi|471560673|gb|EMR62731.1| putative polyketide synthase protein [Eutypa lata UCREL1]	sp|Q05470|PKSL_BACSU	1.33285e-42	54.23	395	sp|Q05470|PKSL_BACSU Polyketide synthase PksL OS=Bacillus subtilis (strain 168) GN=pksL PE=1 SV=3	K13612	polyketide synthase PksL	http://www.genome.jp/dbget-bin/www_bget?ko:K13612	GO:0031177 ;GO:0016740 ;			AAAAACATTGTTTTTCGAGTACCAGAATATCGAATCGCTGGCGCAGTATTTTATGAAAGCACACCGGGACACGCTGCTGGAAGTGACCGGGATGAAAACAGAAGAAACCCCTGAAGCCAAACCGGCGCTGTCTGAGAAAGCGAAAGTAAAGCCCGTTTCCAAACGGAATGAAGGGAAAAAAGGCTTTGCGCAAGTCCGTCCGGAAACGCGGAAAAATCAGCAGCTGACAGAACGTGAAGATATCGCAATTATCGGTATATCAGGACGATATCCGCAGGCCGAAAATCTTCAGGAATTTTGGAAGAATTTGAGTGAAGGCACTGACTGCATAACCGAAATTCCAAACGATCGCTGGGATCACAGTCTTTATTACGACGCTGATAAAGATAAAGAAGGCAA…
comp381_c0_seq1	484	gi|501000132|ref|YP_007947733.1|	6.13279e-19	33.55	216	gi|501000132|ref|YP_007947733.1| LysR transcriptional regulator (chloroplast) [Pyropia haitanensis] gi|456368071|gb|AGG36982.1| LysR transcriptional regulator (chloroplast) [Pyropia haitanensis]	sp|P20668|GLTC_BACSU	1.68915e-103	94.38	782	sp|P20668|GLTC_BACSU HTH-type transcriptional regulator GltC OS=Bacillus subtilis (strain 168) GN=gltC PE=1 SV=3	K09681	LysR family transcriptional regulator, transcription activator of glutamate synthase operon	http://www.genome.jp/dbget-bin/www_bget?ko:K09681	GO:0003700 ;	GO:0009507 ;		AGCTTCGGTATTTTATGGAGGTAGCAGAACGGGAACATGTGTCAGAAGCGGCTGATCATCTGCATGTCGCACAATCCGCCATCAGCAGGCAGATTGCAAATCTTGAAGAAGAGCTGAAAGTCACTTTATTTGAACGGGAAGGCAGAAATATTAAATTAACGCCGATCGGCAAACAATTTTTAGAACATGTTAAAACAGCGATGAAAGCAATTGATTACGCGAAAGAACAAATTGATGAATATCTTGATCCGAATCGCGGAACCGTCAAAATAGGATTTCCGACGAGCCTTGCAAGCCAGCTTTTGCCGACGGTGATTTCGGCATTTAAAGAGGAATACCCGAACGTTGAGTTTTTGCTCCGCCAGGGGTCTTATAAGTTTTTAATTGAAGCCGTAAGAA…
comp381_c1_seq1	791	gi|119496315|ref|XP_001264931.1|	1.36303e-42	41.85	414	gi|119496315|ref|XP_001264931.1| glutamate synthase Glt1, putative [Neosartorya fischeri NRRL 181] gi|119413093|gb|EAW23034.1| glutamate synthase Glt1, putative [Neosartorya fischeri NRRL 181]	sp|P39812|GLTA_BACSU	4.36552e-120	86.63	977	sp|P39812|GLTA_BACSU Glutamate synthase [NADPH] large chain OS=Bacillus subtilis (strain 168) GN=gltA PE=2 SV=3	K00265	glutamate synthase (NADPH/NADH) large chain	http://www.genome.jp/dbget-bin/www_bget?ko:K00265	GO:0050660 ;GO:0010181 ;GO:0016040 ;GO:0005506 ;GO:0051536 ;	GO:0005739 ;	GO:0019676 ;GO:0006537 ;	GTTAACAACCCTTTATAAACAATAGTCTGGCTTGACAAGCTTGCGAAGTAAAAATCAAGCTGTTCTTGAAAGCCCCAATTTTCCGCCTGCTTCCGGATGACATACAGTTTGCGTTCAAAAGCAAGGCTGTCTTTCAAATCGTTTGCGGCGCCGATGAATACTTGACGCACATACGGGCAAGTGCTTTGTGCCACTGTTCCGATTTTTCCGACATTTACAGGGACGGTTCTCCAGCCAAGAACGATCTGTCCTTCCTGCTCAATGAATGTATTCACCTGTTTTTCGATCTTTTTTCTTTCCTCTTCATTTTGCGAGAAAAAGACCATTCCTACCCCGTAACGGCCTTTTTCCGGCAGTCTCATTTCTCCGCACTCTTTCTTAAAAAAAGCATCAGGGATC…
comp391_c0_seq1	418	gi|475602653|gb|EMT25192.1|	3.96049e-42	57.25	391	gi|475602653|gb|EMT25192.1| Subtilisin-like protease [Aegilops tauschii]	sp|O64495|SDD1_ARATH	5.02279e-35	52.17	334	sp|O64495|SDD1_ARATH Subtilisin-like protease SDD1 OS=Arabidopsis thaliana GN=SDD1 PE=2 SV=1	K01362	E3.4.21.-	http://www.genome.jp/dbget-bin/www_bget?ko:K01362	GO:0004252 ;	--	GO:0043086 ;GO:0006508 ;	GGTATGCCGACTCTCCATCCAAATCCATCCCATTCCCAAGCTTTACAGTCACTCGAACTCTCCTGTCCATGGAGCTAGCTCCCACTGTCAGAATCCACGGAGCATCGTTGCTCACCGTGCTCCTCCGTGGCCCAAGATTGCCCGCCGAAGCAACAACAACAATCCCTCTCCCGGCAGCTGCCAACGTGCCCATCGCAATATCATCATACCTCACGAATCTAGGCAACTCGCCGATAGGCATCAAGAGCACATCGACTCCATCACGGACAGCCTCATCAATGCCTGCAAGCACATCACTCTCCTCGCACCCGCCACCAGAACACACCTTGTACACTGCCAGCTGAGCCTTGGGCGCAGTCCCGGACGCCACGCCCCTCGCCATGCCGAGAACCTCCGCAC…
comp397_c0_seq1	494	gi|449504808|ref|XP_004162300.1|	3.47485e-18	41.03	218	gi|449504808|ref|XP_004162300.1| PREDICTED: uncharacterized protein LOC101229007 [Cucumis sativus]	--	--	--	--	--	K00253	isovaleryl-CoA dehydrogenase	http://www.genome.jp/dbget-bin/www_bget?ko:K00253	--	--	--	TGGCCCAATTGGAAGAAGAGAAGAATATATCAATCAAGAATACAAGAAAATTTGGGCTCAACAAGAATCTAGGATTGAGTAGTGGATCTTGCAGCAGTTCTTTCTTATCTTCATAATCGGTCAAAGCTGGACCTGGTTCTAGTTCTCAACAAGCAACATCTTCTTCTAATAAGATGAAGAGGCTATCAAGTCAAGAATACAGAGATAAAAGGGAGAAGGGTCTTTGCTTCTACTGTGATGAGAAGTATACTTCTGATCACAAATGTAAAAATCAGAAGTTATTGCAATTCCAAATTCTGTCAGAAGATGGATAAGAAGAGGCTAACTGGGTTCTTGATGAAGGGAAAGAACTGGAAAACAACCACATTTCTCTTTCCATTAATTCGGTAGGAGTGACAG…
comp402_c0_seq1	253	gi|147866763|emb|CAN80991.1|	3.93068e-23	68.18	248	gi|147866763|emb|CAN80991.1| hypothetical protein VITISV_021529 [Vitis vinifera]	sp|P10978|POLX_TOBAC	4.09961e-15	48.48	181	sp|P10978|POLX_TOBAC Retrovirus-related Pol polyprotein from transposon TNT 1-94 OS=Nicotiana tabacum PE=2 SV=1	--	--	--	GO:0003676 ;GO:0008270 ;			TGGAGTGGAAATGAGGTAAATTTATCTTTTCTAAAAGGTTTTTGTTGCATTTCATATGTTCGCATTGATCCGACTGCTAGAACTAAGTTAGATGCTAAATTTATTAAATGTACATTCATTGAATATGGTGCTGACGATTTTGGATATCGATTCTGGGATGAGTAGAATCGCAAAATAATTCGTAGCAAGGATGTCATTTAATGAATAGGTTATGTACAAAGACAGAATTGGTACAGCGGATAATAACAATTGC
comp406_c1_seq1	476	gi|462415978|gb|EMJ20715.1|	6.60544e-31	84.62	298	gi|462415978|gb|EMJ20715.1| hypothetical protein PRUPE_ppa022507mg [Prunus persica]	sp|Q9STY0|PX11B_ARATH	2.36604e-26	76.92	260	sp|Q9STY0|PX11B_ARATH Peroxisomal membrane protein 11B OS=Arabidopsis thaliana GN=PEX11B PE=1 SV=1	--	--	--	--	GO:0005779 ;	GO:0016559 ;	GCCAGTTCGGAAGGCCTTGCGGCTGAGCCCGGCAGCCACCTCCCACTGCTTGGCCCGGCGGGCTGCGTCGGGGTGCTTTGCTTCCGTTCGCCAGTGGGTGAGCTTGGAGACGTACTGGAAGGTCTTGACGAGCTTGTCGATGCCATCTCGCTTGGCGAGGAAGATGACGAGCTTGTCGATAGTGTCGTTGCTCATGGCGAAGTGAGAGGTTGGAGACGGATGGATTTAGAGAGAATGGATAACGGTGTCGATCATTAGTAACTCATGGATACGGTGTGGTTCTTGGAGAGGCTGATATGCGACACTAGGATTGGTTTTCTTGTTGGCATGTGAGTTTTGGTTGCGATGGCTGAAACTTTTGTGTTCGTTCATTGAGTGGGGGTTATTTCTGGCTGTGAT…
comp430_c0_seq1	700	gi|500259737|gb|EOO02506.1|	2.74161e-75	53.1	640	gi|500259737|gb|EOO02506.1| putative excinuclease abc subunit a protein [Togninia minima UCRPA7]	sp|O34863|UVRA_BACSU	3.80567e-161	99.14	1228	sp|O34863|UVRA_BACSU UvrABC system protein A OS=Bacillus subtilis (strain 168) GN=uvrA PE=3 SV=1	K03701	excinuclease ABC subunit A	http://www.genome.jp/dbget-bin/www_bget?ko:K03701	GO:0005524 ;GO:0016887 ;	--	GO:0006200 ;	GACGATGTAGTCAGCCGTTTTAATGATATCGAGATTATGTTCAATGACCAAAACGGTATCACCGTTATCGACGAGTCTTTGAAGCACAACCAAAAGCCTTGCGATATCATCAACGTGGAGGCCTGTCGTCGGTTCGTCCAAAATATACAGCGTCCGGCCGGTGGAACGCTTATGCAGTTCGGAAGCGAGCTTGACGCGCTGCGCTTCTCCGCCTGACAGCGTCGTCGCCGGCTGGCCGAGCGTCACATAACCGAGTCCGACATCGGCAAGCGTTTGAAGCTTGCGTTTGATTTTCGGGATATTTTCAAAGAAAGACAGAGCATCTTCCACCGTCATATCCAGAACGTCAGAAATGCTTTTTCCTTTGTATGTGACCTCAAGCGTCTCCCGGTTGTAACG…
comp432_c0_seq1	655	gi|471573974|gb|EMR71980.1|	7.83564e-06	36.59	124	gi|471573974|gb|EMR71980.1| putative histidine kinase hhk6p protein [Eutypa lata UCREL1]	sp|P33113|SPAK_BACIU	7.74404e-69	56.68	570	sp|P33113|SPAK_BACIU Sensor histidine kinase SpaK OS=Bacillus subtilis GN=spaK PE=3 SV=3				GO:0005524 ;GO:0000156 ;GO:0000155 ;	GO:0016020 ;	GO:0035556 ;GO:0006355 ;GO:0023014 ;	AATTTCAGTCGCCGCTGTTAAGGCGTTATCTGCCGAATTATGAATGGACGGGGCTTACGATTCTGATCACTTTGCTTCTTTTGACCGTTTTTATCGTGACGACGCGTTTCGCCAATCAGCTGAGACGGCATTTCAGCACACTCAGCTCCATTACGGCAAGCATTCAAAAACAGAATTTAAATATCAATCCAAAAAGGTCGCGTATAAAAGAATTTGACGATGTCATTGACTCTCTGCTGAAAATGAAAGACGCGCTTCAGGCATCTTTGGCAGCGCAGTGGGAGGCGGAGCGGATAAAGAAAGAACAGATCGGCGCGCTTGCGCATGATATTAAAATTCCGGCAACGATTATTAAAGGAAATGCCGAGCTGCTTCAGTTAACAAAGCCTGATGAGGAGC…
comp445_c0_seq1	263	gi|164562227|gb|ABY61028.1|	1.1779e-14	50.5	177	gi|164562227|gb|ABY61028.1| zinc finger-homeodomain protein 1 [Yucca filamentosa]	--	--	--	--	--	--	--	--	GO:0003677 ;			ACGAAGGAGAGCACCACCACCCCAGCCCATGCGACTGCTGCTTCCCCCACCACATCAAAGGTGGAAGAAAGCTGGCCTCTGGCAACAACAAGGGCGTGCTGATATCGTCGAGCTCAGATGCCGCAGCAGCGGCATACAGCCTCATTCCCAGGCCGACTCCCCACAGCATGATCATGCCGCTGGGGGCGATACAGACGTCGGAGTCCGATGAGATGGAGGGGGTCGGGGGAGGGTATAACCCCAGGCCGCCAATGCCGAAGAAG
comp448_c1_seq1	964	gi|470116464|ref|XP_004294402.1|	5.34043e-44	43.18	412	gi|470116464|ref|XP_004294402.1| PREDICTED: dihydrolipoyllysine-residue succinyltransferase component of 2-oxoglutarate dehydrogenase complex 2, mitochondrial-like [Fragaria vesca subsp. vesca]	sp|P37942|ODB2_BACSU	1.5032e-144	91.03	1083	sp|P37942|ODB2_BACSU Lipoamide acyltransferase component of branched-chain alpha-keto acid dehydrogenase complex OS=Bacillus subtilis (strain 168) GN=bfmBB PE=3 SV=1	K09699	2-oxoisovalerate dehydrogenase E2 component (dihydrolipoyl transacylase)	http://www.genome.jp/dbget-bin/www_bget?ko:K09699	--	--	--	AGCAGAAGTCGGAAGCACCGGCGCCGGCTGCCGTTCAAACAACGCAACAAGCGCCGAAACAACAGCAAAAACAAGCACCGGCACCAGCTCTGTCAGCCGGTGATATTGAAATTCCGGTTACAGGCGTCAGAAAAGCCATCGCCGCCAATATGCATAAAAGCAAAACAGAAATTCCACATGCCTGGACGATGATGGAAGTCGACGTCACGAACATGACGGCGTACAGAAACAGCATTAAAGACTCATTTAAACAGAAAGAAGGCTTTAATTTAACATTTTTCGCTTTCTTTGTAAAAGCGGCGGCGCAGGCTCTCAAGGAGTTCCCGCAGATGAACAGCATGTGGGCGGGAGACAAAATCGTCCAAAAGAAAGACATCAACATCTCCATTGCCGTTGCCA…
comp453_c0_seq1	781	gi|350537801|ref|NP_001233799.1|	2.13088e-67	48.58	568	gi|350537801|ref|NP_001233799.1| gamma-glutamyl kinase [Solanum lycopersicum] gi|973231|gb|AAB67877.1| gamma-glutamyl phosphate reductase [Solanum lycopersicum]	sp|A7Z3T1|PROA_BACA2	0	99.61	1330	sp|A7Z3T1|PROA_BACA2 Gamma-glutamyl phosphate reductase OS=Bacillus amyloliquefaciens (strain FZB42) GN=proA PE=3 SV=1	K00147	glutamate-5-semialdehyde dehydrogenase	http://www.genome.jp/dbget-bin/www_bget?ko:K00147	GO:0004350 ;GO:0050661 ;	--	GO:0006561 ;	TTGCAGACGGACTCAGAAATGAACGCCGGCTGATTTTAACAGAGAATCAGAAAGATATTGAAGCGGGACGGAACAGAGGACTGACACCTGACATTATTGACAGGCTGACTCTTGATGAAAAACGCCTGCTCGATATCGCGGACGCCGTGGAACTGTTAATCGGTCTTGAAGATCTCGTCGGTGAGTCGCTGGAGACCATTCAAAAAGAGAATGGATTATCCATTGAAAAAATCCGCGTGCCCCTCGGAGTAGTGGGCATGATCTATGAGGCCAGACCGAACGTTACCGTAGACGCGGCCACACTCTGCCTGAAAACCGGAAACGCGGTTGTGCTCAGAGGAAGTTCTTCCGCCATCCACAGCAACATAGCGCTTGTCAGTGTGATGAAACGCGCTCTGG…
comp462_c0_seq1	330	gi|545702336|ref|XP_005703498.1|	6.88925e-20	41.51	225	gi|545702336|ref|XP_005703498.1| metal ion (Mn2+/Co2+) transporter, MIT family isoform 2 [Galdieria sulphuraria] gi|452819928|gb|EME26978.1| metal ion (Mn2+/Co2+) transporter, MIT family isoform 2 [Galdieria sulphuraria]	sp|O31543|YFJQ_BACSU	1.87199e-66	91.82	532	sp|O31543|YFJQ_BACSU Putative metal ion transporter YfjQ OS=Bacillus subtilis (strain 168) GN=yfjQ PE=3 SV=1	K03284	magnesium transporter	http://www.genome.jp/dbget-bin/www_bget?ko:K03284	GO:0015087 ;GO:0015095 ;	GO:0016020 ;		GCCGTAAACCCCTGCGATGAACGTCAGCGGGATAAAAATGGTCGAGACGATGGTTAATGTCATCATAATGGCGTTCATCCGGTTTGAATTCAGCGTCACATAGCTGTCCCGCAAATCTGAAGTCATATCACGGTTTGACTCGATCAGCTCAGCCAGTTTTAACAGGTGGTCATAAATATCGCTGAAATACGCTTTCGTTTCACGGCTTTCTCTTACATGGTCAAGGCTCAAAATCCGGTACATTAAATCGCGCATCGGAATGATCGTCCGCCTCAGGTTCAAAAGATCAGTCCGCAATTCAAACACTTCATTCATTAAAGTGCCGTAAGA
comp462_c1_seq1	331	gi|449466179|ref|XP_004150804.1|	1.85725e-07	26.13	128	gi|449466179|ref|XP_004150804.1| PREDICTED: magnesium transport protein CorA-like [Cucumis sativus]	sp|O31543|YFJQ_BACSU	7.45345e-62	78.18	501	sp|O31543|YFJQ_BACSU Putative metal ion transporter YfjQ OS=Bacillus subtilis (strain 168) GN=yfjQ PE=3 SV=1	K03284	magnesium transporter	http://www.genome.jp/dbget-bin/www_bget?ko:K03284	--	--	--	GGATTGCTTTCAGCACATGCAGCGGCCGAAAATCGACCACTATGACGGCTACCGTTTTTATGTGCTCCACGCTCTGAACCCGGACACACTGGAAATGGAAGAGGTGGACATTTTTCAGTCCGACCGTTTCATCGTCAGCTTCCATTTGCACGAATCGCCCGGCGTCTCAAAGGTGAGAGAACGTTTTTTCGCTTCTCCGGGATTAGCCAAAAAAGGGCCCGGGCACATCACTTATATGATTATGGATCAGCTTGTCGATGAATATTTCCCCGTGCTGTACAAAATTGAAGACCGGTTGAATGAAATTGAAGACAGCAGAACCCATAAATCT
comp464_c0_seq1	375	gi|57863924|gb|AAS55772.2|	1.04696e-19	39.29	223	gi|57863924|gb|AAS55772.2| hypothetical protein [Oryza sativa Japonica Group]	sp|P0C2F6|RNHX1_ARATH	1.2587e-07	29.36	126	sp|P0C2F6|RNHX1_ARATH Putative ribonuclease H protein At1g65750 OS=Arabidopsis thaliana GN=At1g65750 PE=3 SV=1	--	--	--	GO:0003723 ;GO:0003964 ;	--	GO:0006278 ;	GTGGACAATGTAGACGATTATCTGATATGGAGATGGGAAGCAACTAGTTGTTTCTCGGTAAAATCTACTTATAGGCAATTTATATATGGGGGTTATAGGCTTTCAAGTGCGGATTTGATCTAGAAAGCAAAATGTCCACTGAAATGCAGAGCATTTCTCTGGCTGGTAACAAAGATGGCAATATTAACATGGCCAGAGCTTCAAAGAAGGGGATGGTCGGATCCTGGCATCTGTATTCTCTGTTAAAAAAATGAGGAAACTACTGAACATGTATTACTAAACTGTGAGTTTGCAATAGAGGTTTGGCGACGATGTGCATTCATGTGTGGTTTATACATCGGGTCCTTACAGTTTATGGGCTAGAGTTAGGAAGGA
comp481_c0_seq1	334	gi|409041299|gb|EKM50785.1|	6.12527e-14	35.14	182	gi|409041299|gb|EKM50785.1| hypothetical protein PHACADRAFT_264276 [Phanerochaete carnosa HHB-10118-sp]	sp|O68008|BACC_BACLI	2.12729e-26	46.36	270	sp|O68008|BACC_BACLI Bacitracin synthase 3 OS=Bacillus licheniformis GN=bacC PE=3 SV=1	K15662	iturin family lipopeptide synthetase B	http://www.genome.jp/dbget-bin/www_bget?ko:K15662	GO:0016788 ;	--	GO:0009058 ;	AAAAGTATATTGAAAGCAGTCAATAAGAGCATATGCAGTGTAACTTCCTGTTCTTTTGCCACATTCTTAAGCCCTACTGTGGTTTTTTCATCTAATTGGAAAAAGATTTTCTCTCCTATGAAGCTTTGCTTTGATGGCCTCTCATAATCATATGGCAAATGAAGTACGGGAACATTCCCTTGGAATCGATTCTTCCAATATAGCGCCTGCTTCTCCAGCCCTCCTGATAGAAGAAATGCATTTTGCCATTGTGAGAAATCCTTATACTGTAATCTCAAAGGTTTTAATATTTCACCGTTGTAGAGTTTTGTCAGTTCTTTAATAAAGATGCTCA
comp481_c1_seq1	437	gi|512199607|gb|EPE28440.1|	4.73947e-15	34.27	193	gi|512199607|gb|EPE28440.1| Acetyl-CoA synthetase-like protein [Glarea lozoyensis ATCC 20868]	sp|Q04747|SRFAB_BACSU	4.7315e-38	48.57	361	sp|Q04747|SRFAB_BACSU Surfactin synthase subunit 2 OS=Bacillus subtilis (strain 168) GN=srfAB PE=1 SV=3	K15655	surfactin family lipopeptide synthetase B	http://www.genome.jp/dbget-bin/www_bget?ko:K15655	GO:0003824 ;			GTTCTTTAATAAAGATGCTCATGGACACCCCATCTGAGATGATATGATGCATATCAAAAAATAAATATTCACCATTATTATTTTCCAAAATTTTTACCCTGAACAAAGGTGTTTTATCTAACTCAAACGGTTGGATAAATGTCTTCACTATTTCAGATATGTCCGTTTCTCTAATCTTTTCGCGCTCCAAACAGAATTGCTGAAAAGATTGAACCTTTTGCACAATTTCTCCGTCCACAATCTCAAAATAAGTTCGCAACCCTTCATGCCTTTGGACAAGCTGTTTAAAAGCATTTTCTAATTTTTCATGATGTACTTCTCCCTCAAGTTTTAAAATCCCCGGCATATTATAAGCAGTGCTCGTTTTCTCAACTTGCTGAAAGGTGTACATGCGTTTTT…
comp485_c0_seq1	234	gi|552937368|gb|ESA20561.1|	7.08424e-07	37.33	120	gi|552937368|gb|ESA20561.1| hypothetical protein GLOINDRAFT_74994 [Rhizophagus irregularis DAOM 181602]	sp|Q9ZMJ9|HCPE_HELPJ	1.1614e-46	98.7	397	sp|Q9ZMJ9|HCPE_HELPJ Putative beta-lactamase HcpE OS=Helicobacter pylori (strain J99 / ATCC 700824) GN=hcpE PE=3 SV=1	K07126	K07126	http://www.genome.jp/dbget-bin/www_bget?ko:K07126	--	--	--	TCTTTGAAAATGGCGATGCAGGGCTTGATGAAGATTTTGAAGTGGCGTTTGATTATTTGCAAAAAGCTTGTGCTTTAAACAATTCTGGTGGTTGCGCGAGTTTAGGCTCTATGTATATGTTAGGCAGGTATGTCAAAAAAGATCCCCAAAAGGCTTTTGATTATTTCAAACAAGCATGCGATATGGGGAGCGCGGTGAGTTGCTCCAGGATGGGCTTTATGTATTCCCAAGGGG
comp490_c0_seq1	215	gi|168070985|ref|XP_001787012.1|	3.47067e-11	53.95	154	gi|168070985|ref|XP_001787012.1| predicted protein [Physcomitrella patens subsp. patens] gi|162659945|gb|EDQ48174.1| predicted protein [Physcomitrella patens subsp. patens]	sp|Q59192|PARE_BACSU	7.13193e-32	90.14	301	sp|Q59192|PARE_BACSU DNA topoisomerase 4 subunit B OS=Bacillus subtilis (strain 168) GN=parE PE=3 SV=2	K02622	topoisomerase IV subunit B	http://www.genome.jp/dbget-bin/www_bget?ko:K02622	GO:0005524 ;GO:0003682 ;GO:0003677 ;GO:0003918 ;	GO:0005694 ;	GO:0006265 ;	GTGTCAAAATTATAAACCGTTGCGCTGAACATTGACGGATCAGGTTTAAAATGGGTAAGCGTTCCCGTTTTTTTGGTCGTTCCGATTTTTTCAAGTGAAGTCACGGGCTTGCCGCCGTTTTCAAACCGCTGTTTATACACATATCCGTCACGCTCAATAGTAACCGTCAGCCACTCCGATAATGCGTTTACGACAGATGCGCCGACACCATGCAG
comp504_c0_seq1	531	gi|462404821|gb|EMJ10285.1|	1.87715e-13	32.7	182	gi|462404821|gb|EMJ10285.1| hypothetical protein PRUPE_ppa003658mg [Prunus persica]	sp|Q0DV32|4CLL1_ORYSJ	2.17235e-13	30.06	174	sp|Q0DV32|4CLL1_ORYSJ 4-coumarate--CoA ligase-like 1 OS=Oryza sativa subsp. japonica GN=4CLL1 PE=2 SV=2	K01897	long-chain acyl-CoA synthetase	http://www.genome.jp/dbget-bin/www_bget?ko:K01897	GO:0003824 ;			AAAATGACAGCTGGACGCTTCGTGCAGGTTCTGAAAGCGCCTCTCACCCTCTGCTTGATGACCTGCGCGAGAGAGGGGAGTCAGGCATTATTATTTTCACATCGGGAACTTCCGGCAAAAGCAAAGCATCCGTGTTAAGCGCCGGCCGGCTGCTTGAAAAATATAAAACGGCGAAGAGAAAACCGCTGCGTACGCTCATTTTTCTGAAATTAGATCATATCGGCGGCATTAATACGCTGTTTGCGATTCTGTTTAACGGGGGAACGATCGTCACATCAGTCAGCAGAACGCCGGAGTCCGTTTATCAGGCGGTCGACAAGCATGCTGTCCAAGTGCTCCCCGCCACCCCGACCTTTTTAAACATGCTGCTGATGTCCAAGGCGGATGCCGGCTATAACC…
comp509_c0_seq1	210	gi|253759624|ref|XP_002488936.1|	2.2613e-08	65	124	gi|253759624|ref|XP_002488936.1| hypothetical protein SORBIDRAFT_1514s002010 [Sorghum bicolor] gi|253759636|ref|XP_002488938.1| hypothetical protein SORBIDRAFT_1506s002010 [Sorghum bicolor] gi|253759935|ref|XP_002488954.1| hypothetical protein SORBIDRAFT_1236s002010 [Sorghum bicolor] gi|253759972|ref|XP_002488957.1| hypothetical protein SORBIDRAFT_1205s002020 [Sorghum bicolor] gi|253760151|ref|XP…	--	--	--	--	--	K05692	actin beta/gamma 1	http://www.genome.jp/dbget-bin/www_bget?ko:K05692	--	--	--	TGGTATAAACTCGCTCGAATAGTCTCGCATAGAATAACAAAATATGGATCCAGAAGGATTCTGTTTGTTGGTTTAACCTTCTGTATCAATGATTAAAAGAAACAGTCGGGAGCATTTGTATTGCAAGGCTAGAGGTGAAATTCTTGGACCCTTGCAAGACAAACAACAGCGAAAGCATTTGCTAAGAATGTGTTCATTAATCAAGAACGA
comp525_c0_seq1	679	gi|358396856|gb|EHK46231.1|	1.48893e-16	36.42	208	gi|358396856|gb|EHK46231.1| hypothetical protein TRIATDRAFT_291450 [Trichoderma atroviride IMI 206040]	sp|A7Z5Z6|CCA_BACA2	5.25885e-153	97.78	1125	sp|A7Z5Z6|CCA_BACA2 CCA-adding enzyme OS=Bacillus amyloliquefaciens (strain FZB42) GN=cca PE=3 SV=1	K00974	tRNA nucleotidyltransferase (CCA-adding enzyme)	http://www.genome.jp/dbget-bin/www_bget?ko:K00974	GO:0016779 ;GO:0003723 ;	--	GO:0006396 ;	ATCTGACTTTTCCCGGCAGTTTCCATTGTTTTAAAAACGCCTCGGCGCTTTTCGGACAAAGACCGAGAAGCAATAACAGCGCTGCCCAGCGTTCTTCGCGTTCATCTAAAGAAGAAAACGGAAATCCGCTTGCTTCAAGCATTTGCTGCTCATAACCGGAAAGACCGGGCAGCTCTTGTATCAGACCTGTTTGCACCATCGTTTGAATCGCTTCTTGTGAGGAAACGCCCTGCAGCAGCTTTTCAAACTCGACGGTCTTTCGTTCTACTGATACATGTGCCAAAAGCTCCCTGTCTTTCATGATGGCCTCTCTTGTTTCTTTTTCTAACAGAAAGCCGAGCTGACTCATAAAGCGGACGGCTCTCATCATCCGCAGAGCGTCTTCCCGAAAACGGTCTT…
comp566_c0_seq1	429	gi|109631200|gb|ABG35776.1|	3.56899e-36	48.67	342	gi|109631200|gb|ABG35776.1| SRR380 [Striga asiatica]	sp|P62598|ARR12_ARATH	3.07264e-35	48.63	332	sp|P62598|ARR12_ARATH Two-component response regulator ARR12 OS=Arabidopsis thaliana GN=ARR12 PE=2 SV=2	K14491	two-component response regulator ARR-B family	http://www.genome.jp/dbget-bin/www_bget?ko:K14491	GO:0003682 ;GO:0003677 ;GO:0000156 ;	GO:0005634 ;	GO:0035556 ;GO:0006355 ;	GATGCCAGACATGGATGGTTTCAAGCTTTCAGAGACCATTGGTTTTGAAATGGGCTTGCCTGTGATCATGTTATCGATTGACAGTGAAGTGGAAACGGTGATGGAAGGAATAAAGCATGGCGCTTGTGACTATCTAGTAAAACCTGTGCGGATAGAAGAACTCAGGCTTATATGGAAGCATGTAATGAAGAAAGCACTGCAGGGAACAAAGGGCGCTAATGATGCTACTGACAAGCCTGATACTTCATCAAAACTAGAAGAAGATAATACTTCAAACTCCTCAAGAAAATTGAAGGATCAAACAATGGACAGAGAAGATGAGTCTAATGACTCGGATGAAGAAGAACCTTCCACTCAAAAGAAGCCCAGGGTTAATTGGTCGGGGGAGCTCCATGCAAA…
comp603_c0_seq1	380	gi|530459871|gb|EQB43344.1|	6.58065e-65	100	513	gi|530459871|gb|EQB43344.1| galactoside O-acetyltransferase [Colletotrichum gloeosporioides Cg-14]	sp|A8FCN1|DAPH_BACP2	5.29736e-66	100	524	sp|A8FCN1|DAPH_BACP2 2,3,4,5-tetrahydropyridine-2,6-dicarboxylate N-acetyltransferase OS=Bacillus pumilus (strain SAFR-032) GN=dapH PE=3 SV=1	K05822	tetrahydrodipicolinate N-acetyltransferase	http://www.genome.jp/dbget-bin/www_bget?ko:K05822	--	--	--	ACAGCTGGCGTAATTCCTGTTTGATTTCTGTTTTGCCTTTTGTTTTTTCATCGATATCTTTGATTTTTTTCGCAGGTGTTCCCGCTACAACGGTATATGGCTCGACGTCATTTACAACGATGGCTCCGGCAGCGACAACCGCGCCTTTACCGATTGTTACGCCTTCAAGCACAACCGCATTTGCGCCGATCACAACGTCGTCTTCCACGACAACAGGCTTAGCGCTAGGCGGCTCAATAACGCCCGCTAATACAGAACCCGCTCCGATGTGGCAGTTTTTGCCGACAGTCGCGCGTCCACCGAGAACAACGTTCATATCAATCATCGTACCTTCGCCGATGACTGAACCGATATTAATAGATGCACCCATCATGATAACG
comp632_c0_seq1	244	gi|521724104|gb|EPQ54389.1|	1.03181e-18	52.56	215	gi|521724104|gb|EPQ54389.1| polyketide beta-ketoacyl-synthase [Gloeophyllum trabeum ATCC 11539]	sp|P40872|PKSM_BACSU	4.50254e-36	70	339	sp|P40872|PKSM_BACSU Polyketide synthase PksM OS=Bacillus subtilis (strain 168) GN=pksM PE=1 SV=4	K13613	polyketide synthase PksM	http://www.genome.jp/dbget-bin/www_bget?ko:K13613	--	--	--	CTCTCCTGCGGGTCCATGCGCTCCGCTTCTTTCGGGGAGATTTTAAAAAACAGCGGATCAAATTTATCAATATCTGTTAAAAATCCGCCCCACTTTGTATACATCCGGCCTTCCTTACCTTTTGTCTCATCATAGTAGTCCCGCCAATCCCAGCGGTCTTTCGGAACTTCGGTGATTCCGTGTTCACCGGTCTTTAACCGTTCCCAGAACTCATTAACATTTTCAGCTCCGGGATACCGTCCGG
comp638_c0_seq1	983	gi|545371198|ref|XP_005650184.1|	9.54426e-38	38.79	360	gi|545371198|ref|XP_005650184.1| Triosephosphate isomerase [Coccomyxa subellipsoidea C-169] gi|384252164|gb|EIE25640.1| Triosephosphate isomerase [Coccomyxa subellipsoidea C-169]	sp|B6JPU4|TPIS_HELP2	4.04134e-145	97.58	1069	sp|B6JPU4|TPIS_HELP2 Triosephosphate isomerase OS=Helicobacter pylori (strain P12) GN=tpiA PE=3 SV=1	K01803	triosephosphate isomerase (TIM)	http://www.genome.jp/dbget-bin/www_bget?ko:K01803	GO:0004807 ;	--	GO:0006096 ;	ATAGCGGTGTTAAACGCGCTTTTAGAAGTTTCTAACAAGCTCCCTTCTAAAGCCTCTTTAGGGGCAAAGGCCACGCTATGAACGATAAAATCCAATGAGCCTAAATCCTTTTTAACGCTATTGTATAGCAACTTGAAATGCTCTTCTTTGCTCACATCCAATTCATACACATAGGGGCTATTCAATTCCTGCGCGATAGGCCTCACGCGCTTTTCTAAGCTCTCATTCAAATAAGTGAAAGCCAAAGTAGCCCCCTGATTGAAACAAGATTGAGCGATCCCATAAGCGATGGATTTATTATTCGCAACCCCCACAATAAGCCCTTTTTTACCTTTTAAAAATCCCATGATTTTCCTTTATAAAAATGAAATGATTGTTTTAAAATTTTCTAATTCCCAA…
comp651_c0_seq1	255	gi|89179439|gb|ABD63174.1|	1.05749e-13	48.53	177	gi|89179439|gb|ABD63174.1| hypothetical protein 20.t00026 [Asparagus officinalis]	--	--	--	--	--	--	--	--	GO:0046872 ;			GCCTTATTCTGGACTGATGACTTCTCTCTTAGGGATTGTCAATTATGATATTCTTTATGTGCAGCGCTTTGAGAACTGTATCTGGAACGGAAGGTATATGGCTAAGATTCGACAAATCCTTGGGTGATATCAAAATGATCATATCTACCGCTGTTTTTCCAAGTTTCCCGGAGGAAATTATAGTAACCAGTTAGAAGATAGTCCTGGGAATGATAGCTATACCACTTTGTTATCGGGTTGCTTTTGGTGGCTTAT
comp663_c0_seq1	392	gi|198444898|gb|ACH88363.1|	1.26596e-20	38.46	235	gi|198444898|gb|ACH88363.1| nonribosomal peptide synthetase/polyketide synthase hybrid [Karenia brevis]	sp|O31782|PKSN_BACSU	1.14462e-26	44.19	274	sp|O31782|PKSN_BACSU Polyketide synthase PksN OS=Bacillus subtilis (strain 168) GN=pksN PE=1 SV=3	K15677	rhizoxin biosynthesis, polyketide synthase RhiD	http://www.genome.jp/dbget-bin/www_bget?ko:K15677	GO:0016740 ;	GO:0009507 ;		TCGCAAACTTCCGGGACTCGCCCATTTTTCAGAACTCAATCCATACATCAAACTGGAAAATACACCATTTTATATCACAGAAACCGCTCAAAAGTGGAATCCGATAAAAGATGAAGAGAACAACGATCTGCCGAGGAGAGCAGGTGTCAGCTCATTCGGATTCGGCGGTGTGAACGCGCATATTGTTTTAGAGGAATATAGGGAACCTCAAAAAGAAGTGCCGGAAAACAACGGTAACACACATATTTTTGTTTTATCTGCGAAAACCAAAGATCAATTACTTGAGTATATCCGGCTTATGCTTCAGTACTTGGATCGCGTGATTGCCGGTGAAATGACCGTTAATGCCAGTGACATGGAATTTACATTGCAAAACGGCCGGGAAGCAATGA
comp663_c1_seq1	756	gi|74101624|gb|AAZ99721.1|	6.989e-66	55.25	542	gi|74101624|gb|AAZ99721.1| polyketide synthase [Aspergillus carbonarius]	sp|O31782|PKSN_BACSU	4.71664e-87	58.44	741	sp|O31782|PKSN_BACSU Polyketide synthase PksN OS=Bacillus subtilis (strain 168) GN=pksN PE=1 SV=3	K13614	polyketide synthase PksN	http://www.genome.jp/dbget-bin/www_bget?ko:K13614	GO:0016740 ;			GAGTCCCGGAAGTTTGCGATATTTAAAAGCCAGTAACACTTTCATCACTCCGGCTATTCCGGCAGCGGTTTCGAGATGGCCGATGTTTGTTTTCACAGACCCGATTCCGCAGCATTTCTGTTTCGCAAAAGGAATGTCCCATTCTTGATATAACGTTTTAAATGCCTTTATGATGCTGTTTACTTCAATCGGATCGCCAAGGCTTGTCCCTGTGCCATGCGCTTCTATATATCCCGCAGTGGCAGGGCTGACCCCCGCCTTCCGCCAAGCTTCGGTTAATAAGTCCGCCTGAGCGTTCGGATTCGGAGCTGTCAAAGAATTGGCGCGGCCGCCGTGATTTACAGCTGACCCTTTAATCAAACCATATATATGATCACCGTCTGCCTGTGCTTTGCTGAG…
comp667_c0_seq1	431	gi|255600988|ref|XP_002537580.1|	1.61801e-10	30.4	150	gi|255600988|ref|XP_002537580.1| Transcriptional regulator slyA, putative [Ricinus communis] gi|223515851|gb|EEF24804.1| Transcriptional regulator slyA, putative [Ricinus communis]	sp|P94578|YWOH_BACSU	1.52634e-76	85.16	587	sp|P94578|YWOH_BACSU Uncharacterized HTH-type transcriptional regulator YwoH OS=Bacillus subtilis (strain 168) GN=ywoH PE=4 SV=1	K06075	MarR family transcriptional regulator, transcriptional regulator for hemolysin	http://www.genome.jp/dbget-bin/www_bget?ko:K06075	GO:0003700 ;	GO:0005622 ;		AACTCAGAAAAAGCTTCCTTATCTCCATCTTGGAAATCCGCAAGCATGTCTTCCTCGAACTTCAGCATCTCTTGATTGATGCTGTCGTATTTCAATTCAGCTTCCTTCGTCAGGACGACGAGCTTTTCCCGCTTGTCTTCTCCCTGTTCCCGCTGAATCCAGCCGTTTTCTTCAAGGCGTTTGATCGTTCTGGTAACGGTCGGCGCCTCAACGTTCAGATAGGACCAGATTTCTTTTTGGGTCATCGGTCCGATCGTTTTTAAGCAATATAGGATTGACCATTGAGAGGAGTACAGGCCGAATGGTTCCAGCCGTTCATTGGCTTTCTTCGTAATCAGGCGGGCGCATTGATTGATTTGATGAATGAGGCGTCTGTTGACGTGGATCATTTCCGTTTTC…
comp673_c0_seq1	355	gi|242054087|ref|XP_002456189.1|	1.08157e-18	42.98	218	gi|242054087|ref|XP_002456189.1| hypothetical protein SORBIDRAFT_03g031895 [Sorghum bicolor] gi|241928164|gb|EES01309.1| hypothetical protein SORBIDRAFT_03g031895 [Sorghum bicolor]	sp|C0LGU5|Y5457_ARATH	6.70501e-08	35.87	128	sp|C0LGU5|Y5457_ARATH Probable LRR receptor-like serine/threonine-protein kinase At5g45780 OS=Arabidopsis thaliana GN=At5g45780 PE=2 SV=1	K13417	somatic embryogenesis receptor kinase 4	http://www.genome.jp/dbget-bin/www_bget?ko:K13417	GO:0005524 ;GO:0004674 ;	GO:0016021 ;		AGAAGCCTCAAGGTTCGGGTTCCCCCCTTGCTTGACAAACTCAACAGTTTCTAATCCAAGCACAAGAAAACGTTTGCTTAGATACATCCAACCTGCTACTGCTTTCGCTGTAGTCAGCATTTTTTGTATCTGCATTTTATTGAGATTTTATTGGAACCGAACCAGGAGTACTCAATCTTTTATAAGCATACACTCTCCTAATAACTATATATAGATTGATCTCATACACGAACTAGTTCGTGCCACTGAAAACTTCAGCAAGGCAAACTTACTCGAGAGGGGGAGCTTTGGGTCTGTTTACAGAGGATATTTAGACGACGGTCAGCTGACTGCAATAAAAGTTTTGAATCTGGGG
comp686_c0_seq1	230	gi|548861576|gb|ERN18950.1|	3.9078e-19	55.26	217	gi|548861576|gb|ERN18950.1| hypothetical protein AMTR_s00067p00199640 [Amborella trichopoda]	sp|Q9LP24|Y1571_ARATH	2.69422e-16	44.74	189	sp|Q9LP24|Y1571_ARATH Probable leucine-rich repeat receptor-like protein kinase At1g35710 OS=Arabidopsis thaliana GN=At1g35710 PE=2 SV=1	K13415	protein brassinosteroid insensitive 1	http://www.genome.jp/dbget-bin/www_bget?ko:K13415	--	--	--	GAGCTTGCCTATACAATGAGAGTACCTAAGATGTGTGATGTCTATAGTTTTGGCATAATTACACTAGAGGTGGTCTTAGGAAGACATCCAGGGGAACTTCTCTCTCCTTTATTATCTCTCACAGGTCAAAAGGGTTTACTAAAATATGTTCTAAATGATCGCATATCACCTCCCGCAGGTCAAACTGCAGCAAATATACTCAAGACAGTTACTGTAGCAATCCAATGCTT
comp688_c1_seq1	551	gi|351721098|ref|NP_001237710.1|	3.00449e-21	30.98	233	gi|351721098|ref|NP_001237710.1| uncharacterized protein LOC100527295 [Glycine max] gi|255632027|gb|ACU16366.1| unknown [Glycine max]	sp|O31727|YLME_BACSU	7.15774e-108	82.51	807	sp|O31727|YLME_BACSU UPF0001 protein YlmE OS=Bacillus subtilis (strain 168) GN=ylmE PE=3 SV=1	K06997	K06997	http://www.genome.jp/dbget-bin/www_bget?ko:K06997	--	--	--	GTGCGTTTGTCTGATGCAGTTTTTGCACCTGATCCCTCAGATCACGCAATTGCCGGAAGCAGGCTCTGATCGTTTCTGTATCGTCTGTCAGGGGAGCCATCGTCATCAGGCCCTCTACAGAAATGTTTCTAAACTCAGAAAGCTCTCTGATAAAGGGGATGACCTCCTCTGTTTTCAAACCGTGCTTAGACGGCTCAAGCGAAGTATTCACCTGCACAAAACAGCGAACCGTATGCTGCGCCCGTTTTTCAATCTCTTTTGCCAATGACAGTCTGTCTAAGGAATGAATATAAGATACACGGTCAACGACGGCCTTCACCTTTCTGGACTGAAGACTGCCGATAAAGTGCCACTCCGGGCTACCTTTGATGACTTCCTGCTTATGGATAAGCTCGGCAT…
comp700_c0_seq1	786	gi|449466111|ref|XP_004150770.1|	2.78044e-20	29.52	231	gi|449466111|ref|XP_004150770.1| PREDICTED: transcriptional regulatory protein CitB-like [Cucumis sativus] gi|550766013|ref|WP_022649373.1| two-component system, CitB family, response regulator CitB [Enterobacter sp. MGH 8] gi|550214230|gb|ERP04582.1| two-component system, CitB family, response regulator CitB [Enterobacter sp. MGH 8] gi|555050294|gb|ESL94557.1| two-component system, CitB family, …	sp|O34534|CITT_BACSU	1.39742e-107	72.3	813	sp|O34534|CITT_BACSU Transcriptional regulatory protein CitT OS=Bacillus subtilis (strain 168) GN=citT PE=1 SV=1	K11638	two-component system, CitB family, response regulator CitT	http://www.genome.jp/dbget-bin/www_bget?ko:K11638	--	--	--	TCGAATAGCGCAAATTCATGAAAAATTTATCGAACATCTTGATGGATTCAATGTCATCGGCAAAGCAATCAATGCCAAAGACACCATATCGCTGCTTGAGAAACGGCAGCCTGATCTGCTGCTTTTGGATATTTATATGCCGGATGAGCTGGGAACAGATCTGCTCCCGCTTATCCGCGGCCGTTTTCCTTCCGTTGATATCATCATTATTACGGCTTCTGCCGAAACAAGACTGCTGCAGGAAGCGCTCAGATCAGGCGTTTCCCACTATGTCATAAAGCCGGTGTCGGCACATAAATTTACAGAAGTGCTTTTGCAGTACCGGGAAAAAAGAGAATGGCTGCACTCACAGCCGGAGCTGAGCCAGTCCGTTATCGACATGTTTTTCGGAAGCGGTCA…
comp709_c0_seq1	331	gi|301092868|ref|XP_002997285.1|	2.9995e-07	29.31	128	gi|301092868|ref|XP_002997285.1| serine protease family S33, putative [Phytophthora infestans T30-4] gi|262111420|gb|EEY69472.1| serine protease family S33, putative [Phytophthora infestans T30-4]	sp|O34705|PLBAC_BACSU	3.00224e-61	84.4	492	sp|O34705|PLBAC_BACSU Phospholipase YtpA OS=Bacillus subtilis (strain 168) GN=ytpA PE=1 SV=1	K01048	lysophospholipase	http://www.genome.jp/dbget-bin/www_bget?ko:K01048	GO:0008233 ;	--	GO:0006508 ;	TTAAAAATTTCATGATAAAGCCCTTCCCATTCGCGGTACGATTTATTATGGGAAGCCACACCGGAAAACCATTTGCGGACCTTCATTTTATCGACGATTTTGTCATCACCGCCCTGCATAAGCAAAAGCGGCACCTTTAAAAACGCATCAGTCGGCACCATAGCGGCATCAATGGTTTTTAAAAGCTCTCTATACCATCTTACGGATACCTTCGTGACATATAAAGAATCGTTTTGATCCGCTTCAATCATATCCGCATTCCTCGTTGCCATATCAGGTGATAAGCCGGAATCCACTCTGAGGGACGGAGCGAGGACGTTCAGTCCTTTAG
comp713_c0_seq1	251	gi|514715153|ref|XP_004953174.1|	4.74873e-20	53.09	225	gi|514715153|ref|XP_004953174.1| PREDICTED: phytosulfokine receptor 1-like [Setaria italica]	sp|Q9ZVR7|PSKR1_ARATH	5.99759e-08	41.89	126	sp|Q9ZVR7|PSKR1_ARATH Phytosulfokine receptor 1 OS=Arabidopsis thaliana GN=PSKR1 PE=2 SV=4	K13415	protein brassinosteroid insensitive 1	http://www.genome.jp/dbget-bin/www_bget?ko:K13415	GO:0005524 ;GO:0004674 ;			AAGAATTCGAACTTGTGTGGATGAGTTGCAGACACCAGCATCAATTGGACCCCAAAAACCATTCCCACTAATATCAAACACTAGGAGATTGCTCGAACCGGAGAGAACAGGGTGAGTGCCATTGAATGAATTGAAAGAAACATTGAAGACCTGGATCGAGGGAAGGCTAGTATTCGATGGAATGAATCCGGAAAGCGAGTTCACACTGAGATCAAGAAACTCCAACTGAGAAAGATGGAAGATTTCGAGAG
comp718_c1_seq1	321	gi|22326697|ref|NP_196555.2|	1.75336e-10	45.19	154	gi|22326697|ref|NP_196555.2| ABC transporter F family member 2 [Arabidopsis thaliana] gi|251764600|sp|Q9FIB4.2|AB2F_ARATH RecName: Full=ABC transporter F family member 2; Short=ABC transporter ABCF.2; Short=AtABCF2; AltName: Full=GCN20-type ATP-binding cassette protein GCN2 gi|332004085|gb|AED91468.1| ABC transporter F family member 2 [Arabidopsis thaliana]	sp|P39115|EXPZ_BACSU	1.39573e-33	62.14	315	sp|P39115|EXPZ_BACSU Nucleotide-binding protein ExpZ OS=Bacillus subtilis (strain 168) GN=expZ PE=3 SV=2	K06158	ATP-binding cassette, subfamily F, member 3	http://www.genome.jp/dbget-bin/www_bget?ko:K06158	GO:0005524 ;GO:0016887 ;GO:0005215 ;	--	GO:0006200 ;	GACAGATCCAGATGATGCAAGATGTGAACATATATATGGTGGAACAAGAAACGGAAGCTTATGATTCCGGCCATCCGGAGCCTGCGGAGGCAGCCTTGTTGGAAAAGTGGAACGTGCCCGCACGCGCCTTTTCGCAATTAAGCGGCGGAGAAAAATTGAAAGCCCGTCTTGCCAAAGGTTTCTCCTCCTCAAGCAGCCTTTTGTTATTAGATGAGCCGACGAACCACCTCGATCAGCACAGTTTAGAAATACTGCTAAATCAGATCAAGAATTACAAAGGCACCATTATTTTCGTTTCGCATGATCGTGCTTTTATAGATG
comp727_c0_seq1	514	gi|552917703|gb|ESA02720.1|	8.50367e-07	32.98	129	gi|552917703|gb|ESA02720.1| hypothetical protein GLOINDRAFT_248990 [Rhizophagus irregularis DAOM 181602]	sp|P39651|YWFO_BACSU	3.29095e-114	95.29	866	sp|P39651|YWFO_BACSU Uncharacterized protein YwfO OS=Bacillus subtilis (strain 168) GN=ywfO PE=4 SV=2	K06885	K06885	http://www.genome.jp/dbget-bin/www_bget?ko:K06885	--	--	--	AAAAGGTTTTTCATCTGGATCATGAAGACTTTACGAGGGAAATCATCCTCGGCGATACTGAGGTGAATCAGGTTCTCAGAAAGGCGGGGCCGGGATTCCCGCAGGATGTTGCCGAAGTCATTGCCAAAACATACAAAAACAAGCAGGTGGTCAGCCTGATTTCGAGTCAGATTGACGCCGACCGGATGGATTACCTTCAGCGGGACGCGTACTATACGGGCGTCAGCTACGGACATTTTGATATGGAACGGATTTTAAGGGTGATGCGTCCGCGTGAGGACCAGATCGTCATTAAGCAAAGCGGCATGCACGCCGTGGAAGACTATATTATGAGCCGCTATCAAATGTACTGGCAGGTGTATTTTCATCCCGTGACGAGAAGCGCTGAAGTCATTTTGA…
comp727_c1_seq1	476	gi|336375893|gb|EGO04228.1|	6.84535e-17	44.44	206	gi|336375893|gb|EGO04228.1| hypothetical protein SERLA73DRAFT_148829 [Serpula lacrymans var. lacrymans S7.3]	sp|P39651|YWFO_BACSU	1.19152e-67	98.08	554	sp|P39651|YWFO_BACSU Uncharacterized protein YwfO OS=Bacillus subtilis (strain 168) GN=ywfO PE=4 SV=2	K06885	K06885	http://www.genome.jp/dbget-bin/www_bget?ko:K06885	GO:0046872 ;GO:0008081 ;	--	GO:0008152 ;	AAAAGTTGTTTTTTAACAGCCTTGGCCCATGGGTCAGGCTTTTTTGCTTCATAAAAAGCGTTTTTCGGTAAACTGGAACAAAACGCCGGACAAATTCAAGGATGTTTTCAAAAAATAGAGCCGATATAATAGAAGCATGGCTAAAAAAAAGAGGGAATGACGATGGCGTATCCAAATGGAAAATTATCAGAAGAAAAAGTGTTTAAAGATCCCGTTCACCGCTATGTTCATGTGCGGGACAAGCTGATCTGGGATTTGATCGGCACCCGTGAATTTCAGCGGCTGCGCCGGATCAAACAGCTCGGTACGACGTATTTGACGTTTCACGGCGCGGAACACAGCCGTTTTAACCATTCTCTCGGCGTCTATGAGATTGTCAGACGAATGGTTGATGATGTT…
comp739_c0_seq1	978	gi|255591472|ref|XP_002535520.1|	1.85592e-17	36.92	216	gi|255591472|ref|XP_002535520.1| protein with unknown function [Ricinus communis] gi|223522817|gb|EEF26866.1| protein with unknown function [Ricinus communis]	sp|O34731|YLBK_BACSU	1.95e-80	90.91	643	sp|O34731|YLBK_BACSU Uncharacterized NTE family protein YlbK OS=Bacillus subtilis (strain 168) GN=ylbK PE=3 SV=1	K07001	NTE family protein	http://www.genome.jp/dbget-bin/www_bget?ko:K07001	GO:0016787 ;	--	GO:0006629 ;	GCGGACGGCTTCGGATACTGAACCTTTCGTAAAAACAAGCTTTTCGCCGGTCTGAAGGTCGCAGGCCACGATGCCGAGCGGGATCCGCAGTTCTTCTATCGGCTTGCCGTACGTATAGGCATGAACGAGCTGCCTGATGCGGTCTCCTTTTAAAAATCCGAGCTTCGGCATCGTATAATCCGCGTACAGCCGCCGCTTAAATGCTTTAGCGACTTTTTTCATCGTGGCCACGTCATGCCCGGCCGCATAAAAGCTTCCGACTAATGCTCCCATGCTGCTGCCGGCAATCATATCAATTGGAATCTGATGCTTATGTAAACTGGATAACACTCCGAGATGAGCGATGCCTCTTGCCCCTCCCGAACCTAACGCTAACCCGATTGTAGGTTTGGCCAACGC…
comp739_c1_seq1	561	gi|255591472|ref|XP_002535520.1|	6.26569e-09	31.78	145	gi|255591472|ref|XP_002535520.1| protein with unknown function [Ricinus communis] gi|223522817|gb|EEF26866.1| protein with unknown function [Ricinus communis]	sp|O34731|YLBK_BACSU	5.72623e-64	81.3	519	sp|O34731|YLBK_BACSU Uncharacterized NTE family protein YlbK OS=Bacillus subtilis (strain 168) GN=ylbK PE=3 SV=1	K07001	NTE family protein	http://www.genome.jp/dbget-bin/www_bget?ko:K07001	GO:0016787 ;	--	GO:0006629 ;	GCCTACTTTGACAGTCATCAAGGAAAGGCTTCCTTTTTCAGGATAACCTCCGTCCACCTTAATCAGCGGTCTCAGCTCTGATGCTTCTCCCGGCTGTGTGATGTAATACGGAAGCTTAATAAATGTAACAGCGATTAATAAGATCAGGATGATAAACACCCAGCGAAAATGTTTTGCTTTCATATGAGTTAGCCCTCCCAGTTCTCTATTTCTTGTTTAATCCGGCCGATCATCCGGTCTGCGGCTTCTTCGCCCGCTGTGATCATATGATCAATGTTGGCAAAAGAACTTGAGCTGAATGATTCAAGAGAAGGGCGGATCATGACGTCTGCGGCAATGGTCTGGTGACGGACCAATTCATTTTGCAGTATATCCATACTTTGCATGATTACATCAAAA…
comp749_c0_seq1	549	gi|545712734|ref|XP_005708671.1|	1.03894e-34	45.71	337	gi|545712734|ref|XP_005708671.1| bifunctional glutamate N-acetyltransferase / amino-acid N-acetyltransferase [Galdieria sulphuraria] gi|452825153|gb|EME32151.1| bifunctional glutamate N-acetyltransferase / amino-acid N-acetyltransferase [Galdieria sulphuraria]	sp|P36843|ARGJ_BACSU	1.68171e-95	83.24	741	sp|P36843|ARGJ_BACSU Arginine biosynthesis bifunctional protein ArgJ OS=Bacillus subtilis (strain 168) GN=argJ PE=3 SV=2	K00620	glutamate N-acetyltransferase / amino-acid N-acetyltransferase	http://www.genome.jp/dbget-bin/www_bget?ko:K00620	GO:0004042 ;GO:0004358 ;	--	GO:0006526 ;	AGACATGAAAAAAATTCAAGCGGGCATTGAACAGCTCGGTCAAGCGCCGTCCGTGTCCGGAGCATTTGAAGAAGCCATTTTGACGACGGATACAGTGACGAAACAGACGTGTTATGAACTGGTGATCGGCGGAGACATCATCACGATCGGCGGAGCGGCGAAAGGCTCCGGCATGATCCACCCCAACATGGCGACAATGCTCGGCTTTGTCACAACGGACGCGGCCGTGGAAGAACAGGCGCTCAAAAACGCGCTCAGAGAGATTACGGATGTTTCATTTAACCAAATTACCGTTGACGGAGAAACATCGACGAATGACATGGTGCTTGTGATGGCGAACGGCTGCGCGGGGAATGATTGCCTGACGGAGCAGCACCCTGACTGGCCGGCTTTTAAAAA…
comp749_c1_seq1	701	gi|168071188|ref|XP_001787087.1|	8.04572e-51	48.57	304	gi|168071188|ref|XP_001787087.1| predicted protein [Physcomitrella patens subsp. patens] gi|162659749|gb|EDQ48099.1| predicted protein [Physcomitrella patens subsp. patens]	sp|A7Z3A9|ARGB_BACA2	2.34274e-83	100	653	sp|A7Z3A9|ARGB_BACA2 Acetylglutamate kinase OS=Bacillus amyloliquefaciens (strain FZB42) GN=argB PE=3 SV=1	K00930	acetylglutamate kinase	http://www.genome.jp/dbget-bin/www_bget?ko:K00930	GO:0004358 ;	--	GO:0006526 ;	AAAAAATCGTCGGTTCAAGCCTTGTGAAGACCGCCGTTTACGGCACAGACGCCAATTGGGGGCGCATCATCGGCGCAATCGGGCACAGTGCGGCAAGCGTAACGGCCGAACAAGTGGAAGTTTTCCTCGGCGGCCAGTGTCTGTTTAAACACAACGAACCTCAGCCGTTTTCGGAAACTGATGCCAAGGAGTACTTATCAGGTGATGAAATTACGATTGCAGTCCGCCTGCAGGAAGGCTCCGGCAGCGGCCGGGCATGGGGCTGTGACTTAACCTATGATTATATTAAAATCAATGCGAGCTATCGCACATAACAAAGGGGAGCGGCATGAAGAAAACGATCGTTTTTAAGTGCGGCGGAAGCGTAATCCGCGAGTTATCCGCCGATTTTTTTCAAAA…
comp752_c0_seq1	374	gi|356565499|ref|XP_003550977.1|	3.03122e-52	69.75	451	gi|356565499|ref|XP_003550977.1| PREDICTED: uncharacterized protein LOC100804109 [Glycine max]	sp|Q42381|HLS1_ARATH	3.68395e-46	59.84	402	sp|Q42381|HLS1_ARATH Probable N-acetyltransferase HLS1 OS=Arabidopsis thaliana GN=HLS1 PE=1 SV=1	--	--	--	GO:0008080 ;			TCGGAACTTGGAGTAGCCGCACCGACGGGTGAAGAGGTGGATCGAAGCCTTGTTCTCGGTGTCGGTGGCCATGTACGCATACTCGGCGCCCTTCTCCTTGAACCAGGACTCGAGCTTCGATACGAGCTTGAATCCGATGCCCATCCGTCTGTGCGAGGGGGAGACGCGGAGGCCAAGTATGTAGGCGACTTTGGTGAAGACCGGCGACACGGTGAGCCCGGTCTGGTTCTTGCCCGGTCTATGGTGCTTCTTGCCGCACGTGACGGTCTTGATGCAGCCTCTGATCAGTCCTACTATCTCGCCCTCCGCCTCTGCTATCAGCATTCGAAAGGCAGGAGAGTGACGGACTCGGCAGACGTAGGAGCGACGGGCTA
comp757_c0_seq1	416	gi|219116685|ref|XP_002179137.1|	6.44511e-12	58	167	gi|219116685|ref|XP_002179137.1| predicted protein [Phaeodactylum tricornutum CCAP 1055/1] gi|217409028|gb|EEC48960.1| predicted protein [Phaeodactylum tricornutum CCAP 1055/1]	sp|P50848|YPWA_BACSU	3.19373e-20	85.71	222	sp|P50848|YPWA_BACSU Putative metalloprotease YpwA OS=Bacillus subtilis (strain 168) GN=ypwA PE=1 SV=1	K01299	carboxypeptidase Taq	http://www.genome.jp/dbget-bin/www_bget?ko:K01299	GO:0004181 ;	--	GO:0006508 ;	GCAATGCTGAATACACAAAACCCAAAAATACGGTCTCATTGCTCACTCATAGTCGAACATTTACGGTGTCCGGTAGAAACTTGCGTGCCATATCCACGCGATTATATGAGTGTTCGTATGATATTAATCAAATTATAACAAGATACACTTCTTTTGCATAGTGAAATTTGAATATTTCCGAACTTTTACAAAGAATTGGTTTTCGATTATTCGTGTTTTTAGAATTTTTAGAAAAACACCCGGTGTATGCCGGGCGTTTCGTTTATAAATATAAATTTGAATATTTGCCGACGAGATACTCAATGAGATATTGAACGTTCAGCTCTTCTCCCGTTGCATCTTTTATGATGTCAAGCGGCATTTTGCGTCTTCCGTGCTGATGAACCTTTTCTGTCAGCC…
comp757_c1_seq1	401	gi|303281474|ref|XP_003060029.1|	8.71962e-45	51.88	404	gi|303281474|ref|XP_003060029.1| predicted protein [Micromonas pusilla CCMP1545] gi|226458684|gb|EEH55981.1| predicted protein [Micromonas pusilla CCMP1545]	sp|P50848|YPWA_BACSU	8.67137e-77	82.71	617	sp|P50848|YPWA_BACSU Putative metalloprotease YpwA OS=Bacillus subtilis (strain 168) GN=ypwA PE=1 SV=1	K01299	carboxypeptidase Taq	http://www.genome.jp/dbget-bin/www_bget?ko:K01299	GO:0004181 ;	--	GO:0006508 ;	TTCAAGATGTGAAAAGAGAAGATTTTGTACGCGCTGTCAACGAGGCGAAACCGACCTTTATCCGAATTGAAGCCGATGAGCTGACGTATCCGCTTCATATTATTATCCGTTATGAAATTGAAAAAGCGATTTTCAGCAATGAAGTGACAGTGGAAGAACTGCCGGCATTGTGGAATCAAAAATATCATGATTATTTAGGCATTACGCCGCCATCTGACGCCAAAGGCATTTTGCAGGACGTACATTGGGCGGGCGGCGATTTCGGCTATTTCCCTTCCTATGCGCTCGGATATATGTATGCGGCACAGCTGAAGCATACCATGCTTGACGATCTGCCTGAATTTGATCAATTAATAGAACGGGGCGATTTTGAGCCGATTAAACAATGGCTGACAGAAA…
comp763_c1_seq1	337	gi|548862071|gb|ERN19436.1|	4.22733e-12	50.72	167	gi|548862071|gb|ERN19436.1| hypothetical protein AMTR_s00069p00177600 [Amborella trichopoda]	--	--	--	--	--	--	--	--	--	--	--	GGCACTGCACCGGGGCTTTGCGAAAACTACGACACTGCAGGCAAACTCCGGACCTATATCGTCCGCATGCATAGGAGAGCCGGCACCGCCTCGTTCTTGATCGACGAGGACCGAAAGAACTGGTCAGGTCATTCTTTCCGATGAGCACAACGACTACATCATCAAGCGAGTCGAGGCTAATCCATGCCTATGGATCAGTTGCTACTGGCTTTGTTGCTAGACTGACCGAGAAGGAGCTGCTTGAGATGAAGCAGAAGCTGGACTTCATCCATGCCTATCCGGATAGGAATGTGCCGCTCCTGCCCACCCACACGTCCGACTTCTTAGGCTTGCGCAG
comp766_c0_seq1	257	gi|168070456|ref|XP_001786817.1|	7.48342e-08	27.06	131	gi|168070456|ref|XP_001786817.1| predicted protein [Physcomitrella patens subsp. patens] gi|162660411|gb|EDQ48369.1| predicted protein [Physcomitrella patens subsp. patens]	sp|P37475|SP2E_BACSU	1.31184e-48	90.59	426	sp|P37475|SP2E_BACSU Stage II sporulation protein E OS=Bacillus subtilis (strain 168) GN=spoIIE PE=1 SV=1	K06382	stage II sporulation protein E	http://www.genome.jp/dbget-bin/www_bget?ko:K06382	GO:0003824 ;	--	GO:0008152 ;	TGTCCTGAACTTTTCTCTTCAGTGTCAGATGGGCGTGATGGTGGGCAAGTTCGTCCTCAATCAGCTCTTCCACCTGTCTGGATTTGGAACAGTGCTGTTGAAACTCCTTTTTTAATCTGCGGTTTGAGGCATACTGTTTTTCTTCTGTTTCATGCATAACTTGTTTCATTAAGTCATATGTTTTATCAAAGTTTTGAACCCAGCATTTGCTTTTCTTATAGCAGGATTGGCAGGAATGCTCGGTGATTTTGCTTAAA
comp769_c0_seq1	302	gi|225450446|ref|XP_002279795.1|	2.43005e-20	73.58	224	gi|225450446|ref|XP_002279795.1| PREDICTED: isopenicillin N epimerase-like isoform 1 [Vitis vinifera] gi|359487585|ref|XP_003633615.1| PREDICTED: isopenicillin N epimerase-like isoform 2 [Vitis vinifera]	--	--	--	--	--	--	--	--	GO:0003824 ;GO:0030170 ;	--	GO:0019344 ;GO:0009684 ;GO:0046482 ;GO:0009610 ;GO:0006569 ;	GGGAGCGGAGGATAGAAAGCTGCAGAAGGTTGTCGTAGAAGTCATCAGGCTGGCGGAGGTAGAGATATTGCCAGTTTGATTGAGCGGCAAGGACGGAGGCTGGGCAGCATCCAAAACTGCCATTGTTGATACGGGCAACATTGGGGTCATGGTGTGCAAACTCTTCGGAAATCTCGGAGGCAGAGATGGAGCTAGCGCTGCGAGGATGGTTTGTCGAAAATGAAGAGCACTGTCCTCTGGAGGGGAACCAAGTGGTCAGCCAGGATTTGAGGTGCAAGAGAAATCGATTAAGCAGCAACGCT
comp773_c0_seq1	277	gi|475469345|gb|EMT02302.1|	2.99872e-10	70.73	143	gi|475469345|gb|EMT02302.1| hypothetical protein F775_31137 [Aegilops tauschii]	sp|Q29PU4|CLE12_ARATH	5.11521e-09	88	127	sp|Q29PU4|CLE12_ARATH CLAVATA3/ESR (CLE)-related protein 12 OS=Arabidopsis thaliana GN=CLE12 PE=2 SV=1	--	--	--	--	--	--	CAATGGTGCAAAGGATTCGGGCCGGTGGGCACTAATCTCTTCTCGACGCCGTACCGAGGATCGATCTCATTGCCATCGTCAACCGGACTCAGGCTCGCAGGGACGACGTCTAGCCCCATCCGCGAATTCGACTCAAGACCAACAGGATGGGAATGGTGTCTATGATGATGATGGCGGTGGCGATGAAGACGGTCGAATTTACTCGCTAATGCTCTCCGAGCAATAAACGTGTAAGAAGAAGAAGCTTGGTACGTCGTCGTCGTCGACTTGATGAAGG
comp784_c1_seq1	546	gi|359493527|ref|XP_003634620.1|	6.84461e-10	29.37	149	gi|359493527|ref|XP_003634620.1| PREDICTED: movement protein-like [Vitis vinifera]	--	--	--	--	--	--	--	--	--	--	--	AAGTCTGTCAGAATAAACAAAAAGAGAGCAAATTTTTGAGAAGGTTAGATAGGCACTTTCGAAGAAAGTGTCCTGAGTATCAAGACAATGATACTTGATCATAAGGAGACAATCAACAAAATTCACAACTTCCTATAAAGTTTGTTCCTGTATATATCTTTCAAAAAAAAGATGATGCCTCTGTCGATGATGGTTTAATCCAAATTAAAATTAATTTACTGTTTAGAGCCAACATAGATATCCCTATAATAACACTTGTCATAAATAATCGATTCATAAACTGTCAACAATCCCTGATGGGTGGTTTCCTATCCAATCTGGTAAAGCAGGTCGTATGGTTCAATATTCGACCCAACTACTTAATTCCTATAACAGACCCAAATATAATATATACAGTAC…
comp813_c0_seq1	1072	gi|328765730|gb|EGF75865.1|	3.39928e-15	28.68	204	gi|328765730|gb|EGF75865.1| hypothetical protein BATDEDRAFT_93269 [Batrachochytrium dendrobatidis JAM81]	sp|Q797S1|PTXBC_BACSU	4.38637e-174	77.97	1285	sp|Q797S1|PTXBC_BACSU Putative PTS system EIIBC component YbbF OS=Bacillus subtilis (strain 168) GN=ybbF PE=3 SV=2	K02810	PTS system, sucrose-specific IIC component	http://www.genome.jp/dbget-bin/www_bget?ko:K02810	GO:0008982 ;GO:0005351 ;	GO:0016020 ;	GO:0009401 ;	TCCCCGGGAAAAATCGTACGGAAAAAGGAGGATCTCCATGAGCAAAGAGGCATTTTATCAGTCACTGGCCAAAGACATCCTGGACAATTGCGGCGGTTCATCAAATATTTCAGGCTTTACCCACTGTATGACACGCCTGAGGATTACGCCTTTAGATCAGGACAAAACGGATATTGAAGCGCTGAAACAGCTTGACGGGGTCATAGGCGTCGTCGAAGCCGAAACACTGCAGATCATCCTTGGCACGGGTGTCGTCAATCATGTCGCCGACGCTTTCGCAAAACTTATGTCATCCGGAAAAAACATTGATTTAAAAGAAGCCGCCTCACGGAAAAAAGCCGATCTCAACAGAAAAAACACCACACCCATCAAACTGTTTCTGAGAAAAATATCAAGCAT…
comp817_c0_seq1	397	gi|218198013|gb|EEC80440.1|	7.0762e-29	76.71	267	gi|218198013|gb|EEC80440.1| hypothetical protein OsI_22632 [Oryza sativa Indica Group] gi|222635430|gb|EEE65562.1| hypothetical protein OsJ_21053 [Oryza sativa Japonica Group]	--	--	--	--	--	--	--	--	--	GO:0016021 ;		GGCTTTTCAGGTCATGGGCAAGTTTGGATTCAACTTTCCAATTGCACTGTCATTAATCCACTACGGGACTTTTTGGGTTCTGATGGCCATCTTCAAGGCAATCTCTTTGCTTCCTGCGGCCCCTCTTCCTAAATCTACGCCTTTCTCTTCTTTATTCGTCTTGGAGGCTGTCATGTCATTCTCCATTGGACTTGCTAATATCAGCTTAAAGTATAACAGTGTGGGGTTTCTACCAGATGGCTAAAGTAGCTGTTACTCCAACCATTGCTCTAGCTGTGTTCATTCTCTTCAGGAAAATGATGCTTTCAAAAAGCTATGTATGGGTCAAACTCGTATCTTTTATTCAATATATTTGATTATGTTTATTACAATGAAACAAGAGTAAAATAGTCGATTC
comp833_c0_seq1	262	gi|474199226|gb|EMS58462.1|	8.04309e-07	40.68	125	gi|474199226|gb|EMS58462.1| hypothetical protein TRIUR3_26054 [Triticum urartu]	--	--	--	--	--	--	--	--	--	--	--	AACGATAGAATAAAGGGGTAAAAAATATTATTTAGATCAATTCAGACTTTTACAAGGATTTGAAGAACTTGATAGAGTGAGCTTTGAGAATGTAAGTTAGCCGAAAAGGAGACTAAGAAAGTTGTTTGGCAAGCAAGAGCTAGATTATATAGATAAGTGTACGAGAAGTTGGTTAATAAAGAAGATAAAAAGGATAGATACATAATTACTCGAACAAGAGAGAAGTCTAGAGACTTATCTAATGTAAAGTGTATTAAAAATG
comp834_c0_seq1	881	gi|33323031|gb|AAQ07255.1|	8.31754e-16	36.13	159	gi|33323031|gb|AAQ07255.1| putative sensor kinase PK4 [Oryza sativa Japonica Group]	sp|P96601|DCTS_BACSU	2.89128e-78	78.57	647	sp|P96601|DCTS_BACSU Probable C4-dicarboxylate sensor kinase OS=Bacillus subtilis (strain 168) GN=dctS PE=3 SV=1	K11691	two-component system, CitB family, sensor histidine kinase DctS	http://www.genome.jp/dbget-bin/www_bget?ko:K11691	GO:0005524 ;GO:0000156 ;GO:0000155 ;	GO:0016020 ;	GO:0035556 ;GO:0006355 ;GO:0023014 ;	AGAATGACGCTGCGGCGGGGCTGCTGTTAAGCAAAATCAAAAGAGGAAAAGAGCTTGGCATCTCTGTGAAAATTGATGAAAACAGCAGTTTCTCGGCATTTCCGGAGCATGTCGACCAGCATGACATCGTCGTCCTGCTCGGCAGTTTAATTGAAAATGCGTTCGGCGCATTCGAAACAGCGGACACGGAGGACAAACATATTGACATCAGTATCGAGCAAAATGATGAAGTGCTTGCTATATTAATAGAAGACAACGGAAGCGGGATTTCCGATCAGCACATCCCGCACCTTTATGACAAAGGGTTTACCGTCAATAAAACGGGAGGAACGGGATACGGCTTGTACCTCGTCAAACAAATCGTCGACAAAGGGATGGGCGTTATTGAAGTCGACACAC…
comp850_c0_seq2	287	gi|470123686|ref|XP_004297853.1|	1.87434e-09	39.24	141	gi|470123686|ref|XP_004297853.1| PREDICTED: enzymatic polyprotein-like [Fragaria vesca subsp. vesca]	sp|P05400|POL_CERV	1.27136e-07	38.1	124	sp|P05400|POL_CERV Enzymatic polyprotein OS=Carnation etched ring virus GN=ORF V PE=3 SV=1	--	--	--	--	--	--	GCATGGTTTCGGACTAAGAATGTAGGTGACGAATGTGGACTGTGACTTGATCTAATAAGATCTAGGTTAAGTAGTTCTTTTATTTGTAAAGCAAATTCTTCTTTATCAGAAGGGGATACCATAATACTATTTGTACGTATATGAGTATTTTGGTATTGTTCTAGGAGTTGTAAAGAGCAATATCTTGGTGCTTTTTCAAAATGTAACAAAGGATTATCAGAATATAAAGGCTGTAATATACTATGCATAACTTTTTCAGCATTAGAATGTATAGGAATGGAGTAAGC
comp858_c0_seq1	460	gi|113205327|gb|ABI34342.1|	2.85777e-26	41.71	279	gi|113205327|gb|ABI34342.1| Polyprotein, putative [Solanum demissum]	--	--	--	--	--	K13162	poly(rC)-binding protein 2/3/4	http://www.genome.jp/dbget-bin/www_bget?ko:K13162	GO:0003676 ;	--	GO:0015074 ;	CTCTTGTCGTGAATCTCGATTGGTTGATATTTCAATTGGATATTAAAAATGCCTTCTCATATGGTAATCTGCATGAGGAGGTATATATGGAGCCTCCAGGATATGTTACTCAAGGGGAACTCAAACAAAGTTGTAAAGATATTTTCACAGTGATTGCTGATATTAGCTTTCAACATTATTATTATGCTCATTCTATGTTTGTTCAGCATGCTACGTCTGATATTATTCTTGTTGTATATGTAGATGACATTCTGCTAAATGGGAGTAAATAAGACGAAAACTATTTCCACGGTATAACTAAATACATGGAAAGATTGAGATATTTTATTAGAATTTAGATAGTTTATCATAAACACGGACTACTCTCTTAGAGGAAGTATGCGCTAAATCTCTTGGAAG…
comp865_c0_seq1	539	gi|320586095|gb|EFW98774.1|	1.26163e-06	30.36	127	gi|320586095|gb|EFW98774.1| enoyl-hydratase isomerase family protein [Grosmannia clavigera kw1407]	sp|P40802|PKSI_BACSU	3.33103e-53	73.21	445	sp|P40802|PKSI_BACSU Putative polyketide biosynthesis enoyl-CoA isomerase PksI OS=Bacillus subtilis (strain 168) GN=pksI PE=1 SV=2	K15313	polyketide biosynthesis enoyl-CoA hydratase PksI	http://www.genome.jp/dbget-bin/www_bget?ko:K15313	GO:0016853 ;			GCCTCCGCCCGCTGTCGAAAAAAGCAGTCATCCGCTATAAAAAATACATGGATTCCTTAAACGACCTTGTTCATCGTTCGAAATCCATTGCTTTAGCCGAAAATCAAGCGATGTTTTCAGATCCGGATAACCAATCAGCCATCACCCGTTATGCAGAAACGGGGCGGCTTCCTTGGGAAACGGAGAACAGTTAGGAGGATATCATGCCGAACGCCGCAGTTGAACTGCTCGAAATTGAACCGGATATTATCCAAGTGACAATGCAGGATAAAGCCCATAAAAACGCCTTCTCCAAAGAACTGACGGATGGATTGATGGAAGCATTCACCCGTATAAAAAAATCGTCAGTCTATAAAGCTGTGATTTTAACAGGATACGGCCATTACTTTGCTTCCGGAG…
comp865_c1_seq1	551	gi|475670048|gb|EMT67417.1|	3.71077e-10	28.67	152	gi|475670048|gb|EMT67417.1| Enoyl-CoA hydratase, mitochondrial [Fusarium oxysporum f. sp. cubense race 4]	sp|P40802|PKSI_BACSU	1.7589e-80	79.05	627	sp|P40802|PKSI_BACSU Putative polyketide biosynthesis enoyl-CoA isomerase PksI OS=Bacillus subtilis (strain 168) GN=pksI PE=1 SV=2	K15313	polyketide biosynthesis enoyl-CoA hydratase PksI	http://www.genome.jp/dbget-bin/www_bget?ko:K15313	GO:0003824 ;			ATGATTTTCCATAGCTGACAGATGGCTTGAGTAACCCGCTTGCCTTCATATCACTTTTCATAGAGCTGCCTCCATTTCATCTGTATGTAAGATGTATGTCTTATACTCCGTACATCGTCGTGATTCGTTTTTTCACTTCATCATCATGAAACGTCTCATCGTGCATGATTAACTCCTTCTCAATGACGGCCGGAAGCTGCTCGCGAAACGGCGTCACCAAGTGCCTTTTCAATGTAATTAAAGAGTTTCTCGGTTTTTCCGCAAGCTCACGGGCCAATTCCTGCGCATAGTCTAATACTTCCTGCCGAGGAAGCACCGGAAAAGGCACCCCTCTTTTCTCCAGGTCACCGCCGCGGTAGTGGCCGCCGTTTAACAGCATTTCATGGCCGAGGCTTGCCC…
comp869_c0_seq1	211	gi|508705548|gb|EOX97444.1|	4.77695e-17	69.39	200	gi|508705548|gb|EOX97444.1| Plant regulator RWP-RK family protein, putative isoform 1 [Theobroma cacao]	sp|Q7X9B9|NLP2_ARATH	9.02117e-17	58.33	191	sp|Q7X9B9|NLP2_ARATH Protein NLP2 OS=Arabidopsis thaliana GN=NLP2 PE=2 SV=3	--	--	--	--	--	--	GCTATTGCTCACGACATAGCTGGGAAGCTGAAAGAAGCCCTGGGGACCGAATGAGCAACACGGTGCACAGATAGTTTAATAGTACCACTACCAGATGATTTGTACACATCTATGCATTCCTGTAAATCCGCATCACATGTTAATAGGACCCACTCAGAGTCATCATCCAAGTACTTGAGATCCACTGAACATGTGTCTGTTATGCTAAGAT
comp885_c0_seq1	346	gi|89179463|gb|ABD63198.1|	8.43943e-18	39.37	204	gi|89179463|gb|ABD63198.1| gag/pol polyprotein, related [Asparagus officinalis]	--	--	--	--	--	--	--	--	--	--	--	GACAAACTCTCACTTATAAATATAGATTTATGATTGACTTTATCACCCATATTTACTTGAATCACCTTATTCTTGATAGATGGTTCGCACTATTCGAAGCGCATGTTCTATTGAGCGTCGAGATGCTTAACTAATATTTCATCTTGGAAAAGAGTCAGTTCATCATCTTCATCTAGAATCGGACTGACAGACATCATATTCGCAATCAGCTCTTTAGATAATATTCCTAGACTGGTATCTGAATTCCAATCAGAATCTTCTACAGTTTGGCAAATCATCTCTTCGATATTCGAAGGATCGGGTGTTGTAACATATCCCAACCCCCTATCGGTTTTGTGATAATAAT
comp892_c0_seq1	273	gi|222618963|gb|EEE55095.1|	3.39308e-37	67.78	341	gi|222618963|gb|EEE55095.1| hypothetical protein OsJ_02843 [Oryza sativa Japonica Group]	--	--	--	--	--	--	--	--	--	--	--	GGTGGGTATGGTGATCCACTCACTGGTTGCGTCTGTCCATGACAATTCTTTGTGTTTGAATCGCCCCAGTCGCCTCCTAGGTAATGCGTTGGTGAAATTCCTTGAAAGATGACTCTAGTTTTTCCTGGGTTGATGTTGAAGTCTACCCAGTTGGCCCATGTAGCTAGCCCCTTGGAGAAAGCATCCAAGCGATTCATGTCTTTCGATATCTGACTACCATACTGCACATAGTCCCACGGTTGGCTTCTTCCAGTGTGAGTCCACCAATGCCAT
comp906_c0_seq1	288	gi|257222598|gb|ACV52577.1|	5.79895e-40	66.32	349	gi|257222598|gb|ACV52577.1| subtilisin-like serine protease [Nicotiana benthamiana]	sp|O64495|SDD1_ARATH	3.69814e-31	60.22	300	sp|O64495|SDD1_ARATH Subtilisin-like protease SDD1 OS=Arabidopsis thaliana GN=SDD1 PE=2 SV=1	K13648	alpha-1,4-galacturonosyltransferase	http://www.genome.jp/dbget-bin/www_bget?ko:K13648	GO:0004252 ;	--	GO:0006508 ;	GATCAGGTACCTCCTTTTCTGCACCTCATATCAGCGGAATTGCATCATTATTGAAGAGTGTACATCCGGATTGGTCTCCTGCTGCAATCAAGTCGGCACTCATGACCACAGCTGATATTTTAGACCACAGTGGCAATAAAATAACGGACGAGCGAGAGCTCCAAGCGGACCTCTTTGCAGTCGGAGCAGGACATGTGAACCCTGAAAAGGCTAGCAATCCTGGCCTAGTTTATGACCTTTCTGCAGATGACTACGTCCCTTACCTTTGTGGACTCTGGTATGACAATA
comp906_c1_seq1	276	gi|462406067|gb|EMJ11531.1|	1.3469e-23	62.92	251	gi|462406067|gb|EMJ11531.1| hypothetical protein PRUPE_ppa002068mg [Prunus persica]	sp|O64495|SDD1_ARATH	2.13914e-18	53.41	205	sp|O64495|SDD1_ARATH Subtilisin-like protease SDD1 OS=Arabidopsis thaliana GN=SDD1 PE=2 SV=1	K13648	alpha-1,4-galacturonosyltransferase	http://www.genome.jp/dbget-bin/www_bget?ko:K13648	GO:0004252 ;	--	GO:0043086 ;GO:0006508 ;	GGTGCAGAAAAGGAGGTACCTGACATGACATTGAATAGCACATTACTGTCATCTGAATTGGGCAAGCCCAGCGATGGGGGCCATGCTCCGAGAATACTAACACCTGGAGCTGTAATATCTGGCTTCAGAATGCCCGCGCTGGCTACGCTCGGCCCCCTCGAAGAGAATGAAGCGATTGCAGGATCATGAGATCCGTCCTCGATTACCATACCTTTGAACAAAATAGCAGCTGTTGGGTTGGTCGTGGAGTTGATATACTTCATGACCTCAGATTTC
comp912_c0_seq1	205	gi|89179419|gb|ABD63154.1|	2.12335e-08	48	135	gi|89179419|gb|ABD63154.1| hypothetical protein 20.t00006 [Asparagus officinalis]	--	--	--	--	--	--	--	--	--	--	--	GGAGGTGCATGTTTTTTCCTTAGACTTCTTTTTGGATGAACTTGAAGTCCATTGTTCATCCTTGAGAAGGTCTGAATGTACCCATATTATCTCCCCATTTGACGTCTCAAAGAAAGATAATTCTTTCTTCTGTTGTTGATGAGGATTGTAATTTACAATCCTCATAGTATCTTTGAAAGTTGGTTGAACTCCGTCTTAAATGAGA
comp922_c1_seq1	318	gi|527196602|gb|EPS65408.1|	1.29516e-08	45.71	138	gi|527196602|gb|EPS65408.1| hypothetical protein M569_09369 [Genlisea aurea]	--	--	--	--	--	--	--	--	--	--	--	AGCAAATTGGAGTACTTAAACGATGATAAAGGGATGCCAATCATTAGTGATGATGTGTCAACTTTTACTATTCTTAACTTTTAGAAAGTTAATAGTGGGAGATTTTCTATTTTATCACGACTAGCACATAGGATATGTTAGTGATTACAATATCAAACAGTTACTTTAAAATCGACTTTTAGCAATGGTGGGAGAGTACTTTGTCCATTTAGAAGCTCACTCAAATCAGTCAAAAGTCTCATTTGTATTCCATATTGGCTTCGATGGCAGTTGAGAGTGCCAATAGTAAGTATTGGAGAAGATTTAGCAAATATTGAG
comp945_c0_seq1	855	gi|293337271|ref|NP_001168879.1|	6.53773e-23	63.01	255	gi|293337271|ref|NP_001168879.1| uncharacterized protein LOC100382684 [Zea mays] gi|223973463|gb|ACN30919.1| unknown [Zea mays]	sp|O34788|BDHA_BACSU	6.05902e-41	93.15	379	sp|O34788|BDHA_BACSU (R,R)-butanediol dehydrogenase OS=Bacillus subtilis (strain 168) GN=bdhA PE=3 SV=1	K00004	(R,R)-butanediol dehydrogenase / diacetyl reductase	http://www.genome.jp/dbget-bin/www_bget?ko:K00004	GO:0016491 ;GO:0008270 ;			TTTGACGCCTTCGCCCACTTCAACGACTTCTCCTGAGAATTCGTGACCCATCGTGACGGGCGCCATTTCGTTTGTTAACGGATGAGGTTTGCCGACCGGAATAAAGATCGGGCCTCCCAAATATTCATGAAGGTCGCTTCCGCAAATCCCGCACCATTTGACTTTAATTTTGACTTTACCCGGTTCTGCTTTAGGTTCATCAATGTTTTCGATTCGAATGTCTTTTTGATTGTGCCATCTTGCCGCTTTCATTGATTATCACTCCTAGTCTGATTGAAACGAGTATAGGTACATGATCAATATGAACCACGGTTAAAAGGAATAAAGTGCCTGCTTCCTAAAGCCTGATTTCTCAAAATATATCATATTATGCAACTATCAATAGGCCTTATAAAAAGT…
comp962_c0_seq1	292	gi|357463609|ref|XP_003602086.1|	6.46081e-10	42.37	148	gi|357463609|ref|XP_003602086.1| Argininosuccinate synthase [Medicago truncatula] gi|355491134|gb|AES72337.1| Argininosuccinate synthase [Medicago truncatula]	sp|A7Z7M0|ASSY_BACA2	4.68003e-38	100	343	sp|A7Z7M0|ASSY_BACA2 Argininosuccinate synthase OS=Bacillus amyloliquefaciens (strain FZB42) GN=argG PE=3 SV=1	K01940	argininosuccinate synthase	http://www.genome.jp/dbget-bin/www_bget?ko:K01940	GO:0004055 ;GO:0005524 ;	--	GO:0006526 ;	GTCGTACGCGTCAAGCTGTTTAAAGGCCATGCCATTGTAGAAGGACGTAAGTCGGAATATTCACTCTATGATGAAAAACTTGCGACATATACAAAAGACGATGCTTTTGACCATCACGCGGCAATCGGTTTCATTGAGCTTTGGGGGCTGCCGACAAAAGTAAACAGCATTGTGAAAAAGAAGGAGCAGATTGAAGCATGAAGAAGCTTTGGGGAGGCCGTTTTCAAAAAACACCGGAAAAGTGGGTCGATGAGTTCGGCGCATCCATCACATTCGACCAAAACTTAGTCAA
comp969_c0_seq1	294	gi|147807863|emb|CAN66432.1|	3.0829e-07	46.67	128	gi|147807863|emb|CAN66432.1| hypothetical protein VITISV_027451 [Vitis vinifera]	sp|P10978|POLX_TOBAC	9.4648e-07	47.54	118	sp|P10978|POLX_TOBAC Retrovirus-related Pol polyprotein from transposon TNT 1-94 OS=Nicotiana tabacum PE=2 SV=1	--	--	--	GO:0003676 ;	--	GO:0015074 ;	GTATACTTTGCATCCTTTCACTAATGTTGTTATTCATCCTCTTCTGATTTTGTTGTGGCGTCTTTAGAACTACCCTTTCATGCCTGATCCTATGATTTCTGCAGTACTTCTCAAACGAGCATGTATAATGACCTTCATTGTGAGAGCAACTCGCTTTCAGAGACAAACATGTCTCACTCTACTACTACATGAAATTGCTGGAACTCCAATACTTTGCCCATGTTGCTAATCATGTATGTCCATAACATTCTGGAAAAATCTAGGAATGTCAAAAGAACGAGCTCCAAAGAAAAG
comp969_c1_seq1	337	gi|147819536|emb|CAN74280.1|	1.44503e-19	61.54	194	gi|147819536|emb|CAN74280.1| hypothetical protein VITISV_010268 [Vitis vinifera]	sp|P10978|POLX_TOBAC	2.81406e-18	56.52	189	sp|P10978|POLX_TOBAC Retrovirus-related Pol polyprotein from transposon TNT 1-94 OS=Nicotiana tabacum PE=2 SV=1	K12619	5'-3' exoribonuclease 2	http://www.genome.jp/dbget-bin/www_bget?ko:K12619	GO:0003676 ;GO:0008270 ;	--	GO:0015074 ;	ATACAAAGTATACTCTCACATGCAAAGTTACCGAAGATATTTTAGGTTGAGGCAGTGTGTGTAACAATTGTTTTTATAGATCCATCTCCATACTATATATTGGATATGGAGGTTCCAGAGTGATGTGAACAGAGAGAAGTGTTAGTTACGAGCATGTAAAGATATTTGGTTGATGTTTTGCTCATGTACAGAAAGATGAACTGTCCAAACTTGATGGTAAGTCTAAATCATGTATATACCTTGGAATATCGTAAAATGAGTTTGGGTATAGGTTGTGGGATCTGGAATCAAAGAAAATATTCCATAGCAGAGATGTGGTCTTTCTTGAGCACTAGAT
comp987_c0_seq2	321	gi|508726151|gb|EOY18048.1|	8.16128e-58	84.91	491	gi|508726151|gb|EOY18048.1| FIZZY-related 3 isoform 1 [Theobroma cacao]	sp|Q8LPL5|FZR3_ARATH	8.52263e-56	80.19	470	sp|Q8LPL5|FZR3_ARATH Protein FIZZY-RELATED 3 OS=Arabidopsis thaliana GN=FZR3 PE=1 SV=1	K03364	cell division cycle 20-like protein 1, cofactor of APC complex	http://www.genome.jp/dbget-bin/www_bget?ko:K03364	--	--	--	GGGATGGTACGCGATGCAAGAGGATTCGAACAATGGGAGGTCACCCGACGAGGACTGGAGTTCTGGCTTGGAGTTCTTGCATTCTAGCATCCGGGAGCCGTGACAAGAACATCCTTCAGCATGATCTTCGTGTTTCGAATGATTACATTCACAAGCTCCCTGGCCACAGATCTGAAGTTTGTGGGTTGAAATGGTCGCACGACGATAGAGAACTCGCATCCGGCGGAAACGACAACCAGCTCTTAGTATGGAACCAGCACTCTCAGCATCCAGTATCAAAGTTTACTGAGCATACGGCCGCTGTAAAGGCCATCGCTTGGT
comp1005_c1_seq1	470	gi|399949942|gb|AFP65598.1|	4.94322e-53	58.6	471	gi|399949942|gb|AFP65598.1| gyrB [Chroomonas mesostigmatica CCMP1168]	sp|Q59192|PARE_BACSU	1.17614e-101	97.44	798	sp|Q59192|PARE_BACSU DNA topoisomerase 4 subunit B OS=Bacillus subtilis (strain 168) GN=parE PE=3 SV=2	K02622	topoisomerase IV subunit B	http://www.genome.jp/dbget-bin/www_bget?ko:K02622	GO:0005524 ;GO:0003677 ;GO:0003918 ;	GO:0005694 ;GO:0033009 ;	GO:0006265 ;	GTGGAGGGAGACTCTGCGGGAGGTTCTGCAAAACAGGGAAGAGACCGGAAATTCCAAGCCGTGCTGCCCCTTCGCGGAAAGGTCATCAACACAGAGAAAGCAAAGCTTGCAGACATCTTCAAAAATGAAGAAATCAATACGATTATTCATGCGATCGGAGGCGGTGTCGGCGCAGATTTTGAGATAGACGACATCAATTATGACAAGATCATCATCATGACGGACGCGGATACCGACGGCGCGCACATTCAAGTCTTGCTGTTAACGTTTTTCTACCGCTATATGAAACCTTTAATCGAGCACGGAAAAGTCTTCATCGCCCTTCCGCCTCTTTACAAAGTGAGCAAAGGAAGCGGTAAGAAAGAGATTATTGAATATGCTTGGTCCGACGAAGAAATG…
comp1013_c0_seq1	402	gi|465794330|emb|CCU99114.1|	8.58554e-22	41.18	238	gi|465794330|emb|CCU99114.1| unnamed protein product [Malassezia sympodialis ATCC 42132]	sp|A7Z7L9|ARLY_BACA2	7.42249e-79	99.17	628	sp|A7Z7L9|ARLY_BACA2 Argininosuccinate lyase OS=Bacillus amyloliquefaciens (strain FZB42) GN=argH PE=3 SV=1	K01755	argininosuccinate lyase	http://www.genome.jp/dbget-bin/www_bget?ko:K01755	GO:0004056 ;	--	GO:0042450 ;	CTGATATGACGGGAAAATATGAAGGGAATTTCAGCAAATTAAATGCCGGCGCAGGCTTTTGCTTTTACGAGCGCCTGTTCTACCTGCTGAAAACCCGTTCCGCCGGCGCTCATTCTTTTTTCAACCGCATGATGCGGATCGAGCACGGTATAGATATCTTCTTCAAAGAGACTGCTGGCTTGAAGGAATTCTTCAAATGCCATATCACTTAAATAGATTCCTTTTTCAATGCATCTGTACACAAGCTTGCCGACCACTTCATGCGCTTCTCTGAACGGCATGCCTTTTTTAGCTAAATAATCGGCAAGTTCCGTCGCGTTTGAAAAATCTTGTTTTGTCGCTTGTTTCATGATGTCTTTGTTTACTTTCATCGTTTCAATCATGCCCGTGAAAATCTGA…
comp1033_c1_seq1	515	gi|530465270|gb|EQB47399.1|	1.21914e-17	78.43	203	gi|530465270|gb|EQB47399.1| hypothetical protein CGLO_13459 [Colletotrichum gloeosporioides Cg-14]	sp|P46317|PTJC_BACSU	2.66959e-47	78.79	418	sp|P46317|PTJC_BACSU Lichenan permease IIC component OS=Bacillus subtilis (strain 168) GN=licC PE=2 SV=1	K02761	PTS system, cellobiose-specific IIC component	http://www.genome.jp/dbget-bin/www_bget?ko:K02761	--	--	--	GCCGGGCTCATTTTGGATCAGTTCTGTCTGATAATGATGGGCTTCGGTCAGTTCCCTTGCGGCTTCCTGAAGCTTTTCCTCGGCCATGGCTCTGTCCCCCCGCTTTGCGGCGGCAATGGCTTCCATTGATGCGCTTCTGCCGTTGCCGCCATGCAGGATGATCTGAAAAATGGTCTGTTCCATTTTTTCATTCATGTGTTTCACTCCCTTTCTCTACAGCACGGCTTTTTCGTCTCCCTGTACGGCTGGCGCCTGCGATTGTTCAAGTTCGTTTTCTTCTTTCAGCTTTTGCGAATCCCACATTCTGAAGAACGGATAGTACACGATAAAGGCTGTGATGATATTAATCGCCTGCATGACAGCCCCTGATATTTTTCCGCCCGTGGCAAGATAGCCGGA…
comp1044_c0_seq1	872	gi|389748460|gb|EIM89637.1|	6.3094e-39	62.93	370	gi|389748460|gb|EIM89637.1| CoaE-domain-containing protein [Stereum hirsutum FP-91666 SS1]	sp|C0SP79|YTAF_BACSU	5.53472e-82	78.92	645	sp|C0SP79|YTAF_BACSU Putative membrane protein YtaF OS=Bacillus subtilis (strain 168) GN=ytaF PE=4 SV=1	K00859	dephospho-CoA kinase	http://www.genome.jp/dbget-bin/www_bget?ko:K00859	--	--	--	ACAAAAGCGGTATATCCAAAACGACGAACCGCTCTTTTCTCGCAACGGCTTCATCCCGCTGTTTCAGCATTTCCGCACGTACCGCCGGATGAACGATCTGATTCAGCTTCAGACGCTTCTGTTCGTCAGTGAAAACGATAGAACCGAGTTTTTTTCTGTCAATATCGCCATTTTCCAGCAGGATGTCTTTTCCGAATGCTTCCACAATTTGTCCGTAAGCCGGCATTCCTTTTTCCACCGCCTGTTTTGCGATGACATCCGCATCAATGACTGTTATTTTTTTGTCGATCAGCATACGCGCTACCGTGCTTTTGCCGCTTGCGATGCCTCCCGTTAAACCGATGACCAAGCTCAAAAAGCCCACTCCTTCTTACATTTTCCAAATCCCGATGATAATCA…
comp1045_c0_seq1	359	gi|356576567|ref|XP_003556402.1|	9.49718e-76	96.64	598	gi|356576567|ref|XP_003556402.1| PREDICTED: chlorophyll a-b binding protein CP26, chloroplastic-like [Glycine max]	sp|Q9XF89|CB5_ARATH	3.7569e-62	90.48	501	sp|Q9XF89|CB5_ARATH Chlorophyll a-b binding protein CP26, chloroplastic OS=Arabidopsis thaliana GN=LHCB5 PE=2 SV=1	K08916	light-harvesting complex II chlorophyll a/b binding protein 5	http://www.genome.jp/dbget-bin/www_bget?ko:K08916	--	--	--	GCACCTCCCACAAGAAATATCTCAGCAACGACAGCCCCAATAAGATTAATGGGAATGGGTTTCCCAAAGTAGTTCAACGTACCCCCATCAAGAAGCAGAGCTCCTGTCTTGAACCAAACAGCCTCAGGACCACAGTTTGCTCCATAGTTGTTGAAGGCCTCAGGAATGATGAATCCAGCAGCACCAAGCATTGCCCATCTGGCATGGATCAACTCAAACGCCTGGTATTTGGCAAAGTCCTCTGGCTTCTTGCTAAGACCAAACTGGTCATAACCATAATCTCCAGGCACTTCTCCTGTCAAGTACTCGGGAATCTCTGATCGGTCCAAGAGACCCTCTGGCAAGAAGATCCTTCTGTC
comp1060_c0_seq1	428	gi|89179441|gb|ABD63176.1|	2.09599e-42	52.82	374	gi|89179441|gb|ABD63176.1| Integrase core domain containing protein [Asparagus officinalis]	sp|P0CT43|TF28_SCHPO	1.94375e-06	26.96	118	sp|P0CT43|TF28_SCHPO Transposon Tf2-8 polyprotein OS=Schizosaccharomyces pombe (strain 972 / ATCC 24843) GN=Tf2-8 PE=3 SV=1	K14772	U3 small nucleolar RNA-associated protein 20	http://www.genome.jp/dbget-bin/www_bget?ko:K14772	GO:0003676 ;	--	GO:0015074 ;	GTTTCATCAAACACCACATCATTTGTCGCTTTGGTATTCCTAGACGGATCATTAGCAACAATAGCCTTTAGTTCACTAGCAAGGCCTATATCAAATTATATGACACATTCAGAATACAGAATGTGTTCTTATCCCCGTATAACTCGGCCGTTAATGGCCAAGTAGAAGCATTTGATAAAAACATTGTGAAGTTTTTGTAGAAATTTGTCACCACAAGTCAGCGTGACTGGAATGAGAAATTGAGGGTTTGTCTCTGGATTTATCTCACAACGGTAAGAACACCGATAAAAGCCACACCATTCTCTTTGGTGTATAACTGTGAGGCCGTGCTACCTTTGGAAATTCAAATTCCATGTTTTCGCGTGGCAATAGTTATAAGAATGACTACCGAAGAAAAAT…
comp1077_c0_seq1	741	gi|544209282|ref|XP_005535044.1|	1.07335e-54	68.31	476	gi|544209282|ref|XP_005535044.1| UDP-glucose 4-epimerase [Cyanidioschyzon merolae strain 10D] gi|449015356|dbj|BAM78758.1| UDP-glucose 4-epimerase [Cyanidioschyzon merolae strain 10D]	sp|P55180|GALE_BACSU	1.08361e-78	92.09	630	sp|P55180|GALE_BACSU UDP-glucose 4-epimerase OS=Bacillus subtilis (strain 168) GN=galE PE=3 SV=1	K01784	UDP-glucose 4-epimerase	http://www.genome.jp/dbget-bin/www_bget?ko:K01784	GO:0050662 ;GO:0003978 ;	--	GO:0044237 ;GO:0006012 ;	GTAAAAAATGTTTCAAACAAGCCGTTAAGCTCTTTCTCCATTCCAAGAGCGAAATTAGTAGATTCTAAAGGAACATCCTATGATTCAGATATTGATGCTTCTTCAAGCTATGCAACAGAAACAAAAGTAGACAACAGTAAAATTTTAAGTGACTTGAACCCGAACATTAAAGTTACTGACGTAAAAGCCTTTGAAGTTGATAAAAACGCATACTCTAAAGGCACTTGGAAATTAAAGTTCAGCAACGATGTTGAAGTGAAAATTAAATAATGACCGTAAAAAAAGAGACCTTCATCATTTGAAGGTCTCTTTCTTTTTACACCTTTTGGTACCCGTTCACATTGGAGGACTGCCACTTCCAAGAGTCGGCGCACATTTCTTCAAGCCCGCGCTTTGCTT…
comp1098_c0_seq1	524	gi|552817279|ref|XP_005844897.1|	1.13284e-06	31.3	127	gi|552817279|ref|XP_005844897.1| hypothetical protein CHLNCDRAFT_138441 [Chlorella variabilis] gi|307104542|gb|EFN52795.1| hypothetical protein CHLNCDRAFT_138441 [Chlorella variabilis]	sp|O34409|YFLN_BACSU	2.79677e-11	32.43	153	sp|O34409|YFLN_BACSU Uncharacterized protein YflN OS=Bacillus subtilis (strain 168) GN=yflN PE=2 SV=1	K01467	beta-lactamase class C	http://www.genome.jp/dbget-bin/www_bget?ko:K01467	--	--	--	TGCGGATATCCCGGTTTTACAAACCATCTTCAACATGCCGCTGCCCGGCATGGAATGTCGCTTCATTCATTGACAAAAATCATTGTAACGCATCACGACATAGACCATATCGGCTCACTCGCTGCATTACACCGTTTGCATCCGGATATCAGCGTGACAGTACATGAGCGTGAAGCGCCGTATATTGACGGCTCTAAAAAATCTTTACGGCTTGAGCAGGCTGAATCAACGTTTTGTTCATTGCCAGAGGATGCAAAGCCTTATGCAAAACAGTTCATCCGCTCGCTTCAATCAGTCGAATCGGCTCCAGTTCACCGGACAGTTACTGACGGCGAGCTGCTGCCTTGGTGCGGAGGCATTCGCGTTGTAGCCACACCGGGTCATACACCCGGCCATATC…
comp1098_c1_seq1	386	gi|385303596|gb|EIF47660.1|	8.5834e-12	65.85	165	gi|385303596|gb|EIF47660.1| dihydrolipoamide succinyltransferase [Dekkera bruxellensis AWRI1499]	sp|P16263|ODO2_BACSU	2.08959e-25	96.08	255	sp|P16263|ODO2_BACSU Dihydrolipoyllysine-residue succinyltransferase component of 2-oxoglutarate dehydrogenase complex OS=Bacillus subtilis (strain 168) GN=odhB PE=3 SV=2	K00658	2-oxoglutarate dehydrogenase E2 component (dihydrolipoamide succinyltransferase)	http://www.genome.jp/dbget-bin/www_bget?ko:K00658	GO:0004149 ;	GO:0045252 ;	GO:0006099 ;	TGCCGGGCAGCAGCGTGTTGAAGATGGGTTGTAAAACCGGGATATCCGCAGTCTATTAATATCGTGTCATGTTCGTCTTGCAGAAGAACCGGAGTGATAGAATGCAATTCTTCATTATATTCAAATTCGATCTCAAGCGGATAACAGCTTTTCATATACATTCTCCCCTTCTCTCAATAAAAAAAGTACACTGCTTGTAAGGGCAGTGTACTTTTTGTCTGTCTCAAATTATCCTTCCAGCAACAGCTGTTCCGGATCTTCAAGCAGGTTTTTAATGGTGACAAGGAATCCGACCGCTTCTTTACCATCTACAATTCTGTGGTCGTATGATAAAGCGATGTACATCATCGGACGGTTTTCAGAGCGCTCCGCATCAATCGCTACTG
comp1102_c0_seq1	285	gi|147798886|emb|CAN74964.1|	5.40631e-14	43.62	181	gi|147798886|emb|CAN74964.1| hypothetical protein VITISV_006810 [Vitis vinifera]	--	--	--	--	--	K14830	protein MAK11	http://www.genome.jp/dbget-bin/www_bget?ko:K14830	GO:0003676 ;	--	GO:0015074 ;	TTTTACTTTCACTGAGAAAGTGAGATCTCCATAGATCTAGTGCCTCAATCCCCAAAAAGTACTATGATGACCATAGATCTTTGGTCCGGAACTTCTGTTATAAGTATAATGTTAAGTCAGTAATCTACTGGATATCATCTCCTGTAATCATAATATCGTCCATGTAGACTACTAAGGGTAGACGTTTTTCCTGATGGATGCAAAAGAAAGCCTAATGATCCTTCTGAGAACGATAAAGACCTAACTCTTGAATAACATAACCAAGCCTCCCAAATCAGACTCGAG
comp1106_c0_seq1	740	gi|475325789|gb|EMT00280.1|	3.7774e-73	49.11	600	gi|475325789|gb|EMT00280.1| Adenylosuccinate synthetase [Aegilops tauschii]	sp|A7ZAP4|PURA_BACA2	5.48247e-164	100	1203	sp|A7ZAP4|PURA_BACA2 Adenylosuccinate synthetase OS=Bacillus amyloliquefaciens (strain FZB42) GN=purA PE=3 SV=1	K01939	adenylosuccinate synthase	http://www.genome.jp/dbget-bin/www_bget?ko:K01939	GO:0004019 ;GO:0005525 ;GO:0046872 ;	--	GO:0044208 ;	GATAATGGCGCGCATTTTCAGGAAGATCGCTTAATGTTTTTGCGCCTGTGATATCTTCCGTCCAGCCAGGCATTTCTTCATATACCGGTTCACACTCTGCGAGAGCTTTCAGACTTGCCGGAAATTCTTCAATCACTTCACCTTTGTAGCGGTAAGCGACACAGATTTTCAATGTTTCAATGCCAGTCAGCACATCGATTGAATTCAGAGAAAGATCTGTGATTCCGCTGACGCGGCGGGCGTGGCGGACAACAACGCTGTCAAACCAGCCGACACGGCGCGGACGGCCTGTCGTTGTGCCGTATTCGCGTCCGACTTCACGGATTTGATCTCCGATTTCATCTTTCAGCTCAGTCGGGAAAGGACCGTCACCGACACGGGTTGTGTACGCTTTAGATA…
comp1111_c0_seq1	792	gi|397646917|gb|EJK77477.1|	2.47572e-13	33.77	184	gi|397646917|gb|EJK77477.1| hypothetical protein THAOC_00689 [Thalassiosira oceanica]	sp|O31660|YKRP_BACSU	4.23028e-78	88.41	628	sp|O31660|YKRP_BACSU Putative membrane-bound acyltransferase YkrP OS=Bacillus subtilis (strain 168) GN=ykrP PE=3 SV=1	K13533	two-component system, sporulation sensor kinase E	http://www.genome.jp/dbget-bin/www_bget?ko:K13533	GO:0016747 ;			GTGTTATTCATAATCACGTGATACCGGTTCAAATCACTCTTCAGGCGGTCATTTTCCTCTTTCATCCGCTTCAGCTGCTCTTTCAGCGACTCGTTTGTTTGCAAATCCAGAGTTTCAGCCATTCAGTACACTCCTTCTTCAAAAACCTATCCTTCAATATTTCTACAAAATACCTCATCTTCCTTCATTCGCCCTATACATTTCAGAAAATTTCAATGATATGACAAGTTAAAGTCTTTTTCTACGATCCTTACCTCCCCATTACATCATCCTAACAATCCCTTTTGTCCTCCTTCAATTTTTTGTTTTTTATTTTAAAATGAACACCAACAGGAAATAATCATGAAGTGGATGATTTTTGAAGAGAAGGTGATGCTATGACAAAATCGCGAGACAGTT…
comp1113_c0_seq1	1041	gi|551561763|ref|XP_005767692.1|	4.08673e-06	42.67	127	gi|551561763|ref|XP_005767692.1| hypothetical protein EMIHUDRAFT_370690 [Emiliania huxleyi CCMP1516] gi|485618237|gb|EOD15263.1| hypothetical protein EMIHUDRAFT_370690 [Emiliania huxleyi CCMP1516]	sp|O31775|YMDB_BACSU	1.32593e-56	96.88	485	sp|O31775|YMDB_BACSU Uncharacterized protein ymdB OS=Bacillus subtilis (strain 168) GN=ymdB PE=1 SV=2	K09769	hypothetical protein	http://www.genome.jp/dbget-bin/www_bget?ko:K09769	--	--	--	TGACGATAGCTTTCATCTATCCTCCCAACACGTACACTCCTCCTCGAAAAAACACTGTAATAACTGGATTGTAACATGATATAAAAAGGAGGTAAATACCAGTGTCCACTCCAAGAAAACAACTGCTTCCGTCCGGAAAAATGGGCGGGATTTTTTTTGAATATTATATGAATAAAGCCATTTATCATCTCTTCGTACTATCAATATAATATTGTGAGAAAATATGACAACAATAAAAACAACCCGCTCGCCTTACGCAAGCAGGTTGAGAATATCATGTTTTTGTTTTTAACGGGGTTCGACGATTAACTTAATCGCCGTTCTTTCTTCTCCGTCAATCTGTATATCTGTAAAAGCCGGAATACAAATCAAATCTACGCCGCTTGGCGCGACAAAGCC…
comp1123_c0_seq1	304	gi|475537713|gb|EMT09119.1|	7.12728e-50	72.28	419	gi|475537713|gb|EMT09119.1| hypothetical protein F775_11213 [Aegilops tauschii]	--	--	--	--	--	--	--	--	--	--	GO:0035556 ;	GGTGAACCCTCTGATACACTTTGGTCTGTGCAACGGGGCTCGATCAAGCCCGGCGGTCAGATTCTTTCCGGCTCAGGGGGTCGAGCTTGAGCTCAGAAACGCAGCTAGGGAGTTGTTCATCAATGGGGGGATCGAGGTTGATCTGAGCAAGAGGACGGTGCATCTCACCAGGATCATCAAGTGGTATGATGCCGATTTTGGGCAGGAGAAGGAGATGCTCAAGTGGATCCTGAACTACTTGGATGCAACAAAAGCTGGGTTGTTAACGCACCTTCTCAATGACGGAGGCCACGTTAATGTTGCT
comp1142_c0_seq1	995	gi|328766131|gb|EGF76192.1|	4.09413e-84	60.76	678	gi|328766131|gb|EGF76192.1| hypothetical protein BATDEDRAFT_15018 [Batrachochytrium dendrobatidis JAM81]	sp|P54569|YQKF_BACSU	2.30249e-127	83.69	959	sp|P54569|YQKF_BACSU Uncharacterized oxidoreductase YqkF OS=Bacillus subtilis (strain 168) GN=yqkF PE=3 SV=1	K05882	aryl-alcohol dehydrogenase (NADP+)	http://www.genome.jp/dbget-bin/www_bget?ko:K05882	GO:0016491 ;			TTCGCAAGTGTTTTTTCTTCTAAATGTTTCATCATGTCATCTCCCGTTCTGTCTCTCTATTATGCCTCATATATTTTATCATACATGCATGAGAGGGAGGTGCTTTTCGATTGAAGGTGTACCGGAAGGATAAGAGTATCGTATTGGTCGGAAAGGCGTGGGAAGTGCGGGCTAAACTGAAAGAATACGGACGGACATTCCGCTATGTCGGAGATTGGATCACCAGGCCTTAACAGTTGAAAACTTCGCGCCTTTATATTACGGTCAATAAAAGACTATTAAAAGGAGCGAAACGATGAGAAAACGCACACTGGGACATTCTGATTTAGAAATAAGCGAAATCGGGCTCGGCTGTATGTCGCTGGGCACGGATAAAGCTAAAGCGCTGTCTATTTTGGA…
comp1161_c0_seq1	394	gi|255584971|ref|XP_002533197.1|	5.80623e-35	76.25	317	gi|255584971|ref|XP_002533197.1| conserved hypothetical protein [Ricinus communis] gi|223526995|gb|EEF29189.1| conserved hypothetical protein [Ricinus communis]	--	--	--	--	--	--	--	--	--	--	--	ACATCAAGCTATCCATACCAAGCCCAGTATACCGAAAACACCATCCTCGGCCTTCTCTTCTTGCTCCAGGTCTTTGCAAACCCGTGCACAAGGAGTATGTTATGGCGCAAGGCGGAGAGTGAGATATGAAGATGACAAGGACGAGGATGAAGAGTATGGGCACAATGAAGAGATTGCAATTTTGGAATCCTACAGTGAATCTGCTTGGTCTAAAGCACTCCTTGTTCGAGCAACAGTGGATGGTGAAGAGGAAGAAGTGCTCATCTTCAGGGGTTTCTCATCGTGCCTGAGCTCAAGAACCGCAACAGACCCTTCAAAGAGTGTTCTTCCAGCGAAAGCCATCATAAAGTCGATTGATGTGATCAAGGGACCATTTGACCCCTCGAATGTTGAG
comp1176_c0_seq1	505	gi|473906129|gb|EMS49379.1|	8.97617e-14	44.9	142	gi|473906129|gb|EMS49379.1| Retrovirus-related Pol polyprotein LINE-1 [Triticum urartu]	--	--	--	--	--	K10706	senataxin	http://www.genome.jp/dbget-bin/www_bget?ko:K10706	GO:0003723 ;GO:0003964 ;	--	GO:0006278 ;	AACATTTAAAATGGAGAAGTGTTTCTAGAATTTTATGTAATCGTAAGATAGCATTTTAGTTGAAGGAAAAATTCTACAGGACGGCTATAAAACCAACAAAGCTTTATGTCTCCAAATGTTGGGTGATTAAAAAACGACATATTTTAAAAATGAGTGACAAAAATGAGAATGATAAGATGGATGAGTGGCAATGCACTAAGAGATAGCATAAGCAATAAATACATTAGAAATAAGTTAGAAATTGCTCATATTGAGGATAAAATGAGAGAACTTATTTAAGTGGTTTGGGATTGTGCAATACAGACCTTTATGGGCACCAGTTAAGAAAATGAGATAGAATATTAATTTCATGGAGCTTGGATTAGAGGTAGGCCTGAATGAACAGGAACGGAAGCAAGA…
comp1196_c0_seq1	493	gi|147832736|emb|CAN63748.1|	1.99591e-17	56.79	213	gi|147832736|emb|CAN63748.1| hypothetical protein VITISV_009060 [Vitis vinifera]	--	--	--	--	--	--	--	--	GO:0003676 ;GO:0008270 ;			CGATCTGCATGGTATCAAAGCCATCTTCGCCCATTTTTTCATATATTCTCATAGAATTCTCATATCTTGTAATTCTCTGCTTTCTGCTATTCTTGGAGTTCTTGGTTTTGGAGTGTTTTTCGGGCTATTGTTCTTCGTTTTCTTTTGGGTGTTCTTGAAGCTTGGGGACTAGTTGGCTTTCAGTTCTCTGACTTGTTATATTTCCTTGCTTCTTGGTAATATTTTTGCCTTATATCCATCATGTCTGACAAAAGTGACTTATTCTATATCTAGTTTACCGGTAAGAATTATTCTACTTAGGAATTTTAGTTTAAAATGTTTGTTAAAGGGAAGGATCTCTGGAGTCACATTGATGGTCCAACCATATGAGAAGGAAACGATGCTGGAGAAGTCAAAACT…
comp1200_c0_seq1	212	gi|225447043|ref|XP_002269269.1|	2.5767e-13	56.25	172	gi|225447043|ref|XP_002269269.1| PREDICTED: pentatricopeptide repeat-containing protein At5g66520-like [Vitis vinifera]	--	--	--	--	--	--	--	--	--	--	--	CGACAACTTCGTATCCTCCCGAATTCTCATATTCACCACCCTCTCCCCTGCCGGCTCCCTCCCCTACGCCACCTGCCTCTTCTCTCAGATCCCCAACCCTGATCCCTTAATCGTCAACAAACTCATCTGAGCTTACGCTAGTAGCCCCAACTCTGCATGCGCCCTCAAATTTTACGTGCAAATTCTACAATCCCTCGCCCTCTGCCACCCCG
comp1250_c0_seq1	773	gi|508702307|gb|EOX94203.1|	6.35112e-29	57.33	230	gi|508702307|gb|EOX94203.1| DNA/RNA polymerases superfamily protein [Theobroma cacao]	sp|P31843|RRPO_OENBE	2.17033e-11	39.47	153	sp|P31843|RRPO_OENBE RNA-directed DNA polymerase homolog OS=Oenothera berteriana PE=4 SV=1	K07497	putative transposase	http://www.genome.jp/dbget-bin/www_bget?ko:K07497	--	--	--	ATCTATAAGCACAGGACATGGGGGTATTATTTCTAATAAGATTTGTAAATTGTGTTTGGTAGTAGTTTGTAAGAGGAAATTCCATGCCAATTTCCTAATTATCAATATTTATGGATTTGATGAGATAGATAATGAGAATGTTTTAGCTTAGTACCTTCCATACAGTTATTGCCGCCGGAAGAGGAGCATTGTTTTAAAATACCAGAGCAACTGGACCTTGAGTTCATTGGAGTCAGTAGTCTCGTAGAGCCGGTGGAGTTTAAAGCTCATTATGCAAAGGGGAAACTAGCTCATTTGGATGCCATCCCAGCAGAAATTCTAGTGGGATCAGAGTTCATAGATGTTTTTGAGAATTTCTCAGAATTTCCATCAGAGAGGATACGGGAGTCATTGTTGACC…
comp1257_c0_seq1	311	gi|342365838|gb|AEL30371.1|	4.72493e-09	45.33	144	gi|342365838|gb|AEL30371.1| TIR-NBS-LRR type disease resistance protein [Arachis hypogaea]	--	--	--	--	--	--	--	--	GO:0043531 ;GO:0003677 ;GO:0003723 ;GO:0003964 ;	--	GO:0006952 ;GO:0006278 ;	CACATGAAGTGGTAAATACTATTTTTATGATTGAGTGAGACTTTTACCGAGATTTGAAGAAGAATAGTGATGGTGTGAGCTTTTATAGGTATAAGCTAGTCAGTAAGGAGGCTAGGAAAGATGTTTAGGATCTAAGAGCTAAAGTTTATGAAGAAGTGTATGAGAAGTTAGACAAAAAAGTGGCTGAGATTGGCATATACTGGATTGCTCGAAGAAGGGAGAGAAATTCTAGAGACTTATATATTGTGAAGTGTGGCAAAAATGATGTTAAGAAGATTCTACTTCTAGAATAAGAGATCAACAAAAGATGG
comp1258_c0_seq1	307	gi|462411798|gb|EMJ16847.1|	6.03996e-08	78.12	131	gi|462411798|gb|EMJ16847.1| hypothetical protein PRUPE_ppa008256mg [Prunus persica]	--	--	--	--	--	K02116	ATP synthase protein I	http://www.genome.jp/dbget-bin/www_bget?ko:K02116	--	--	--	GGGTACTAGGAAATATGCTGTGACTGGAAACTCCCCAGATAAGACACCTTGACAATCGCCCCATACCCGTCACCTGCGGTAATCCGATGGCAATGCTCACCGCCTCCCCCTACTGCCACCACGCCGCCTCGGTCCCATCCGCAGCCACCGCAGCTCAAGGCGATCCGCCCGGCCCCGGACCCTCGGCTGACCAAGGTGGTCCTTCCGAAGAAGAAACAGCTCAAGTGGTCGACCGGCGTGGCCCCGGACGAGTACGGCGGGCCGTGGACACCACGAAGCTGACGAAGTACTGGGGCGGCCGAGGCGA
comp1288_c0_seq1	277	gi|148909726|gb|ABR17954.1|	6.24892e-06	76.92	111	gi|148909726|gb|ABR17954.1| unknown [Picea sitchensis]	sp|P00069|CYC_GUIAB	1.70403e-06	80	108	sp|P00069|CYC_GUIAB Cytochrome c OS=Guizotia abyssinica PE=1 SV=1	K08738	cytochrome c	http://www.genome.jp/dbget-bin/www_bget?ko:K08738	GO:0009055 ;GO:0020037 ;GO:0005506 ;	GO:0005739 ;GO:0070469 ;	GO:0055114 ;	TGGCACTGCGCGCACTTGGTCTTGTAGATCTTCTCTCCGGCCTTCGCTTCGCCAGCGGGAGCATCAGCGAATGTCGCCATTAGAGATTAAAAAAAGAGCTTGCTTTTATAGGGTTAGGGTTCTATCCACAAACACTGACAGGTGAGAGGTTCGAGTTACGTTGAAGCGTTTGAGGGCGACTCGTCTTCTTTTATACCTAAGTCGAAAAGCGGAATGAAAAAATCAGACACCAACATTCAGTTAATGGCAAACAAGATAATTTTTGGGAGAAAAGAGG
comp1293_c0_seq1	417	gi|462418685|gb|EMJ22948.1|	1.27203e-10	38.37	158	gi|462418685|gb|EMJ22948.1| hypothetical protein PRUPE_ppb022800mg, partial [Prunus persica]	--	--	--	--	--	--	--	--	GO:0003676 ;	GO:0005634 ;	GO:0015074 ;	AGGACTTATCTTCCACAAAGATAATTGTCTTATCGTGATCAAAGTGTCCAACAACCTATCCTGCATGTATATCCCAAATCAAATGGTCATGCTAAGAAGTATTTGAAATCCATAAACTGCCTACAAATAAGAAATCATCAATAATCGTCAATGAAACTTATCTTCCACAAATATAATGCTCTTATCGCGATAAAAGTGTCCAACAACCTCTCCCACAAGCATCTCCCAAATCAAATGGTCACACAAAGAAGTATTGGAAATACATAAATTGATACCCATAAACAAGAAATCATCAATAATAATGAAGCCCTCGACAGCAGTAGGTGGATCTTAAGTCAAATAAGTATAAATATTACCAATATCCTAACAAGTGGGATACCCTTGTATGAGGCAGTTGAA…
comp1301_c0_seq1	218	gi|255582915|ref|XP_002532229.1|	1.55796e-14	61.11	180	gi|255582915|ref|XP_002532229.1| TRANSPARENT TESTA 12 protein, putative [Ricinus communis] gi|223528086|gb|EEF30160.1| TRANSPARENT TESTA 12 protein, putative [Ricinus communis]	sp|Q8GXM8|MATE7_ARATH	4.91182e-10	43.06	140	sp|Q8GXM8|MATE7_ARATH MATE efflux family protein 7 OS=Arabidopsis thaliana GN=DTXL3 PE=2 SV=1	K03327	multidrug resistance protein, MATE family	http://www.genome.jp/dbget-bin/www_bget?ko:K03327	GO:0015297 ;GO:0015238 ;	GO:0016020 ;		GGGAAGTGGCGATGGCGGCGCTGGAGAGGGCGAGCTCGCCGAGGTGGCCCACCATCATGCTGGAGATCACCGGAACGAGGTACTGGGATAGGCTCACCGCCACCATGGGGCCCGCGAGATATCCGAGGTGCTGCCCTTCATCCTTAAGCTCACCGATGAATCGGGTCACCGCGCCTCCTCTACTGCTCGCTTCCCTATGAAGAAGAGGGGTTTCCATC
comp1314_c0_seq1	284	gi|470132106|ref|XP_004301927.1|	3.10357e-12	40.91	167	gi|470132106|ref|XP_004301927.1| PREDICTED: putative ribonuclease H protein At1g65750-like [Fragaria vesca subsp. vesca]	--	--	--	--	--	--	--	--	--	--	--	AGATCAGTTTCTCCACTCCTCTTTGTCCTCGTTACTGATGGTCTGAATACTGTGTTGAGGAAAATGAAGAATGCGGGCCTGATATATTGTCTGGCAGGCTCCACTTCAACTTCATATATCAATATCCAATATGCAGATGACATACTCATATTTGGAAGGGATAATATAGCTGAAGCAATTCATATCAAATAGGGACTTTGCTGTTTTGAAGCTTGGTCGGGCCTGAGGATCAACTTCTCTAAAAGTTCTTTCATCTGTTTGGGGCCCAAGAACTTGTCTATTAA
comp1328_c0_seq1	564	gi|508785159|gb|EOY32415.1|	3.17948e-74	72.5	599	gi|508785159|gb|EOY32415.1| Peroxidase superfamily protein [Theobroma cacao]	sp|Q42517|PERN_ARMRU	1.71755e-74	68.99	595	sp|Q42517|PERN_ARMRU Peroxidase N OS=Armoracia rusticana GN=HRPN PE=2 SV=1	K00430	peroxidase	http://www.genome.jp/dbget-bin/www_bget?ko:K00430	--	--	--	TGGAAGAATTGAAAAGTCGATCTATGGATAGATTGAGTTGATTAAAATTCTATTATTGCTAATTATTTCATCGTGATCTTAATTATTACCTGACAAGGAGACAACATCAGTGGTATTGAGTCCCACTGCAGCAAACTTGGCAATAATAGTGTTAATGGAGTCAAAGGGCGAAGGCAAGTTATCCGCAGCTGTTTGGTTTGATACCAAAGAATCTCTTCTCCCTAATAAAGGTTTGTAAAAGGGGCCTCCACTCAGAACAACTGAATCTCTTGCTGCAATAGCAAGTATATCAGCGCAAGATACAGTTCCATTGCAAGCATTCTCGACTGCAGCCTTTATTGCGTCCACCACATCAAAACCCCTAGCAGAGTTCAAATTTGGTATGGCGAATTTTTCTCC…
comp1358_c0_seq1	316	gi|133711804|gb|ABO36622.1|	1.47585e-10	46.15	126	gi|133711804|gb|ABO36622.1| copia LTR rider [Solanum lycopersicum] gi|133711819|gb|ABO36636.1| copia LTR rider [Solanum lycopersicum]	sp|P10978|POLX_TOBAC	3.11589e-08	39.68	106	sp|P10978|POLX_TOBAC Retrovirus-related Pol polyprotein from transposon TNT 1-94 OS=Nicotiana tabacum PE=2 SV=1	--	--	--	GO:0003676 ;GO:0008270 ;	--	GO:0015074 ;	CAGAGGACTTCTATATGACTCAGCCATATATATATAAAATCGTTGAAAAAAAAAATCTGATTTGTAAGTTAAAGAAAACCTTGTATGAGTTGATATAGTCTCTGAGATAGAAGTTTGATATGTTTGTGGCTCTACATTATATTAGAATATACTATGATCATTATGTTTACTTCAATAAAGTCAATGATTAATCGTTTATCGATTTTTTTTTTATATGTTAATGATATCTTGATTGCATCTATGATTAAGGTGGAGATTACAGAGTTAAAGGCACAGTTGAACAGTGATATTGAGATAAAAGATCATGGAATGGTGC
comp1381_c1_seq1	469	gi|358394654|gb|EHK44047.1|	3.04968e-26	40.79	273	gi|358394654|gb|EHK44047.1| hypothetical protein TRIATDRAFT_222998 [Trichoderma atroviride IMI 206040]	sp|O25681|AMPEP_HELPY	8.62367e-99	98.61	755	sp|O25681|AMPEP_HELPY Aminopeptidase HP_1037 OS=Helicobacter pylori (strain ATCC 700392 / 26695) GN=HP_1037 PE=1 SV=1	K01262	Xaa-Pro aminopeptidase	http://www.genome.jp/dbget-bin/www_bget?ko:K01262	GO:0016787 ;	--	GO:0009987 ;	GGGAAAAAGCGGCTAGTAAGGATCTCTCGCATCACAAAAGCTCAGCCCTGGAATTTTTGATCACCACTAAATCTTCAATGCGCACCCCAAAAAATCCAGGGATATAAATCCCAGGCTCTACAGAAAACACCATGCCCTCTTCTAAAATGGTTCCACTGCGCGATGAAATATAAGGAAGCTCATGGATGTCTAAGCCAATGCCATGCCCGGTGCTGTGAGTGAAATACTGCCCATAACCATAATCGCTAATCACTCCCCTAGCCAAGCTGTCCGCTTCTTTACCGGTCATGCCCGCTCTAATGCCTGAAATAGCCTTTTCTTGCGCTTCTTTCACAATGTCATAAATCTTTTGACGCTCTTTATCCTTGAAACTCTGCTCTCTTTTAAAGACAAAATCTT…
comp1391_c0_seq1	837	gi|147792391|emb|CAN70277.1|	8.05136e-21	33.33	225	gi|147792391|emb|CAN70277.1| hypothetical protein VITISV_022230 [Vitis vinifera]	--	--	--	--	--	--	--	--	GO:0003676 ;GO:0008270 ;	--	GO:0015074 ;	TTGACACCGATGCATCTGATCACTAACTAATAATAAAGATATCCTGCATGGCTTATCTTTAACTTTAATGCTTCCTATGGTAACTTTAGCAAATGGTTATTGTTGAGTTATTGTTGTCACATATTTTATATACCCAAGTTTTGATTTGATCAATTATCTAACAACAAACAATCTTGAATTGTTTAATGACGTGCTTTCCTAATTATTGTGTATTTCAGGAGATTGGAATGTAGAGGATGATTAAAACAAAATATGAATATGGAGCTTTGTATCACTTAGAAATTGCTACCAGTTCGGTAGCATGTGTTAGCTTCATTTCTTTGAGGGATCTAAGTTGCTAGTTTGGTTATACTACGTTGCAAGTTTTAAATAAATTAGTTCCTAATTTTGGTCAAGTGC…
comp1463_c0_seq1	352	gi|475556120|gb|EMT12580.1|	5.41569e-17	42.27	206	gi|475556120|gb|EMT12580.1| Ent-copalyl diphosphate synthase 1, chloroplastic [Aegilops tauschii]	--	--	--	--	--	K13148	integrator complex subunit 11	http://www.genome.jp/dbget-bin/www_bget?ko:K13148	GO:0000287 ;GO:0010333 ;			GTCAGATCGACTATTCACATGGTCCAACATGAGGCTTAACCCAGTATTGGCTAAACTAGATAGGGTCTTAGTCTCAAACACTTGGGAAGCAAAATTTTCACTTGCAGAAATTTGCTCCCTTCCGCGACCAACGTCAGATCACACCCCACTCATGCTCCTAGCTGGTGAGATGGAACAAAAAACACAAAAGCAATTTTCTTTCGAGAGATGGTGGCTAGAACATAAGGAAATGCATGCCCTGATTAGAGAAAGTTGGGATTAACATACAGGAGCCAGAGATGCGACAGCAAATATATGTATCAATTGAGTCGCTTATGGAAGGTGTTACGGAGATGGGAAAGGCACTTTCGAA
comp1529_c0_seq1	234	gi|147802369|emb|CAN65877.1|	4.04866e-18	65.28	209	gi|147802369|emb|CAN65877.1| hypothetical protein VITISV_019230 [Vitis vinifera]	--	--	--	--	--	K12619	5'-3' exoribonuclease 2	http://www.genome.jp/dbget-bin/www_bget?ko:K12619	GO:0003676 ;GO:0008270 ;			GTACCTGAGTTGAGAAAGAACCTTATCTTTTTGAGTACTTTAGACACCAATGGATACTCTTATAAGTCAGAGTTTGGGGTCTTGATAGTGAATAAAGGGGCTATAGTAGTAATGAAGTTTCAAAAGTTAGCAGGGAATATTTATAAACTGTTGGGGAGTACAGTTGTAGGTGGAGTTGTTATAGTAGAATAAGAGTCAGATGATACGCTCTTATGGCATATGCAACTGGGGCAT
comp1579_c0_seq1	553	gi|194476512|ref|YP_002048691.1|	1.44643e-51	49.7	443	gi|194476512|ref|YP_002048691.1| methionine aminopeptidase [Paulinella chromatophora] gi|171191519|gb|ACB42481.1| methionine aminopeptidase [Paulinella chromatophora]	sp|P19994|MAP11_BACSU	9.98667e-118	95.93	873	sp|P19994|MAP11_BACSU Methionine aminopeptidase 1 OS=Bacillus subtilis (strain 168) GN=map PE=1 SV=1	K01265	methionyl aminopeptidase	http://www.genome.jp/dbget-bin/www_bget?ko:K01265	GO:0004177 ;GO:0046872 ;GO:0008235 ;	GO:0009536 ;	GO:0009987 ;GO:0006508 ;	GGTGATATTAAAGAGCTTCTTGGAGGATTGAATAAATGATTATCTGTAAAACCCCACGTGAACTTGATATCATGCGGGAAGCAGGGCGAATCGTGGCTTTGACTCATGAAGAGATGAAAAAGCACATTAAACCAGGAATCTCGACAAAAGAATTGGATCAAATTGCCGAACGTTTTATTGAGAAGCAGGGTGCAATCCCATCTTTTAAGGGGTATAATGGGTTTCGCGGGAGCATCTGTGTATCAGTTAATGAAGAACTCGTTCACGGAATTCCCGGTAAAAGGGTTTTGCGTGACGGTGACATTATCAGCATTGATATCGGTGCTAAATTAAATGGTTATCATGGTGACTCTGCTTGGACATATCCGGTAGGAAACATCAGTGATGATGATAAACGAC…
comp1579_c1_seq1	464	gi|162660456|gb|EDQ48391.1|	1.04363e-23	50.6	246	gi|162660456|gb|EDQ48391.1| predicted protein [Physcomitrella patens subsp. patens]	sp|P19994|MAP11_BACSU	1.77152e-54	98.81	451	sp|P19994|MAP11_BACSU Methionine aminopeptidase 1 OS=Bacillus subtilis (strain 168) GN=map PE=1 SV=1	K01265	methionyl aminopeptidase	http://www.genome.jp/dbget-bin/www_bget?ko:K01265	GO:0004177 ;GO:0046872 ;GO:0008235 ;	--	GO:0009987 ;GO:0006508 ;	GTATGTTGGACATGGTGTTGGTCAAGACTTGCATGAGGATCCGCAAATTCCTCATTACGGTCCGCCAAACAAAGGACCTAGGCTGAAGCCTGGTATGGTTCTCGCTATAGAACCGATGGTTAACGCTGGCAGCCGATATGTGAAAACATTGGCTGATAACTGGACGGTTGTAACGGTAGATGGGAAAAAGTGTGCTCATTTTGAACATACGATTGCGATTACGGAAACGGGTTTTGATATACTGACAAAAGTCTAGATGATGAAATGAATTCCTTGACACATGTTTTTCATTCCGCACCTGGGCAGATTGTAGGTTTACAATTGGTCGGAAGAAAAACCGGCTAGCTGCTGTCATCGGAATGAAGATTCATCATCGTGTACTAAAGCAGACGGAGAAAG…
comp1744_c0_seq1	1084	gi|550321128|gb|EEF04615.2|	3.74107e-109	49.86	915	gi|550321128|gb|EEF04615.2| hypothetical protein POPTR_0016s08640g [Populus trichocarpa]	sp|Q9LYZ7|UPL4_ARATH	1.07344e-88	43.42	759	sp|Q9LYZ7|UPL4_ARATH E3 ubiquitin-protein ligase UPL4 OS=Arabidopsis thaliana GN=UPL4 PE=1 SV=1	K10590	E3 ubiquitin-protein ligase TRIP12	http://www.genome.jp/dbget-bin/www_bget?ko:K10590	--	--	--	AAGGGAACGTGATAATTTCTACTATGTTCAGCGCTGGAATCAGCACATGGTGATCTTTCCGAGAAAGTAAACCTGCCAAAAACTTTGGCATGTTTGCACTTTTGATTAGTGCCCGCAGCATGTCGGGTGTGGCAATCGAAATATAACCCTTTATAATAGAAACACAGACATAATGAATGCATGTGTTTGCTTCGGAATTAACTGCCTGAATTACTGCAGGAAGGATTTCCATTGCAAACTGATATGACAAATTTGGTTCAGCAATTATAATTTTTTCCTTGCCCAAAACAAGCTGAATATCTTGCTCATCATGTGCCATAGAAGGGATAAGCTGATTAAGTAACTTCAAAGCAACATATACCTGATCTCTAGAGATGTCTTCACAATGTGATGGAGGGG…
comp1761_c0_seq1	555	gi|147845922|emb|CAN80074.1|	6.30252e-14	30.61	155	gi|147845922|emb|CAN80074.1| hypothetical protein VITISV_018877 [Vitis vinifera]	--	--	--	--	--	--	--	--	GO:0003676 ;	--	GO:0015074 ;	TGGAGAAATCATCCATGAATACAATAAAGTGCATAAAACCCTTAGTAGAGGTAAAATGACAGGGACATCGAACATCAAAATGAATGAACTAACTCAAGCGGAGAACTACTGTATTTGTTGATTCTATTAGGATACAAGACATGGTGATGCTTACAAAGCTCATATGACTAATTTTGTAATCTAGATATACCAGATGTAGTGGATAGAACGAGATGAAAAACTCTAGAGGGATGTCTAAGGTGTTGATGCCACTATAAATGGAGAGGTGAAATCTTGTCATCCAAATAATATATCCCCCATTGGTCATGATCCGTAACAGCATCAGTTCCAATCGGGTGGCCCCAAAGAACAAAATAGGTAGGAAAGAATATCACAGAACAGTTGTTATGTTTAGTTATT…
comp1800_c0_seq1	234	gi|508721961|gb|EOY13858.1|	3.04795e-14	72.22	135	gi|508721961|gb|EOY13858.1| Uncharacterized protein TCM_032543 [Theobroma cacao]	--	--	--	--	--	--	--	--	--	--	--	TATTGTAGGCGAATTCCACCAGATATAGGTAATCATTTCATGATCCTCCAAAGTCAAGCATACAAGCCTTCAACATATCCTCTAACGTCTGGATAGTCCTTTCTAACTGCTAAACTCTAATTTTGATCTCATACTATCTTGAAGTTTCTTTCAAAACTGGGATGTGGAACAGGTATCTCAGTCGGATACAATACTAACCGAAACACCTTGTAATTTAACCACTTCACGCATTTG
comp1802_c0_seq1	243	gi|147768082|emb|CAN60608.1|	5.91458e-11	46.48	148	gi|147768082|emb|CAN60608.1| hypothetical protein VITISV_036597 [Vitis vinifera]	sp|P08770|TRA1_MAIZE	2.18131e-08	38.03	129	sp|P08770|TRA1_MAIZE Putative AC transposase OS=Zea mays PE=2 SV=2	--	--	--	GO:0003676 ;			GATATTTTGGCCTGGTAGAAATCACAGAAAAAAACATATTCTGTGTTTTTCAATATAATCCATGATTTACTAAGCTCTCCAGTGTCCACAGTAGTGAAGTCTGCTTTTAGTAAAGGTGGTAGAGTGCTAACGAAGTGGAGAAGTTCAATTGCAGCAAACATATTAGAGACGCGTGTTTGTTTGTAAGACTGGCTCGATGCAGAACAAAGAGAATAAGGACTATCTAACGAAGTAGAGATCGGA
comp1805_c0_seq1	345	gi|374255952|gb|AEZ00838.1|	4.64982e-71	88.6	563	gi|374255952|gb|AEZ00838.1| putative phosphoglycerate mutase protein, partial [Elaeis guineensis]	sp|Q42908|PMGI_MESCR	6.34703e-70	90.35	572	sp|Q42908|PMGI_MESCR 2,3-bisphosphoglycerate-independent phosphoglycerate mutase OS=Mesembryanthemum crystallinum GN=PGM1 PE=1 SV=1	K15633	2,3-bisphosphoglycerate-independent phosphoglycerate mutase	http://www.genome.jp/dbget-bin/www_bget?ko:K15633	GO:0003824 ;GO:0046872 ;			GCATGGTGCATAATGGCATTCGTACATTTGCATGCAGTGAGACCGTCAAATTTGGTCATGTCACCTTCTTCTGGAATGGAAATCGATCTGGCTACTTTAACCCAGCCATGGAAGAATATGTTGAGGTTCCAAGTGACAGCGGAATAACATTCAATGTCAAACCAAAGATGAAGGCCTTGGAAATTGCTGAGAAGGCAAGGGATGCTATCCTCAGCCGCAAGTTCGATCAAGTCCGTGTCAACCTACCTAATGGAGACATGGTGGGACATACCGGTGATGTTGAGGCCACTGTAGTGGCTTGCAAGGCTGCTGACGAGGCTGTTAAGATGATTCTTGATGCTGTAG
comp1823_c0_seq1	441	gi|77556691|gb|ABA99487.1|	1.02346e-12	50	169	gi|77556691|gb|ABA99487.1| retrotransposon protein, putative, unclassified [Oryza sativa Japonica Group]	--	--	--	--	--	K15601	lysine-specific demethylase 3	http://www.genome.jp/dbget-bin/www_bget?ko:K15601	GO:0003723 ;GO:0003964 ;	--	GO:0006278 ;	TAGAACTGCCTTATCAGGGTATCCACGATCCTCTACCACCATTTTATTGGTAGAGCTTTGTTCATTTGATCCATCTGTAATACTCCTATCCCTTCTGGCTTTTAGCTCGGCATGCTTGATTCCATGACACCAAGCTATATGAATTTTTGTCACGTCCAACTCTCCCAATGAGAATTTTCTTCTAATGTTGTCAATTTTTGTTCTTACCCATTTAAGCAGTCTATATACGGAACATTGTTATAAAGGAGCAACTCATAAGATTGAATTGATTAATACTATCCTTCCTCCCAGTGATAGGAATCTTCCTTGCCACCCTTCTAGTTTTTTTTCTATTAATTATATCCAATCTTCCTTCTTAAGTCTATTATGTCTTAATGGCACCCCCAAATATTTCATTAA…
comp1846_c0_seq1	295	gi|77563563|gb|ABB00038.1|	8.61065e-08	38.27	131	gi|77563563|gb|ABB00038.1| reverse transcriptase family member [Glycine max]	--	--	--	--	--	K14948	polypyrimidine tract-binding protein 2	http://www.genome.jp/dbget-bin/www_bget?ko:K14948	GO:0003677 ;GO:0003723 ;GO:0003964 ;	--	GO:0006278 ;	GGATGTGCGGTAATATTAAGAGAGTTAAAATAAGATACGAGAATATTCTTACTAACAAGGCATAGGCCCTAAAGAAAAGAAAATATAAGAAAACCGCCTAAAATGGTTTGGCGATGTACAACGTAAACCTATAGATGCACCAGTTCAGCAAGTGGAGTTTATCAATATAGAGCAAATTAAAAAAGCAAATAGAGAATAGAAGAAAACATTGGGGAAGGTGATACCAAAAATATATGGATGATAAAGGCCTTAATTGCTTGAGAGAAATGAGTGGAAAAGAATCATCCATGTGATC
comp1883_c0_seq1	407	gi|460368618|ref|XP_004230162.1|	4.86655e-10	61.54	148	gi|460368618|ref|XP_004230162.1| PREDICTED: uncharacterized protein LOC101256329 [Solanum lycopersicum]	--	--	--	--	--	--	--	--	--	--	--	GAGCCGTGGCTGTCGGAATCGAGCGGCCGCCGGAGCTGCTTCATGAAGGGGGAGCGGAGGGACGGGCGGTTTCTGCTGACGGAGGTGACGATCGAGAGGCCGGAGGTGCTGCGCGCCTCCCGCCAGAACGGGCGGCTGAGGTTGCATCTGGTGGGATCGGGGAAGATTCGGGAAGAGGAGGAGCCGGAGGAGGAGAGGGTGGAGGTGCAGCAGATTCCGATGCTGAGGTGTCAGGAGGCGGTGAGCGGTAGCGGGAACATGCCGAGGTGGTGGAGTCAGCACTTCGTGACCACAGCGTGAGCGACAGAAGAGGTGGTTGTGGCCACCGCCAAGAGATGGGGTTGGCTCGGGTCTCAAGGAGAGTGTGTTTCTATAAAAGGACACCTGCTCCTGCTGCTG…
comp1921_c0_seq1	403	gi|462408279|gb|EMJ13613.1|	2.66256e-59	73.08	510	gi|462408279|gb|EMJ13613.1| hypothetical protein PRUPE_ppa016488mg [Prunus persica]	sp|Q9MAH4|AB10G_ARATH	2.31726e-44	60.77	397	sp|Q9MAH4|AB10G_ARATH ABC transporter G family member 10 OS=Arabidopsis thaliana GN=ABCG10 PE=3 SV=1	K05681	ATP-binding cassette, subfamily G (WHITE), member 2	http://www.genome.jp/dbget-bin/www_bget?ko:K05681	GO:0005524 ;GO:0016887 ;	GO:0016020 ;	GO:0006200 ;	TTATCCGATCTAGGACTCCTTTGTGGCGTGCTTCAGTGCGCTGGTGCCGAACTTCATCATGGGGAACTCTCTGATCGCGGGGTTCATGGGCTCGTTCTTCCTCTTCTCGGGCTACTTCATCTCCAAGGGCAACATACCCAAGTACTGGATCTTTATGAACTACTTGAGTTTGTTCAAGTACCCGTTCGAAGGGTTCATGATCAACGAGTATGGCGGCGAGAGGGGCCGTCGGTGCGTGAGCAGAGAGGGTGGGGAGTGCGTGCTCGACGGCGCGACATTCTTGAGGCAGCAGGGGCTGGAGGAGGGGGAGAAGTGGACTAGCTTGGTGGTCATGGTTGGGTTCATTGTAGGGTACAGAGTCCTCTGTCTTGTGATCCTCTGGGTTAGATGCTGCAGGAT…
comp1927_c0_seq1	318	gi|297733980|emb|CBI15227.3|	8.12505e-17	62.26	200	gi|297733980|emb|CBI15227.3| unnamed protein product [Vitis vinifera]	sp|Q9CA54|PP122_ARATH	6.42411e-08	48.08	127	sp|Q9CA54|PP122_ARATH Pentatricopeptide repeat-containing protein At1g74630 OS=Arabidopsis thaliana GN=PCMP-H71 PE=2 SV=1	--	--	--	--	--	--	GTGGATGGAAAGTGAGAAAATAGACGGCGAGCATAGTCTAAGCCATCAGCAAGGGTGATGGCAGAGAGGAGAATAACTTTACCAGCAACAAGGGGATCAGCATCGAGCCCAGTCTTGGAGATGAAAGCATGGACCTGTTTGAGGTGGCCGAGGGTTTTGCAGCCTCTCAGCAAAGACAAGCACTGCAGTTGGTGATGGCTGCTGCTCATTTCTCAAAACTTTACGCTGGTCACCCTGTGCATGAACATCACAAAGACATCAATTTGAGTCTTATAAAACTGCTCACTTCTATTCGTAGCATACTGAAGAAAGCATCAG
comp1939_c0_seq1	402	gi|502154738|ref|XP_004509812.1|	8.16428e-25	43.75	235	gi|502154738|ref|XP_004509812.1| PREDICTED: ATP-dependent helicase RRM3-like [Cicer arietinum]	--	--	--	--	--	K15255	ATP-dependent DNA helicase PIF1	http://www.genome.jp/dbget-bin/www_bget?ko:K15255	--	--	--	GCACAAAATAATTCGGTTTGTGCCATTAACATACGATCAAGTTTGTTTGAATTAATACAATTTGCAGATTTAATAATTTGGGATGAACCACCGATAATGCACAGACATGCCTTTGAAGCAGACATTCAGGGATATATTGAAATTTAAAACACCAAGATTAAGTTGTAAACCGTTTGGTGGAAAGGCGGTGGTGTTAGGCGGTGACTTCAGACAAATATTACCAGTTGTAAAAAAAGGAGACAGAGAACATATTGTAACTGCATCTTTGCAAAGATCTGAAATTTGGCGAGATTGTCAAATCCTAAAACTGATGAAAAATATGAGGGTTCGGAATCGAGAGGTGGGATCACAACAAGATGACATGCAAAAAAATTTTGCAGAATGGATACATAGAATTGG…
comp1942_c0_seq1	235	gi|351723297|ref|NP_001236762.1|	1.29808e-20	60	212	gi|351723297|ref|NP_001236762.1| uncharacterized protein LOC100305793 [Glycine max] gi|255626615|gb|ACU13652.1| unknown [Glycine max]	sp|Q6BQH4|MZM1_DEBHA	3.93125e-06	31.82	104	sp|Q6BQH4|MZM1_DEBHA Mitochondrial zinc maintenance protein 1, mitochondrial OS=Debaryomyces hansenii (strain ATCC 36239 / CBS 767 / JCM 1990 / NBRC 0083 / IGC 2968) GN=MZM1 PE=3 SV=1	--	--	--	--	--	--	GCGGGTGATAAAGTGGGATGCCTCCTTCGTCTCGTCGAGGAGCCTCCTCACCTCTGCCTCCAATGCCACGCTCTGGTTGTTCTCGAATCTCCGACGGATCTCTGCCTCCGACTCTGACAGCATGGGAGTGTCTCCGGTGAATGATTTCCTTGTCGCCTTCAGCAGCGACCTATATGCCGCCAGCACCTCCGCTTTGCTCGCCATCTCTCCTCCCCCCCCCTCTCTCTCTCTCTCT
comp1988_c0_seq1	342	gi|359372825|gb|AEV42258.1|	6.86792e-20	46.59	221	gi|359372825|gb|AEV42258.1| hypothetical protein [Beta vulgaris]	--	--	--	--	--	--	--	--	GO:0004190 ;GO:0003723 ;GO:0003964 ;GO:0008270 ;	--	GO:0015074 ;GO:0006508 ;GO:0006278 ;	GAAATCTTTGCTATGGTGGGCAAAAGAGATGAAGACATTCCAGTGGTGCCGGAATACCTTGATGTATTCGCAGATAAGTTTACTGGATTATCTCCAAAGAGAACGGTAAAATTTTCTATTGATCTTATTCCTAGTACGATATCTATATCTAAAGCATCATATCGAATGGGACTAGTAGAATTGCCAGAAGTAAAGCATCAATTGAAGGAGCTTGAAGATCAAGGATTTATTAAATCCAACATTTTATCGTAGGGAGCACTAATCTTACTCACGGGAAAGAAAATGGGAGTAAGAGACTTTGTATTGAGTGCAGAAGATTGAATCAAGTCATGATGAAGAACA
comp1994_c0_seq1	201	gi|90200735|gb|ABD92785.1|	6.33214e-29	78.46	275	gi|90200735|gb|ABD92785.1| sister of ramosa 3, partial [Chasmanthium latifolium]	sp|Q6ZAL2|TPP6_ORYSJ	1.48941e-29	78.46	278	sp|Q6ZAL2|TPP6_ORYSJ Probable trehalose-phosphate phosphatase 6 OS=Oryza sativa subsp. japonica GN=TPP6 PE=2 SV=1	K01087	trehalose 6-phosphate phosphatase	http://www.genome.jp/dbget-bin/www_bget?ko:K01087	GO:0003824 ;	--	GO:0005992 ;	GTTGAAAGAGCACCGCCTTTGCCTTTGATTTTGCGTGCTTCTTGCCTCTGGCTGGGCCTTTGATGTCCATGCCATGGCTGCCGGCGTAGTAAAGCTCTGTTAGCTTCACGAAATCATACACCTTGTCTCGGCATCGGCCACTGACGATGGCGGTCGGGAAATACTTGGCCACGCCTCGAACCGCATCTCTCATCGATTAGG
comp1999_c0_seq1	489	gi|225454545|ref|XP_002262619.1|	3.32421e-40	61.72	379	gi|225454545|ref|XP_002262619.1| PREDICTED: ABC transporter G family member 11 [Vitis vinifera] gi|297737190|emb|CBI26391.3| unnamed protein product [Vitis vinifera]	sp|Q8RXN0|AB11G_ARATH	3.20631e-38	69.9	358	sp|Q8RXN0|AB11G_ARATH ABC transporter G family member 11 OS=Arabidopsis thaliana GN=ABCG11 PE=1 SV=1	K05681	ATP-binding cassette, subfamily G (WHITE), member 2	http://www.genome.jp/dbget-bin/www_bget?ko:K05681	GO:0005524 ;GO:0042626 ;GO:0015245 ;	GO:0009897 ;	GO:0006200 ;GO:0080051 ;GO:0009737 ;GO:0009651 ;GO:0009611 ;	TGGGTCACGTATGCCTGAGATGGAAGTAATAGGAGAAAATGAAAACATATTGGTTACATCTACTAACTGCAAGAAAACAGAGTATATCTACTAACTGCAGTCCCAAAGGCCAACTTGGTCTTGTGCCCATTCAGCAGAACCTTCCCTGAGAGGAAAGCATTGGCCGGCAGCCGGCTCGACAGCGCGTCGAGCAGTGTCGACTTTCCCGACCCCGACGGGCCCATGATGGCCGTCAGCGTCCCCGGCTCTGCATACCCTGTCAGCCCCTGCAGCACCTCCTGCGCCCGTCCGTCCCCGCCCGTCACCGTCACCGTCAGCTCCGCCCATGTCAGCCGTGCATGCGCATCCTCAGTGAACCCAACTTGTGCCGTGTCCTTCCACAGCGGGCTCATTGCAACC…
comp2015_c0_seq1	219	gi|242084354|ref|XP_002442602.1|	1.2122e-20	61.97	228	gi|242084354|ref|XP_002442602.1| hypothetical protein SORBIDRAFT_08g022790 [Sorghum bicolor] gi|241943295|gb|EES16440.1| hypothetical protein SORBIDRAFT_08g022790 [Sorghum bicolor]	sp|Q9M2Z1|BAME2_ARATH	7.63611e-13	40.28	162	sp|Q9M2Z1|BAME2_ARATH Leucine-rich repeat receptor-like serine/threonine-protein kinase BAM2 OS=Arabidopsis thaliana GN=BAM2 PE=1 SV=1	K00924	E2.7.1.-	http://www.genome.jp/dbget-bin/www_bget?ko:K00924	GO:0005524 ;GO:0004674 ;	GO:0016021 ;	GO:0009963 ;GO:0006612 ;GO:0010363 ;GO:0002237 ;GO:0007165 ;GO:0048443 ;GO:0010103 ;GO:0010051 ;	GGAAACAGCCTCACCGGCGGCATTCCTCCGGCTCTCGGCAACTCCTCATCCTTGAAGATTCTGTCGATTTATCGGAATTTTTTTTCCGGTCCAGTTCCCGCAACTCTTGGGAAATTCTCCGAACTCGTCGTGCTGGAGCTCTCAGAGAACCAGTTCACTGGCGAGCTCCCTCCAGATGTTTGCGCTGCGGGCAAACTCCTGTACATTCTCGTGCTCGGC
comp2019_c0_seq1	546	gi|77548678|gb|ABA91475.1|	2.77824e-21	36.24	244	gi|77548678|gb|ABA91475.1| retrotransposon protein, putative, unclassified [Oryza sativa Japonica Group]	--	--	--	--	--	K15601	lysine-specific demethylase 3	http://www.genome.jp/dbget-bin/www_bget?ko:K15601	GO:0003723 ;GO:0003964 ;	--	GO:0006278 ;	TTATAGACTTCCATGATTTGGACACTTCAAGGAATAGAAATAATGTTTTTTTTTACAAAGTGTCTTGGCACAACATAGTGTATCATTTCATATCTGGCATACCCGCTATCCCCATTACTTTTCACCTTAGTTGTAGAGGGACTAAAAGCGATGATTGAAAAAACAAGGGAGGCTAATCTGATTAGGGAACTATTAGCATCCAAACAGGCATATGCCACAAACCTCCAATAAGTGGATGATATAATTCTATTCGGTCATGTGGACATTAAAGAGGCAATAATTGGGAAGTGGATGCTTAACACATTCGAATAGAAGTTTGGTCTAAAGATTAACTATGAAAAGAGTAATATAATCTTCTTAGGAGAAATGGATATCAATGGATGGATAGTGGAAAGTATA…
comp2024_c0_seq1	533	gi|470148479|ref|XP_004309790.1|	1.04719e-15	46.88	147	gi|470148479|ref|XP_004309790.1| PREDICTED: enzymatic polyprotein-like [Fragaria vesca subsp. vesca]	sp|Q89703|POL_CSVMV	9.51205e-14	45.45	117	sp|Q89703|POL_CSVMV Putative enzymatic polyprotein OS=Cassava vein mosaic virus GN=ORF 3 PE=3 SV=1	K07497	putative transposase	http://www.genome.jp/dbget-bin/www_bget?ko:K07497	--	--	--	GAGGCATCTGTTTGGAGAGTTATTAATTCAAAATCTAAGGGAAAATATAATATTTTTTTTATTTGTTACTAAATATTTTATCTTTTTTATTTCTTTTTCTTCTTCTTCTGTTAATGAAATTGGAATTTTATTAGTATTCAATTTTCTAGGTTGTTCACCTATCGTTTGTTTATATTTCCCTTATTCTATCGTTAATCTTTCTTGAAGGTTTTAACCTTTTCTGAAATATTAGGAATAAATTTTCTTCCGTAATTTAGATTCCTAAAAAACTCTAACTCTTTTAGAGTCCTAAATGTAGAGGGAAATTCTTTTATTTTATTGTAAATGTGTTGTTGTAACTCAATTTGACCGTCTTTTATATATTTTCCTAGGAACTCAATTTCCTTTTTACATAATTCA…
comp2035_c1_seq1	520	gi|62733693|gb|AAX95804.1|	5.84142e-15	35.85	114	gi|62733693|gb|AAX95804.1| retrotransposon protein, putative, unclassified [Oryza sativa Japonica Group] gi|77548920|gb|ABA91717.1| retrotransposon protein, putative, unclassified [Oryza sativa Japonica Group]	--	--	--	--	--	K14972	PAX-interacting protein 1	http://www.genome.jp/dbget-bin/www_bget?ko:K14972	GO:0003723 ;GO:0003964 ;	--	GO:0006278 ;	GGGTTGCATATAAACTATCATAAGAGCACCATGATCTTGCTAACAGAAAGGAATCTCACCTCAGAATTTGTCTGTGCAATTATTGGCTGCAAGGAGGAGTCGCTTCCGATAAGATACCTCAGAATTCCGATCGGAATAGGTAAAACTACCAGGAGAGACAGGGTCCTCTAATAGACAAAGTCGAAAGGAGGCTGGAAGGTTGGAGGGCCAAGTCTCTGCCTCTGGGCGGTAGATTGGTCTTGGTGAACTCAGTCTTATCGCAATGCCTATTTTTCTCATATCCATTGTCATTATGCCCAAATGGGTCAGAGCCAAACTAGATAGGGTGCGCCAAAGGTTTTTCTGGTGTGGTCAGCATGCATTCCCGTCAAAATACAGCCTAGTCTCCTAGGGACAAAT…
comp2044_c1_seq1	204	gi|475616593|gb|EMT29821.1|	2.74427e-09	48.84	128	gi|475616593|gb|EMT29821.1| Thiol protease SEN102 [Aegilops tauschii]	sp|O23791|BROM1_ANACO	2.32164e-08	50	102	sp|O23791|BROM1_ANACO Fruit bromelain OS=Ananas comosus PE=1 SV=1	K16292	KDEL-tailed cysteine endopeptidase	http://www.genome.jp/dbget-bin/www_bget?ko:K16292	GO:0008234 ;	--	GO:0006508 ;	ACATTGGTTGTGATAATAGAAGGCCTATACAAAATCAAGAAAGGTGTCCTCCGTGATCTGTCGGTGCAGCAACTTGTGGACTGCACGGGGAAAAAAATAATTGTAAGGGCGGATACGTAGATCAAACATACAAATACATCATATGCAACAGTGGGCTCACAACCGGAGCTAACTATCCCTACATTAGTACCCATAACAACTGCG
comp2045_c0_seq1	392	gi|343160541|emb|CAX16990.1|	7.29497e-28	43.48	280	gi|343160541|emb|CAX16990.1| MADS1 protein [Eschscholzia californica] gi|343160543|emb|CAX16991.1| MADS1 protein [Eschscholzia californica]	--	--	--	--	--	--	--	--	GO:0003677 ;	GO:0005634 ;	GO:0006355 ;GO:0006351 ;	ATTTGCCTTTGGGAATGACTAGTGAGCAACAACCCCTGCATATGTCTTGGCTGCATGAAAATGATGGCCGACATCTGCTGCTCCCGGAAGATCCTAAGTTTCTACCGCAAAGGGATATTGATTGCTCCGCAGATACATCCCTTTCAGGTTTTTCTGGTTACTTCACCACAGGAAACCAAGCAGAGGCCAACAAGCAAAGCCAGGAGGAATCCTTGAATGAGTTGAACCAAAGTTCGTGCTTAAGGCTAGGGCTAGGAGGAAACTATCCTTATACGTCTTATGCCCTAAATTTGCTAAGTGAGAAGAGGCCTGGTAATGAAGTTAATCTACAGGAGGGTCCTGTAGATTACCAAGCTAACAGCTTTGAACCACCCAAGCTCGACTATGATGCA
comp2060_c0_seq1	547	gi|296088470|emb|CBI37461.3|	2.30243e-59	62.09	522	gi|296088470|emb|CBI37461.3| unnamed protein product [Vitis vinifera]	sp|Q9C6S6|PPR67_ARATH	4.24734e-40	45.34	376	sp|Q9C6S6|PPR67_ARATH Putative pentatricopeptide repeat-containing protein At1g31840 OS=Arabidopsis thaliana GN=At1g31840 PE=2 SV=2	K14327	regulator of nonsense transcripts 2	http://www.genome.jp/dbget-bin/www_bget?ko:K14327	--	--	--	AAAATATGAGAAGTTAATGAGTGATGTGCATCTTCAGCCGAATGCTATTACGTTTACTATCCTCATCCACGCCCTGTGCAAAGAAGGCAGAATTACTGAAGCCACGCTGCTGTTCAATACGATGCTTGATATGGCCTCACTGCCAGATGTTGCGACTTACAGCTGCTTGGTCGACGGCCACTTCAAATCTGGGAATATGGAGAATGCGATCACGCTGCATGAGGAGATGTTGAAGGATCACGTCTCGCCAAACATCGTGAGTTACAGTGTCCTCATCGACGGCCTTTGCAAGGAGGGCTTGTTGGAGAGGGCTGCCTTGGCTTTTCAGTGCGCTGTTGAGAGGGGCTTGCTGCCTGATGTTGTGGCATATGGGATTTTGATTCAGGGATGCTGCAATGC…
comp2076_c0_seq1	359	gi|147795654|emb|CAN67739.1|	5.22291e-09	57.75	144	gi|147795654|emb|CAN67739.1| hypothetical protein VITISV_016128 [Vitis vinifera]	sp|Q9ZPY7|XPO2_ARATH	4.56216e-08	54.29	130	sp|Q9ZPY7|XPO2_ARATH Exportin-2 OS=Arabidopsis thaliana GN=CAS PE=2 SV=1	--	--	--	GO:0008565 ;	GO:0005829 ;GO:0005643 ;GO:0009506 ;	GO:0007010 ;GO:0006094 ;GO:0009695 ;GO:0010498 ;GO:0000059 ;GO:0009620 ;GO:0009753 ;GO:0009611 ;	GGAGGGGTAGCGGGAGCGGAGGAGATTCTTAAGGTGGATGGCGGCGGAGAGGTGGACCTGGGAGTCGGCGGCCGGGGAGGCCAGGAGGCCGAGGAAGGCGAGGGAGAAGAAGGGGGAGTCGCCGGCGTCGGAGAGCTGGGACTCCGCACGACGGCGGTGCTCGGCGACGGGGGAGAGGGAGTGGAGGAACAGCTGGGAGAGGGTATCTAGGGTTTCGGCGGGGATCGTCTCCATTGGAATGGATCTAGGGTTACGTCGCTGAGATCGTCGGATCGAGAGGCAAAGATTCGATATTTGGGATGTTGAATCCCCAGCGAGAAGAGGAGTTAGGGTCAGGTATTTTACCTGAGATTGGATCT
comp2099_c0_seq1	506	gi|357140780|ref|XP_003571941.1|	1.2261e-18	49.4	166	gi|357140780|ref|XP_003571941.1| PREDICTED: RNA-directed DNA polymerase from mobile element jockey-like [Brachypodium distachyon]	--	--	--	--	--	K08675	Lon-like ATP-dependent protease	http://www.genome.jp/dbget-bin/www_bget?ko:K08675	--	--	--	AGTAAGTGATTTTCGATTACAATTATATTGCATCAAGGATCTAAATTGAGTCCATTCTTGTTTGTCTTAGTGATGAAGTAGTTTAGTAGAGTTATTCTAGATAAGATACTTTTGAGTAAGCTAGTTGCTGATGATACTGTTCTAGTCGATGGGATAAGACTGAGGATAAATGCAAATTGGAGCTATAGAGGCAATTTAGAATCTTAAGGTTTTAGATTAAGTAGGTCTACAACAAAGTATGTAAGTGCAAATCTAATAAATAGAACAACCGAGATTGTGGCTTTGTGACACTAAATGTACGAGAGATACTAATAGGCAGTCAATTTAACTATCTTGGTTCCATTATCCAAAAAGACTGGGAGATCGATAGTGATGCCAACTATAAGATCCAGGTTGACT…
comp2111_c0_seq1	400	gi|508714949|gb|EOY06846.1|	1.28666e-16	55.38	191	gi|508714949|gb|EOY06846.1| Cysteine-rich RLK (RECEPTOR-like protein kinase) 8, putative [Theobroma cacao]	--	--	--	--	--	K05658	ATP-binding cassette, subfamily B (MDR/TAP), member 1	http://www.genome.jp/dbget-bin/www_bget?ko:K05658	--	--	--	ACCCTTTGGAGGAATATATTCTTAACTTTTAGCTGGTCTAGAGTCCAGTGGTGTGTAGCAACAATTAAAATAAGTAAATAAACTGAGACAATCTTTATTGCTGGTGAGAACGTGCCCATGTAATCTACATCATATGTTTGGGAATACCCTTTCACAACCAAATGAGCCTCAAGATGAGCTAAGGTGCCATCGTGGTTCAGTTTGGCAGGACATGACACTGACATGGAAGAGGAACAAGTTTTCATGTTCTGATTATGCTCCAAGGCATGCATTCCTACCAACATGGCCAACCTTTAGTTGACATGGTATCTGAGGGTTTGGGAATAAGATAAGAATAAATGGAGGAAAGAAAAGTATGATAATTTATGGAAAATATAAATAGCCAAGAAGTCATGTAATG
comp2125_c0_seq1	209	gi|147792303|emb|CAN68039.1|	2.44403e-10	44.93	149	gi|147792303|emb|CAN68039.1| hypothetical protein VITISV_018924 [Vitis vinifera]	--	--	--	--	--	--	--	--	GO:0003676 ;GO:0008270 ;			TTCTGACACTGCAGCAAGGAGATCGAACAATAGATGCCTATGCTGCAGAATTTGTAAGGCTCAGTCGTTTCGCTCCAACTCTAGTGGCTGAAGAGGAGGAAAGGGCACATTTGTTTCAACAGGGACTAGGGCCTCATCTGAAAGAACACCTAGCAGGTCATAATTATAAGACTTACTCAGAAGTATTTGAAGCGGCATGTCGTTTGGAA
comp2127_c0_seq1	433	gi|253761401|ref|XP_002489104.1|	2.08583e-26	42.65	277	gi|253761401|ref|XP_002489104.1| hypothetical protein SORBIDRAFT_0069s002020 [Sorghum bicolor] gi|241947391|gb|EES20536.1| hypothetical protein SORBIDRAFT_0069s002020 [Sorghum bicolor]	sp|P08548|LIN1_NYCCO	1.6706e-08	31.88	135	sp|P08548|LIN1_NYCCO LINE-1 reverse transcriptase homolog OS=Nycticebus coucang PE=1 SV=1	K13148	integrator complex subunit 11	http://www.genome.jp/dbget-bin/www_bget?ko:K13148	GO:0003723 ;GO:0003964 ;	--	GO:0006278 ;	CTTAGAGAATGATTTCTCTGAGGAAGAAATTAAAAATGCAATTTAGGATCTAGGACAGGACAAAACACCGGGTTCAGACGGCTTCCTGATCTTTTTCTTTCTAATCTTTTGGTCATCGATCAAACAATATCTCATTAACCTATTCAGAGAAATGAATAATGGAGGTGCACAGTTGGATAGGTTAAACTACTCATTTATAGTCCTTATTCCAAAGAAAAATTCCCCTGAATCACTCAACGAGTACTGCCCGATAGCGTTACTGAATAGCGTGCTCAAAATCTTCTCCAAGGTTCTCGCATCCCGTCTTATACCATTCCTTCAAGAAATGATAGGGGATACTCAGACAGGATTCGTTACCGGATGAAACATTCTTGATAGCGTGGCCATTGCACAAAAAGT…
comp2163_c0_seq1	502	gi|462406195|gb|EMJ11659.1|	6.34117e-60	65.97	509	gi|462406195|gb|EMJ11659.1| hypothetical protein PRUPE_ppa015345m1g, partial [Prunus persica]	sp|Q69T58|ROC8_ORYSJ	2.32772e-48	59.06	431	sp|Q69T58|ROC8_ORYSJ Homeobox-leucine zipper protein ROC8 OS=Oryza sativa subsp. japonica GN=ROC8 PE=2 SV=2	K09338	homeobox-leucine zipper protein	http://www.genome.jp/dbget-bin/www_bget?ko:K09338	--	--	--	GCTTATTGGTAAGCAAAAAAAAATTTCATGTATTGTAGGAGATTTTTTCTGATTCAAAGTTAATTGCAGATGTACGGAGAGTTTCAGATTCTCTCACCAGTAGTCCCTACTCGTGAGTTCTTGTTTCTTCGGTACTGCCAGCAGATTGAGCAGGGCTCGTGGGCGATTGCCGATGTTTCAGTAGACTTCCCTAGAGAGCCCAGTCAGCTAGGCCTCCTCCCTTCAAGGACGCGTAAGCTTCCGTCGGGTTGCTTGATTCAGGAAATGCCCAATGGTTACTCCAAGGTCTCGTGGGTCGAGCACATGGAGATTGAAGAGAAGAATCAGAGTCTAGGATTGTATCGGGAATTAGTTAACAGTGGAAATGCATTCGGAGCTCAACGATGGACAGCCACTCTT…
comp2165_c0_seq2	813	gi|225447614|ref|XP_002273270.1|	2.11345e-45	71.95	341	gi|225447614|ref|XP_002273270.1| PREDICTED: uncharacterized protein LOC100258038 [Vitis vinifera]	--	--	--	--	--	--	--	--	--	GO:0016021 ;GO:0005886 ;	GO:0031348 ;GO:0009963 ;GO:0006612 ;GO:0010363 ;GO:0009625 ;GO:0009862 ;	GCAATGTAGGCAGTCTTCCACCCTGAACTTGGCTTCAAGATGTCGAAGCCCTTGAATATGTTGATAACACTGAGGATTATAATGGTGTACCCCTCTATGGGGTGGTATATTTTCCAGTATAAAGGGAGTTTTTGGGTCTTGTCTAGCCTCAGAAACAATGCAGACACCCAGGCAGAAGAGGGCGATTCCAATGTTCCGGTGAAGGTGGTATGCGATCCCTCCAGACATGCTGCCGAGCTTAAGTCCAGTCCCCCATCCGGAAATCCCGACGATGTATCCTGAGCTCTGGCAAGCAACATGGAGGTAGAACCAAGCAGGATCTGCCAACTTGAACACTTTCAAGTATCTTGCAATGATGGCCCCAGTTGGCAAAAGAACACCCCAACTCACCGCGTTCAA…
comp2209_c0_seq1	263	gi|482808233|gb|EOA85166.1|	2.47202e-34	86.42	312	gi|482808233|gb|EOA85166.1| hypothetical protein SETTUDRAFT_89811 [Setosphaeria turcica Et28A]	sp|Q01358|BLI3_NEUCR	4.31275e-22	61.73	222	sp|Q01358|BLI3_NEUCR Protein bli-3 OS=Neurospora crassa (strain ATCC 24698 / 74-OR23-1A / CBS 708.71 / DSM 1257 / FGSC 987) GN=bli-3 PE=2 SV=1	--	--	--	GO:0010181 ;GO:0004733 ;	--	GO:0042823 ;	GGCCTAACACCTTTACTGCCGCCACTGCTTGATCTCTGCCTCCGAAATCTGCCTCAGTTTGTTCACGCTCGGTGTCTCTCCTGTCGCAACACCCTTCGCCAGCTCCACAAATCCTCCAATAACGGTCCTTCGCGAAATGGCATACTGCGCTGTGCTCGCCTTCACACGAATGATACCAATGCGTGGGTCTTCTGGGCCGCCGTCATGAGTGCCATCACCAAGATCACCAAGCCATGCCTTAAGACCTGGCGAATAGTGTTGAC
comp2221_c0_seq1	380	gi|302143468|emb|CBI22029.3|	2.86885e-07	32.08	127	gi|302143468|emb|CBI22029.3| unnamed protein product [Vitis vinifera]	sp|Q9C1X4|YKW3_SCHPO	1.60001e-06	37.29	117	sp|Q9C1X4|YKW3_SCHPO Uncharacterized RING finger protein P32A8.03c OS=Schizosaccharomyces pombe (strain 972 / ATCC 24843) GN=SPAP32A8.03c PE=4 SV=1	--	--	--	--	--	--	TGGTTCCTTATTGCAGTAGATAAGTTCTTGGTGAAATTAAGCAATCATGGCTGCTAATGGCGATCAAACAGCATCTGATGTTATCGATCTAGAGGACAAATCAAGTGAACTAATTGGTGCGTGCATGAAAGGTTTTAAGGCTTTCGTGGGTGAGATTGATAATGAGTCTGAGGGCGATGTTGAATCCTCTTAATCATGTGTCATGTGCTTCAAAAGCTTTAGGATAGGGAAAGAGGCGGTCATTACGAACTGTGATCACACTTTTCATGAAGATTGCATCAAGAAATGGTGAGCCAAAAATATTGCATGTCTTTTGTGCCGTGTGGATGTCTTCATACTGGCTCTTGCGTAGATCTCTTGAAGGATACAACATTCTTGAA
comp2237_c0_seq1	379	gi|367465855|gb|AEX15600.1|	4.88674e-12	78.38	166	gi|367465855|gb|AEX15600.1| YUC-like protein 1 [Solanum tuberosum subsp. andigenum]	sp|O23024|YUC3_ARATH	4.08554e-09	75.76	137	sp|O23024|YUC3_ARATH Probable indole-3-pyruvate monooxygenase YUCCA3 OS=Arabidopsis thaliana GN=YUC3 PE=2 SV=1	K11816	indole-3-pyruvate monooxygenase	http://www.genome.jp/dbget-bin/www_bget?ko:K11816	GO:0050660 ;GO:0004499 ;GO:0050661 ;			GGACTTTCAGGCAGGCACCGACGGCCAACCCCGAAGGGCCCGCCCCGACGATGAGTGGGCCGTTCACCCAAATGCACCGCCCCGAGAAGAGCTCATCACCATCAGAGGAAGCCATGGTCAGGGAATATTGGGATGTGTTATCGCGATGGAGGAGCTAGCGCACGAAAGCGAGGGTTACAGAGAGAGAGAGAGAGAGGTAATTGATGCAAGTAAAGGGAGGATAGAGGGGGGTATAAATAGTTGGGGATGGCCATGAAAAAGAGAGCATGTGATGGGGAGTGGAAGCCGTTGCTTTTCAATGATAAGCATCGCGGCCGTCTGCATCATTTTGTTTACAGAGAGTTTTACAAAACCCAGCCGGTTAATTTTTTTTTTTCGG
comp2248_c0_seq1	215	gi|147818978|emb|CAN67119.1|	1.1677e-09	53.57	142	gi|147818978|emb|CAN67119.1| hypothetical protein VITISV_017483 [Vitis vinifera]	--	--	--	--	--	--	--	--	GO:0003723 ;GO:0003964 ;GO:0008270 ;	--	GO:0015074 ;GO:0006278 ;	TAACACTTGTACTCTTTTTGCGTCCTAGATTAGCCAACTAACACATATTTGATAGCACAGGGAGATGGCTTGTCTAAGTCAAGAGTCAAATATTGAATAAAACATGTACATCCAAATACTCGTATCAGAAGAGGAAACATAATTGTATCAGGATAAAGACAGGAAAAGGGGTTTTACTGTGCAAGACAGATGATGACATTTTATTTATTAAATGA
comp2297_c0_seq1	220	gi|89179403|gb|ABD63139.1|	7.96176e-10	47.06	147	gi|89179403|gb|ABD63139.1| Reverse transcriptase family protein [Asparagus officinalis]	--	--	--	--	--	--	--	--	GO:0003723 ;GO:0003964 ;	--	GO:0006278 ;	AAAGAGAAATGTTCAGATTCTGAAGAAGAACAGGAAAAACCCGAGTTATTCCATTACGATGAAAATTTTCGTGAAATAATGAAGAAAATCGGATACAATCTGGCCGAAGGCAGAGGTTTAAATTTCGAAAAAGTAAGACGGACAATCCTTCAGCCTTTTGTTCCCGAAGGAAAGACGCCAGACTATTACCAGAAAGCCGGCAGGGGGTTGGGATGTGTCA
comp2361_c1_seq1	714	gi|147789609|emb|CAN74064.1|	7.07366e-11	47.73	112	gi|147789609|emb|CAN74064.1| hypothetical protein VITISV_028146 [Vitis vinifera]	--	--	--	--	--	--	--	--	GO:0003676 ;GO:0008270 ;	--	GO:0015074 ;	ATAATAGGTGCTACAGTCTTAGAATGTCTGGTAAACACCTCCATTGGTTTGGAGGCTAGCGCAACCTCTTTACTTTAGGACTAGATGTAGGTTGGAGAATAGGTTAATACCTCCCTTACTTCTGGACTAGACACAGGATGGAGAATGGGTAATGAAAAGAAAGTTCTCTCGAGTACTAGAAGAAAAATATGGGAAGGACTTAAAAAGGACATATCGGCTGAGGTATAATAGTTGCATTGTACAATGTCAAAACGACTATATCACAAATAACCAACAAAGACAGGTTTAACAGATCTAGGGGACAACTTATTCAGACCAGGTTGAACATTTTGAACAAAATAAGTGCACTCAAAAGCATGTTGAATAAACGAAGAAAGTTGGTTTATCGGATACAAACAT…
comp2415_c0_seq1	512	gi|147845922|emb|CAN80074.1|	4.17364e-09	30.95	148	gi|147845922|emb|CAN80074.1| hypothetical protein VITISV_018877 [Vitis vinifera]	--	--	--	--	--	--	--	--	GO:0003676 ;	--	GO:0015074 ;	TAGCTCAAATAGAGCAGTATTACGTTTATTAACTTGACTAGGATAGAAAGCATGGTTATGTTTATCGAGCTTACAAGACTCAATCTACCTTGGACATGGTGGATATGATGGTTAAACCAGACGAAGATGCTAAAGACAAGGATGACCAAAACATTAGTGTCGCTATAGAGGGGTATCAGAAGAGCCAACAGCAAAACCTATTGGTGCATTCCCTTCATCCAAATAATGCACGCCTCATTTCTCACACCTACAACAATCCTTATCCTCGAGAGAAGGTGAAGAATAATAAGAAGGAAAGAATGTCAATGAACAATTATTATGTTCAGTAAGTTAACTGATAGAATAAAAACTATCATGAAATTTCGAGACGAGAAACACATTCTTATAAGTTAATAAGAT…
comp2421_c0_seq1	422	gi|89179457|gb|ABD63192.1|	1.62288e-31	71.79	317	gi|89179457|gb|ABD63192.1| Reverse transcriptase family protein [Asparagus officinalis]	--	--	--	--	--	--	--	--	GO:0004523 ;GO:0003723 ;GO:0003964 ;	--	GO:0006278 ;	GCTTTTTGGCAGAGCAGGTGATTTATCTGAAGAATATTAGTCTGCAATATCTGTTCTTTGGTGCACCATTTTCCTACATTGCTAATATGGATTAGAAGTGCAAATTTGAATGGAGTTGCTAGCCTTTGGGTTTATAATTTACCAATTTTTTATAGGTGCTCTGTCTGGCTTTATTGTTTTTTTATTAGATGCCAAGACGGCCAAGCAGCAGCAGAGACGAATCCGCCCCAAATTGATGGAGGCAATTGAAGCCGAAGTAAAGAAAATTATAGACTCTGGGTTCACTTGGGAAGAACAGTATGCTGGATGGGTGACAAATATTGTTCCGGTACTAAAAAAGAATGGCAAAATTCGGATATACATCGATTTTAGAGATATGAACGCTGCCTGTCCTAAGCA…
comp2428_c0_seq1	412	gi|511001214|gb|EPB82703.1|	1.46275e-41	56.49	379	gi|511001214|gb|EPB82703.1| 3-oxoacyl-[acyl-carrier-protein] synthase II [Mucor circinelloides f. circinelloides 1006PhL]	sp|P56902|FABF_RHIME	4.05386e-46	61.94	404	sp|P56902|FABF_RHIME 3-oxoacyl-[acyl-carrier-protein] synthase 2 OS=Rhizobium meliloti (strain 1021) GN=fabF PE=1 SV=2	K09458	3-oxoacyl-[acyl-carrier-protein] synthase II	http://www.genome.jp/dbget-bin/www_bget?ko:K09458	GO:0016747 ;	--	GO:0006633 ;	TCTCTCTAGCGTAACGGCTTGGGCAGCAGGCACTCATGCCATTATTGAAGCCGTTAAAACCATTCTGCTTAATGGGGCTGATAAAATGCTAGTCGTGGGAGCGGAATCCACCATTTGTCCTGTAGGGATTGGGGGGTTTGCGAGCATTAAAGCCCTTTCTACAAGGAATGATGAGCCTAAAAAAGCTTCAAGACCTTTTGATAAGGATCGCAATGGTTTTGTGATGGGAGAAGGTGCTGGGGCTTTGGTGCTTGAAGAATACGAGAGCGCGAAAAAAAGAGGGGCAAAAATTTATGCAGAATTTGCCGGATATGGCGAGAGCGGCGATGCTAACCATATCACAGCCCCAGCCCCTGAGGGCGAAGGGGCTTTTAGAGCCATGAAAATGGCTTTAGAGAT…
comp2428_c1_seq1	315	gi|219122229|ref|XP_002181453.1|	6.20808e-34	59.43	322	gi|219122229|ref|XP_002181453.1| 3-oxoacyl-[acyl-carrier-protein] synthase [Phaeodactylum tricornutum CCAP 1055/1] gi|217407439|gb|EEC47376.1| 3-oxoacyl-[acyl-carrier-protein] synthase [Phaeodactylum tricornutum CCAP 1055/1]	sp|O34340|FABF_BACSU	1.01861e-34	54.9	320	sp|O34340|FABF_BACSU 3-oxoacyl-[acyl-carrier-protein] synthase 2 OS=Bacillus subtilis (strain 168) GN=fabF PE=3 SV=1	K09458	3-oxoacyl-[acyl-carrier-protein] synthase II	http://www.genome.jp/dbget-bin/www_bget?ko:K09458	GO:0016747 ;	--	GO:0006633 ;	CTTAGAGATGGCGAAAGTGGAAGTAGGCTATGTGAACGCTCATGGGACTAGCACACATTATAACGATTGGTATGAAAGCATCGCTCTAAAAAATGTGTTTGGTTCTAAAGAAAAAGTCCCTCCTGTTAGCTCCACTAAAGGGCAGATTGGGCATTGCTTGGGCGCTGCGGGTGCGTTAGAAGCCGTTATTTCTATCATGGCCATGAATCAAGGGATCTTACCTCCTACCATCAATCAAGAAACGCCTGACCCAGAATGCGATTTGGATTATATCCCTAATACGGCCAGAGAAAAACAAGTGGATGCGGTGATGAG
comp2513_c1_seq1	442	gi|119488287|gb|ABL75468.1|	1.47384e-27	73.91	219	gi|119488287|gb|ABL75468.1| maturase K [Polygonatum pubescens]	sp|Q6LA20|MATK_DIAEN	2.14432e-25	68.12	202	sp|Q6LA20|MATK_DIAEN Maturase K OS=Dianella ensifolia GN=matK PE=3 SV=1	--	--	--	GO:0003723 ;	GO:0009507 ;	GO:0006397 ;GO:0008033 ;	GGAATACGTTCTCTATGTGATAAAATAAAAAGAGTTGTTTTAGGAAGGATCAAAGAATGAACCTGTTCTTCTTCTGTAAAGAATTCTTCTAATAACACGAACCCAATTTTCACAAAAAAGTGCATACTGTACTTTTATGTTTATGGGCCAAAGTTCTAGCGCACGAAAGTCGAAGTATATATTTTATTCGGTACAAACCATTTTTTGAGGATCTACTGTAACGATGAGTAAGATTTCTACATACCCGACCGAGTCGATCAAGAATATCATAATATGATAATATCGGTCTAGATCAGTTTACTAATAGGATGGCTCGATACAGTACAAAATTTAGTTTTAGCCGAAGATCCAATAAGAAAAATAATTTGTGTACCTTTTCTCCTACATAGCATGCTTATT…
comp2517_c0_seq1	259	gi|548837929|gb|ERM98543.1|	3.51443e-20	69.49	218	gi|548837929|gb|ERM98543.1| hypothetical protein AMTR_s04311p00004950, partial [Amborella trichopoda]	--	--	--	--	--	--	--	--	--	--	--	GACTTACACGTGCCCGCCGGTAAAGCACTCCGTTTCCATATCTCTCCGAAAAATGGGGCGTTACATAGATATAGTGGGTCATTGATCTTAGCTAAACACATTCTCAACTAACCTCATAAATTGCTATTATCTCAGCATGATTTGAAAAAGTGGCGGCTATTGATTGTTTTACAGATCGCCATGAAATGACTGTATTGCCACTTGTAAATAAATAACCACTTTGAGACTTTGCCTTGTGTGAGTCACAAGATCGGAATTT
comp2551_c0_seq1	525	gi|359487677|ref|XP_002277366.2|	3.3041e-27	68	277	gi|359487677|ref|XP_002277366.2| PREDICTED: uncharacterized protein LOC100266586 [Vitis vinifera]	--	--	--	--	--	--	--	--	GO:0003723 ;	--	GO:0009688 ;	AAACTCTCCATGGTTGCCAAGTTTGTTGATGCATCCTGATGGTTTTAGACCTGGGATCCTGCAAAAGATAAACACTAGAGATCTAGATACAACTATTCTGGGTTATCTAAACGGGAAGTCCACCAAACTGATGTGCACAGGGGTTAGAAGTATCCACGCAGCTTTCAACCACATTTAGAACATGTTTGCTTCCAATAGTCATGTCAGTCCCAGGTGTTAACGGCGTTCTCCACAAATTATATCTGAGTAGCATGAGCATTTTTAACTTACCATTTTTGCCAGCAACCTTTTAAAAGTCACAAATCCAGTGCCTCAGAAGCTCTACGCCATTTTCCACCAATCCACTCATGATGCAGCCTCAAATCGCTGTGCCCAAATTTAATCTCTTCATTCGAAGAC…
comp2594_c0_seq1	479	gi|514768836|ref|XP_004966593.1|	9.09327e-08	48.33	137	gi|514768836|ref|XP_004966593.1| PREDICTED: putative acyl-activating enzyme 19-like [Setaria italica]	--	--	--	--	--	K00142	acyl-CoA synthetase	http://www.genome.jp/dbget-bin/www_bget?ko:K00142	--	--	--	GATAACAAATATGAGCAATTGTGGAAAGAATATGGCTGATAAGTTGGGTACTAGTGAGTTATTTATATATTTCTACCTACTTAGGACATTAAGGCTCCTTTAACTTTTAATTTAACTTAATTTAATTTTTTGAGTGAATTTCATCTTTGATGTGGTAAAGCAGGATGCTTCGAGGGAAGGTAAGGCATTAGAATGAGGAGGAGGACAGGGTTAGAAACTGGAAAGCATAGAATTAGGACCGAGACTTTATAAGGTTTTTACTCAAAGATGAACCCTCTAAAATCTAAATGGTGACGCCCTTCTTCACAATGACCTGTGCTTGCAACTCTTCTGGAAGTATGCATGTCCTTAAAATCAACTTGAATGCTAAGCAAGAGGAACTCCGCGATGAAGGAATTT…
comp2600_c0_seq1	253	gi|400131576|emb|CCH50976.1|	6.62341e-10	40	148	gi|400131576|emb|CCH50976.1| T4.15 [Malus x robusta]	--	--	--	--	--	--	--	--	GO:0003677 ;GO:0003723 ;GO:0003964 ;	--	GO:0006278 ;	TTTGTCCTATGATTTGATTTTAGCGAATGGTTGGTTTAAAAGGAGAGTTTCTCATTTGATTACTTCTACAAATGGATCTTATGAGAGCCAAATAGATTTCTTTTAAATTAAGAGGATATATAAAGTTAGTTTCATCGATTTTAAGTTAGTGACAGGTGAGAGTATAGTAACTTAGCATAGCCTCTTAACTTTATAAGTTCGGATTATAAGACTTGGAAAGATTAATATAAGTCTCCATACAACGTTTAGCCAA
comp2620_c0_seq1	359	gi|302814208|ref|XP_002988788.1|	1.66317e-09	47.69	145	gi|302814208|ref|XP_002988788.1| hypothetical protein SELMODRAFT_128879 [Selaginella moellendorffii] gi|300143359|gb|EFJ10050.1| hypothetical protein SELMODRAFT_128879 [Selaginella moellendorffii]	sp|Q9ZJJ4|MURB_HELPJ	7.95459e-36	95.65	323	sp|Q9ZJJ4|MURB_HELPJ UDP-N-acetylenolpyruvoylglucosamine reductase OS=Helicobacter pylori (strain J99 / ATCC 700824) GN=murB PE=3 SV=1	K00075	UDP-N-acetylmuramate dehydrogenase	http://www.genome.jp/dbget-bin/www_bget?ko:K00075	GO:0050660 ;GO:0008762 ;			GGAAAAAACCTTTTTAGCCCTAAATTTGACACTCAAAGAAAAAGGATTACTTGTCGTTGGGGGTTTGGATCATGATAGGACTAAATAATAATAAGGCTCTGTTCTCATCAATAGGGATAAGCTTAATCCCACATAAAGCTTTCAACCCTACCTTAAAATCTTCACTTCTTCTTCTAAATGGATGCCGTATTCTTGTAACACTCTGGTTTTAGCGAGTTCTATCAAATCTAGGGCTTCTTCAAATCCTGCTCCCCCCAAATTCACCAAAAAATTCGCATGCTCTTTGGCAAAGCCCACTCTTTTTAAGCGATAACCCCTTAAGCCCACGCTCTCTAAAAGCCTGCCTGCATAATCGTTAG
comp2647_c0_seq1	219	gi|307548196|gb|ADN44515.1|	5.02769e-14	71.11	135	gi|307548196|gb|ADN44515.1| acetyl-CoA carboxylase beta subunit [Brahea sp. VOV-2010]	sp|A6MM45|ACCD_BUXMI	5.87668e-14	68.89	127	sp|A6MM45|ACCD_BUXMI Acetyl-coenzyme A carboxylase carboxyl transferase subunit beta, chloroplastic OS=Buxus microphylla GN=accD PE=3 SV=2	K01963	acetyl-CoA carboxylase carboxyl transferase subunit beta	http://www.genome.jp/dbget-bin/www_bget?ko:K01963	GO:0003989 ;	GO:0009317 ;GO:0009507 ;	GO:0006633 ;	ATCTTGCATATGTGCTCCCCTAGAAACAGAATCAATAATGATAGGTAGAGCTCGATCAGTAGCATACTTAATCAAACGGGTGATTTTTTTTGCCTACTACAAATCCCATACTTTCCTCCTTGAACTAAAAATCCATAATCCCAATTGCTATGAAAATACTATTTCGTTCACCTATACATGTTTGAACAGCTTCAGTTAAATATGTCCTTTGATAAGAGT
comp2648_c0_seq1	427	gi|462421345|gb|EMJ25608.1|	5.22349e-25	62.16	247	gi|462421345|gb|EMJ25608.1| hypothetical protein PRUPE_ppa021173mg [Prunus persica]	sp|Q9SZN7|HIP26_ARATH	2.00994e-10	36.99	141	sp|Q9SZN7|HIP26_ARATH Heavy metal-associated isoprenylated plant protein 26 OS=Arabidopsis thaliana GN=HIPP26 PE=1 SV=1	K07213	copper chaperone	http://www.genome.jp/dbget-bin/www_bget?ko:K07213	GO:0046872 ;	--	GO:0030001 ;	GAGCTCCTATTATCAGGATGCAGGTGGTCGAACTCAAGGTGCGATTACATTGCAAAGCATGTGAGAAGTCAGTGAGGAGGATTCTATACAAGCTCAAAGGGGTCACCTGTGTCGAAATAGACTTGATCTCAAGCAAACTCACAGTGTTGGGCTATGTTGATCGGAGTGCGATCATTAAAGCAGTTCGGAGAACTGGTAGACGGGCATCAGACTGGGCGAGTCATCCACATGGATGCAGCTCTGGCTGTAGAACTAGAAGAGGAGTGCCAGTGTCGGCTGCTGCAACACACGGTAAAGAAACTAGAGGTCCAACAATGGAGAAGAGGTTTTCAAAGCGAAAGCCCCAGATCTCCCATAAAATACTGCAAGCTATCTGTCTAAAGGGGAAGCAGTACGATT…
comp2652_c0_seq1	778	gi|242048472|ref|XP_002461982.1|	4.88626e-08	43.59	143	gi|242048472|ref|XP_002461982.1| hypothetical protein SORBIDRAFT_02g011546 [Sorghum bicolor] gi|241925359|gb|EER98503.1| hypothetical protein SORBIDRAFT_02g011546 [Sorghum bicolor]	--	--	--	--	--	--	--	--	GO:0003723 ;GO:0003964 ;	--	GO:0006278 ;	CTTCGCTCTTCCGTTAGAGACCAAAGGATGAGACATACTTTACATATTCTTAAGAGCAGAAATTAACTTGCTTTTTGTGGACTTTTGTGGATGAGTTGGTGATGAATTATGTTAGGTACAAGAAATAATTGCAAAATGCCACGTGCATAACTTCTTTACAATATTGCTGATTGTGAAGTCTGATATAAAGGCCATAAAGGGAGTATTTGTGGAGGATCCCGAGAGGATTTGCCTAATTAAATTTTAATGCTGTATTCTTGTATTAATTAGCATAGGAAGTTCATCCCAGATCCTGCACTGTGGGAGCCTCTTAAACTTAAGTGCACTTTACTGTTGTATTAATCAGAATTTGTTAGAATCTATGGTGACAATGGGCTCATGTTAAAACTGTGGGCTCAG…
comp2695_c0_seq1	236	gi|400131576|emb|CCH50976.1|	1.7339e-20	52.56	227	gi|400131576|emb|CCH50976.1| T4.15 [Malus x robusta]	--	--	--	--	--	--	--	--	GO:0003677 ;GO:0003723 ;GO:0003964 ;	--	GO:0006278 ;	TATGTTCAATTACGCTTTTCCAAAGCTTCATAGTACGATACATGAATTTTATTCCACGATAGTGAGAACAACTCTGAATAGCACCATTGTTCTTATACAGAGCTATTAAGATACTCTTCTTCCATTCATTTGATATTTTCTTAGATTGTCAAATTTTGTTAAAAAGATATGTATGCTACTGCACACTCATCTCTCTAATGCATCTTTATACATCAATAGGAATCTCATCTGGACCA
comp2715_c0_seq1	254	gi|82791826|gb|ABB90846.1|	5.76969e-26	90.38	248	gi|82791826|gb|ABB90846.1| expansin 5 [Cucumis sativus]	sp|O80932|EXPA3_ARATH	2.67316e-25	88.46	247	sp|O80932|EXPA3_ARATH Expansin-A3 OS=Arabidopsis thaliana GN=EXPA3 PE=2 SV=1	--	--	--	--	GO:0005576 ;	GO:0009664 ;	AGCCGCTAGCTTTCCCACTAGGCCACAAACCCACAGCCAAATTACCAAAACACCCCTACCACATACCCCCCACCGCCACCCACCTCCTACACCCGGAAGTTTTTACCGGCGAAGGTCTGCCCGAACTGCCAGCTGGCGGGAGCCACGTTCCACGAGGTGGAGGTCCGCCGGTCGCTGCCGGTCACTCGGAAGGACAGGGCCTGGCCCACAAGGACAGCATTGGATTGCCAATTTTGCCCCCAGTTGCGAGACAT
comp2729_c0_seq1	313	gi|470145354|ref|XP_004308306.1|	5.14032e-09	50.85	143	gi|470145354|ref|XP_004308306.1| PREDICTED: uncharacterized protein LOC101293935 [Fragaria vesca subsp. vesca]	--	--	--	--	--	K15601	lysine-specific demethylase 3	http://www.genome.jp/dbget-bin/www_bget?ko:K15601	--	--	--	AAATTCACATTTTCACTTTGGCCTCGATTCATGTGCTGTAGATGAGTGCAATCTACTTCAATTCCACCGGGCATTTGACCACCTTGTAATTCTTGACAGCATGTAATGCATAGATCATGTGAACAATGAGAAGAACTTCAATGGAAATTGACGATAGATGTGTAGCAATTGTCGCTGTGAATAATGGGGGTGCAAGTTTTAAAACTAAATGAAAATGGTAAATGCACGCAAATGGCACGGAATAGTTTAAAAAAAAACTATAAAAGGTTAACAACATAAGTCATTGATTAAATATAAGCCAAATGCATCAAAT
comp2765_c0_seq1	691	gi|514743575|ref|XP_004960419.1|	5.04144e-79	56.28	644	gi|514743575|ref|XP_004960419.1| PREDICTED: 3'-N-debenzoyl-2'-deoxytaxol N-benzoyltransferase-like [Setaria italica]	sp|Q9M6E2|DBAT_TAXCU	4.38844e-25	32.6	263	sp|Q9M6E2|DBAT_TAXCU 10-deacetylbaccatin III 10-O-acetyltransferase OS=Taxus cuspidata PE=1 SV=1	K15400	omega-hydroxypalmitate O-feruloyl transferase	http://www.genome.jp/dbget-bin/www_bget?ko:K15400	GO:0016747 ;			TCGGCAATCTCATCTTGGCGTCTCGGACTATCCTCACGATATCTACGACGCCTGCACTGGCGATGGTTCCGCTGGTTGCTGTGACGGTCACTGGGTAGAAGCAGTTGCCGCAGAACCCGCCGCCTTCTTTGGTAAGGTCCTGGGGGCTCAAGAGGTGGCGGGTGTTGGCGAAGAAGCACACGTGAACAGGAGCTTCAGGATCACGGTTTATGGCCTGGGTGCGGGCTTGCCATGCCTTGGCGACGGAGATGTCGAAGGAAGAGCAGCGGTCGCCGGTGGCCTGGAAGTAGGAGCCTTTGATTTTGTTGATGTAGTCGACGGGGAGGTCGAAGACGGAGTACTGGAGATTGTACGATGGGAAGACCGGTGGGGGGCCTGCCGGGAGCAGCTTCGGGGGGT…
comp2811_c0_seq1	510	gi|508728579|gb|EOY20476.1|	7.49001e-19	34.97	223	gi|508728579|gb|EOY20476.1| Uncharacterized protein TCM_046344 [Theobroma cacao]	--	--	--	--	--	--	--	--	GO:0003723 ;GO:0003964 ;	--	GO:0006278 ;	GCCCAACTCGGTATGACAGTTTAAATTCTTACTGATACTATTTAGAATAACGAATGCACCTACTATTTTCATGAATTTAATTAATCAAATTTTTACTCCATATTTAGATAAGGTTGGACGATATATTGATGTATTCCAAAATGAAAGTGGATCAAGCTCAACGCTTAAGGATAGTTTTGGAGACAATAGAAAGGAGAGATTATATAGAAAGCTCAACAATTGTGAGTTTTGGTTGAGTACCATTTTATTGGGATACATTGTTTCTGAAGATGGAATTTTAATGAATCCTAGTAAGATCTCAGTAGGAAGGATTAGCATGTTCTATAGAATGTATTTGAAGTGAGGATTTTCCTCAAATTAGCTGGTTATTATCAGAAATTCATGCATGACATTTTTTTT…
comp2874_c0_seq1	309	gi|147822139|emb|CAN77045.1|	2.1044e-10	51.56	153	gi|147822139|emb|CAN77045.1| hypothetical protein VITISV_035256 [Vitis vinifera]	--	--	--	--	--	--	--	--	GO:0003723 ;GO:0003964 ;	--	GO:0015074 ;GO:0006278 ;	TGAGCGACAGACTTATAGTTATCATTATTATATGCCATTTGCAGACAAATGTTGTGTAAAGGACTTAGCTGAGGCACTAGGTCGACTACCTACGGGAAGGAAAGGTCTACACGTTTCTAGGCTTGTATACAATAACTGTCTTAAAAGGAATCAAACTAGTAGACTTATTGACCAAATTGTTACATGCAAACTTTGCCATAGGTAATACAATATTCTATGTAATCAAATGCTCACCCACTAGACACCAAGGCAAATATCCAGAACTTTGATTTGCTACCTCAATCTGACCTTCAGTCCATTGATGATATG
comp2880_c0_seq1	282	gi|312370165|gb|ADQ74440.1|	7.2674e-46	100	393	gi|312370165|gb|ADQ74440.1| ribulose-1,5-bisphosphate carboxylase/oxygenase large subunit [Physochlaina praealta]	sp|P11422|RBL_NICOT	1.24688e-46	96	405	sp|P11422|RBL_NICOT Ribulose bisphosphate carboxylase large chain OS=Nicotiana otophora GN=rbcL PE=3 SV=1	K01601	ribulose-bisphosphate carboxylase large chain	http://www.genome.jp/dbget-bin/www_bget?ko:K01601	GO:0000287 ;	GO:0009536 ;		CGGTGGAGGAACTTTAGGACATCCTTGGGGTAATGCGCCAGGTGCCGTAGCTAATCGAGTAGCTCTAGAAGCATGTGTAAAAGCTCGTAATGAAGGACGTGATCTTGCTCAGGAAGGTAATGAAATTATTCGCGAGGCTTGCAAATGGAGCCCGGAACTAGCTGCTGCTTGTGAAGTATGGAAAGAGATCGTATTTAATTTTGCAGCAGTGGACGTTTTGGATAAGTAAAAACAGTAGACATTAGCAGATAAATTAGCAGGAAATAAAGAAGGATAAGGAGA
comp2900_c0_seq1	396	gi|462416144|gb|EMJ20881.1|	1.14274e-06	29.57	125	gi|462416144|gb|EMJ20881.1| hypothetical protein PRUPE_ppa025483mg [Prunus persica]	--	--	--	--	--	--	--	--	--	--	--	TGATCAAATTTGATCTCCATCAACATGTTAATCGAGAACTCCGAAGTTCTTCCCCACCCAAAGGACCGTTACAAAAGACGACAGATTGCAACATTCTGTCAGAAAGATGACAAACCATTTATTGAGTGTTAAAATAGATTTAAAGACATAATACATTTCTATCCACATCACGTAATTGAGAAATGGCGATGTGTCGAAACTTTCTATCAGGGCGATCATTTCTTCCTCTTGCTAATTTTTGAAAACTATGTCTAATGGGACTTTCTTGAATAAAGATGATAAGGATGGAATTATACGGAGGAGATTGTAGATAATTATGAGGCATAGCACACTGAGGACACATTTGATTGGGACCTTAAGGCTACCACTTTAGCTGAAGGTGGACTTTACCAACAG
comp2901_c0_seq1	578	gi|225461667|ref|XP_002283150.1|	1.21329e-28	57.02	293	gi|225461667|ref|XP_002283150.1| PREDICTED: epidermis-specific secreted glycoprotein EP1-like [Vitis vinifera]	--	--	--	--	--	--	--	--	--	--	--	GGGTTGATGGCTGTGAACTGCCAAGCAAGTGCGGGGCATTTGGGGTGTGCACGGACCAGATGTGTGTTGCGTGTCCAACTAGACAAGGGCTACTGGGATGGAGCGAGAATTGTGCTACACGGGCAGTTGGCAAGTGCGAGGTGGGAAAGGGCGTGGACTACTACAAGGTGGTAGGGGTGGAGAACTTCTTAAGTACCTATGGAAAAGGAGGGAAGATGACGGTGGAGGAGTGCAAAAGAAGGTGCAGTCTCGACTGCAAGTGCATTGGGTTCATGTATTGGGAGGTGGAGTCGAAGTGCTGGCTAGCTCCTACGTTCGGTACTCTGAAATCAGTGTCTAATTCCTCGCATGTGGCCTATATCAAGTAAAGTAAGTAGATTCATGAGTATGTGATATCTC…
comp2905_c0_seq1	1633	gi|130582|sp|P10978.1|POLX_TOBAC	1.83179e-90	56.98	794	gi|130582|sp|P10978.1|POLX_TOBAC RecName: Full=Retrovirus-related Pol polyprotein from transposon TNT 1-94; Includes: RecName: Full=Protease; Includes: RecName: Full=Reverse transcriptase; Includes: RecName: Full=Endonuclease gi|20045|emb|CAA32025.1| unnamed protein product [Nicotiana tabacum]	sp|P10978|POLX_TOBAC	2.14411e-91	56.98	794	sp|P10978|POLX_TOBAC Retrovirus-related Pol polyprotein from transposon TNT 1-94 OS=Nicotiana tabacum PE=2 SV=1	K12619	5'-3' exoribonuclease 2	http://www.genome.jp/dbget-bin/www_bget?ko:K12619	GO:0004190 ;GO:0004519 ;GO:0003676 ;GO:0003964 ;GO:0008270 ;	--	GO:0015074 ;GO:0090305 ;GO:0006508 ;	GTTCTTTACTTCGTACAAAGCGGATAACTTTGGCAAAGTAAAAATGGGTAATGACAGTGAAGCCGACATAGTAGGAATTGGTGATATTTGTGTACGGACAGTTATTGGATGCATCTGGACATTGAAGAATGTTCAATATGTACCAGACATGCGCCTGAATTTGCTATCTACACATGTCTTTGATGAAGTTGGGTATGAAAGCTATTTTGGCAATGGAGGATGGAAACTTACAAAGGGATCAATGGTTTTTGATAGAGGAAGGATTTATTACACACTTTACATGACACATGTAAAGGTGTGTAATGAAACAGTAAATGCAGCAGAAAATGATTATGCACCAGACTTGTGGCACAAGCGGTTGGCTCACATGAGTGAGAAAGGATTGCAGAGTTTGGCAAG…
comp2922_c0_seq2	844	gi|326510517|dbj|BAJ87475.1|	2.91185e-90	79.88	730	gi|326510517|dbj|BAJ87475.1| predicted protein [Hordeum vulgare subsp. vulgare]	sp|Q94IW5|C90D2_ORYSJ	3.7987e-89	75.45	716	sp|Q94IW5|C90D2_ORYSJ Cytochrome P450 90D2 OS=Oryza sativa subsp. japonica GN=CYP90D2 PE=1 SV=1	K09589	cytochrome P450, family 90, subfamily D, polypeptide 2 (steroid 3-oxidase)	http://www.genome.jp/dbget-bin/www_bget?ko:K09589	GO:0009055 ;GO:0020037 ;GO:0005506 ;GO:0016709 ;GO:0019825 ;	--	GO:0016132 ;GO:0048366 ;GO:0048441 ;GO:0048443 ;	TAAGAGTCCATGACTTTTGCACCACTCTAATCACATTTACTTGCATGGGAACTGACTTAGAGCAAACCCGAAACTGAAAAAAAAAAAACTACTCAGTGATGAAAGTTTGGACCTTTAAGATCATTCAGACCTTCCATATTATTCTGTCTCAAGCAGTGTCTGCTGTTTAAATTTGCTTTGCATGTTGGGAGATGTGCACATATTTACAGTTTTTGCTCCGTCTATGATACTAGGCAAAAAGTGTAGTCTAGATCTATTCATAAGGTGTGAAGTTGACATATTTGCCGATGAAAAAGAAGTTACTGACACCATTTTTCCTTCCTTCGTTCAGAAAGATTTTTCTTCTTTCTTCCGTTTAACTTTAATAGGCATCTTCCCTTTCATTCTTACTGTTGGGAA…
comp2924_c0_seq1	373	gi|550319343|gb|ERP50503.1|	1.91599e-18	44.26	212	gi|550319343|gb|ERP50503.1| hypothetical protein POPTR_0017s04180g [Populus trichocarpa]	sp|Q3ECH2|Y1670_ARATH	1.76702e-09	36.14	141	sp|Q3ECH2|Y1670_ARATH Probable receptor-like protein kinase At1g67000 OS=Arabidopsis thaliana GN=At1g67000 PE=2 SV=2	--	--	--	--	--	--	GCAGGGTGGGGAGAAGGAATGTGAGTCTGAAGGCAGATGAGACTAGCCAAATTTACTACTATTCATGGATTTACGATTGTGTTGATCAGAAAGTGGAGCTTGTAGTTGATGGTATTACTGACACCGGCGAAGCAGAAAGAAAACTACTTACTGAGATAGGGGATGCGGAAAGAAAGCAATGTAAAGTAGGATTATGGTGTATCCAGATGAAACCATAGAATTGTCCCTCCATAAGCAAGGTTGTAGAAATGCTGGAAGCTGATGTTGATATGCCACCAAAGCCTTTCTGTTCTCCATCATCACAATTGACCCCTTGTGATTGAAGATTTCCCCACATTTCTCTGCTTCGATCGCAAAATCCATTGCTTTGTCG
comp2936_c0_seq1	277	gi|89179427|gb|ABD63162.1|	6.17283e-23	71.43	225	gi|89179427|gb|ABD63162.1| RNase H family protein [Asparagus officinalis]	--	--	--	--	--	--	--	--	GO:0004523 ;GO:0003723 ;GO:0003964 ;	--	GO:0006278 ;	AATAATTCACGACAACGGACCTCAGTTATTAAGCCAAGTGTATTCCAGATTCTTTAACAAATACAGGATCGAAGATGTGGCTTCATCGCCATATTACCTTGCAGCCAATGGTCTAGCAGAAACGTTCAATAAGACCATTGTAAAACTCTTCAAAAAGTTTGTATCATCCAATCAAAGGGACTGGGATGAGAAGCTCGGAGAATGTCTGTGGTATATCGCACCACAGTCCGAACCCCCACCAATGCCACGCCCTTCTCTTTGGTATATGGGTAAGAAT
comp2939_c0_seq1	377	gi|357490617|ref|XP_003615596.1|	3.29224e-21	61.7	157	gi|357490617|ref|XP_003615596.1| Zinc finger MYM-type protein [Medicago truncatula] gi|355516931|gb|AES98554.1| Zinc finger MYM-type protein [Medicago truncatula]	--	--	--	--	--	--	--	--	GO:0003676 ;			GGCCCCGACCGCTAAATAACTCTCCATTCTGAAATGCTTCAATAACCTTTTTATGTTATGCAACTTTTAGTGCATCACTCCTTTTACAAGATGCTTCAACAGTATTCAAAATTCTCGACACAAATTCAAAAAGTTCCTTTACCTAAAAATGATTCTTTGCAATAGCCACCAATAAGTTGATGTGCAAAACAATGCACATAGAAGGCATAAGAATTATCTCTAAGAATAAGCATCTTCAAACCATTTAACTCACCCTGCATATTAATTGTACCATCGTTAGCCCTGACCTCTACTCTTGATATATTTAGATTATGTGATGCAAGCATATCTTATAACAATTTTAAGTGAAGCAGCTCTGGTGGAAGTGACATGTCGAA
comp2960_c0_seq1	993	gi|543876|sp|Q06908.1|ATPG_ODOSI	4.33079e-34	29.69	342	gi|543876|sp|Q06908.1|ATPG_ODOSI RecName: Full=ATP synthase gamma chain, chloroplastic; AltName: Full=F-ATPase gamma subunit; Flags: Precursor gi|288749|emb|CAA49993.1| adenosinetriphosphatase [Odontella sinensis]	sp|B2UUP1|ATPG_HELPS	0	99.26	1414	sp|B2UUP1|ATPG_HELPS ATP synthase gamma chain OS=Helicobacter pylori (strain Shi470) GN=atpG PE=3 SV=1	K02115	F-type H+-transporting ATPase subunit gamma	http://www.genome.jp/dbget-bin/www_bget?ko:K02115	GO:0046933 ;GO:0046961 ;	GO:0009535 ;GO:0045261 ;	GO:0015986 ;	CTAAGAAAAGCCGAAGAAGTTGCAAGAAATTCCAGAGCGTATGCACTAAAACTAGACGCTGTGTTTGATGATGTGCTATCCAAGATGAAAAATCAAGGGATTGAAGACATTCAAAGCAAGTATTTTAGGGAACTAGAAAGACTTGAAATCAAAAAAGTGGATATTATTTTTATCACAGCCGATAAGGGGCTTTGTGGGGGCTTTAACACCAATACCATTAAAAAAGTTTTAGCATGCACGAATGAATACAAAGAAAAAGACATTAAAGTGCGTTTGCGCGGTATTGGTAAAAAGGGCAATGAGTATTTTAGCTTTAATGGGATAGAGGTTTTAGACAAGATCAATAATTTGAGTTCTATGCCTAATTATGAACGCGCGCAGGAATTCATGAAAAAAGTG…
comp2960_c1_seq1	222	gi|755801|emb|CAA68727.1|	1.94602e-08	69.44	133	gi|755801|emb|CAA68727.1| ATP synthase [Spinacia oleracea]	sp|P56082|ATPG_HELPY	4.01541e-17	100	187	sp|P56082|ATPG_HELPY ATP synthase gamma chain OS=Helicobacter pylori (strain ATCC 700392 / 26695) GN=atpG PE=3 SV=1	K02115	F-type H+-transporting ATPase subunit gamma	http://www.genome.jp/dbget-bin/www_bget?ko:K02115	GO:0046933 ;GO:0046961 ;	GO:0009535 ;GO:0045261 ;	GO:0015986 ;	AGAAGAAATCCACACTAAAAAAGCGCTAGATAAGGATTTGGAAGCCATGCTAAGAAAAGTCTTAGAGGAATTTAAGCTCACTTATAGCGAGTAGGAGACGGCTAGAATATGGCGAATTTAAGAGACATTAGAAAGAAAATTGGAAGCGTTAAAAACACGCAAAAAATCACGCATGCGATGAAACTCGTTTCCACTTCCAAGCTAAGAAAAGCCGAAGAAGTT
comp2966_c0_seq1	665	gi|86129698|gb|ABC86558.1|	2.31469e-60	75.19	520	gi|86129698|gb|ABC86558.1| abscisic acid 8'-hydroxylase [Phaseolus vulgaris]	sp|Q9FH76|ABAH3_ARATH	9.69408e-57	70.31	488	sp|Q9FH76|ABAH3_ARATH Abscisic acid 8'-hydroxylase 3 OS=Arabidopsis thaliana GN=CYP707A3 PE=1 SV=1	K09843	(+)-abscisic acid 8'-hydroxylase	http://www.genome.jp/dbget-bin/www_bget?ko:K09843	GO:0009055 ;GO:0020037 ;GO:0005506 ;GO:0004497 ;GO:0016705 ;			GGTGTCTGACATTGAGGAGATTGCTGTAGACGCCCTCGCCCTCAAGGCTTGGGAAGGCCGAAAGATCAATACCTTTCAAGAGATGAAAACTGTAAGTTCGAATCTATATTTGATTGGAATCGTGAATTAAGTTATGTTTTTTAAGTTGTGTGGCCTTCTTGTAGTATTCTTTCAACGTCGCGCTTCTATCCATTTTTGGCAAAGAAGAGATATCGTACATAGAAGAGCTGAAACAATGCTACCGCACCTTGGAGAAGGGATACAATTCCTTGCCCATCAACATACCAGGTACTCTCTTCTACAAAGCAATGAAAGCCAGGAGACAACTTGCTCAGATTGTGGCCGAGATTCTAACATCCAGAAGGCAAAGAAATGCAGAAGCCCACGACTTGCTTGGTT…
comp2971_c0_seq1	235	gi|356524447|ref|XP_003530840.1|	5.82561e-10	89.66	148	gi|356524447|ref|XP_003530840.1| PREDICTED: uncharacterized protein LOC100808327 [Glycine max]	sp|Q7XJE6|MCA1_ARATH	6.55902e-08	82.76	123	sp|Q7XJE6|MCA1_ARATH Metacaspase-1 OS=Arabidopsis thaliana GN=AMC1 PE=1 SV=1	--	--	--	--	--	--	GCTGGTCAACTGCTCCCACTGCCGAACCCCCCTCCAGCTGCCGCCAGGGGCGGAGTCCATCCGCTGCGCGATCTGCCGGGCAGTCACCCACGTCGCCGATCCACGTGCCGCTCACGCCCCTCCCCCTCCTCCTGCCAGTTACGGATCTGGCCCCGTCCCCCCCGCCGGGACTCCGCCCCCGGGCCCTTCCGTGCCGTCGCCGCACCATCTGCAGCTGGGCCCCCCAGATCGGAAG
comp3011_c0_seq1	300	gi|372480563|gb|AEX93964.1|	3.94854e-12	66.67	168	gi|372480563|gb|AEX93964.1| hypothetical chloroplast RF21 (chloroplast) [Aloe vera]	sp|Q06GT4|YCF2_DRIGR	4.54926e-12	68.89	160	sp|Q06GT4|YCF2_DRIGR Protein ycf2 OS=Drimys granadensis GN=ycf2-A PE=3 SV=1	--	--	--	GO:0005524 ;	GO:0009507 ;		GTCTGCTCTTCGTAGAAACAACGAACTAAAAGGGAGGGTTTCTTCCGATAACAAGGGGCTAAGGCAACTATTCAGTCAAATGATACAGAACATGTTTTCCATCTCGTCTCGAGAAATAAGTGGGGTATTTTTTGGCAAAATTGCGTACAGTGCTACGTTCTAGCGCTGAACAATGTGAAACACAGTCAACCCAAAAATAAAAACTTATCCAAGTACTAACATATCCTAGGAACTTCAGTCAATATCTCTCATTTGTTTGATAGATCAACTACGAATCAGTGATTGAAAAATTAGATTGAG
comp3029_c0_seq1	286	gi|475621123|gb|EMT31353.1|	1.22151e-25	63.08	257	gi|475621123|gb|EMT31353.1| 3-ketoacyl-CoA synthase 21 [Aegilops tauschii]	sp|Q9SIB2|KCS12_ARATH	4.43167e-18	53.73	201	sp|Q9SIB2|KCS12_ARATH 3-ketoacyl-CoA synthase 12 OS=Arabidopsis thaliana GN=KCS12 PE=2 SV=1	--	--	--	GO:0016747 ;	GO:0016020 ;	GO:0006633 ;	GCCTTGCGGGGCCCGTAGGTGGACTCACCGAGGCCGGAGCTCACAATGACCTTGAGTAGGAAGCGGTACTCATTTATGCCGAGGCATTGGTTGCGCTGGACGATCTCACCACAGAGGTTCGTCGGGAGCTTTCGGTTGTCGGAGGGCTTGAAGCTGATGTAATCGATGAGGTAGCACTTGTTGGTCCTCTGTTTGTGAATAAATTTGAGGAGGAAGAATAGAGAGAATAATAGGAGAGTAGCAGAGAGGGGAAGCGACAGTTCCATGAAGATTGGTGATGAAACTT
comp3034_c0_seq1	271	gi|502174034|ref|XP_004515422.1|	9.70261e-29	62.77	270	gi|502174034|ref|XP_004515422.1| PREDICTED: uncharacterized mitochondrial protein AtMg00810-like [Cicer arietinum]	sp|P10978|POLX_TOBAC	1.47536e-11	43.18	155	sp|P10978|POLX_TOBAC Retrovirus-related Pol polyprotein from transposon TNT 1-94 OS=Nicotiana tabacum PE=2 SV=1	--	--	--	--	--	--	ACTCCAGGAGATAGCACAATCACCCATGAAAAATAAAAAACCAGTAGTACTCTTTCTATCATCAATATCCCACAAAATCACTATTATAAAATCCCATAAGCTTGAAATTATTAGACAAAAATAAAATAGCCCAAAATCAAGTAGGTAGTGAAGAATCTTCTTAGCGGCTTTCATATGGGCGGAAGTAGGAGTTTTCATGAAACGACTCACTACTTCAACTGCATAAAGAATATCAGGCCTAGTACATGTTAAATATCTCTAGCTTCTCACA
comp3071_c0_seq2	330	gi|508773514|gb|EOY20770.1|	2.388e-07	37.1	129	gi|508773514|gb|EOY20770.1| Ribonuclease H protein [Theobroma cacao]	--	--	--	--	--	--	--	--	--	--	--	TTCTTCACTACTGCTATATTATATGTCCTTCATTCTGCTGAAGTGGGTGAGAGAAAAAATTGATCGGATCAGGAAGAGGTTTCTCTAGAACAGAGTGCACGCAGCATCCAACAAATACATTTAGTTCCATGGGGACAGATGTGTAGACCAAAGGAGACCGGGGGACTAGGAGTTGTGGAACTAAAGACATTTAATACGTCCCTTATGACCAAATAGTGGTGGCACCTACCTACGCGCAATCAGGGAGCATTTCAGAAGTTACTACTCAACAAATATGGTCCAAAAGATAGTACATTGTTCGGGAAAACAAGGAAAAAAATATCATACCCT
comp3079_c0_seq1	223	gi|147789147|emb|CAN60342.1|	1.32691e-30	69.44	287	gi|147789147|emb|CAN60342.1| hypothetical protein VITISV_031321 [Vitis vinifera]	sp|P92519|M810_ARATH	4.84186e-09	32.39	129	sp|P92519|M810_ARATH Uncharacterized mitochondrial protein AtMg00810 OS=Arabidopsis thaliana GN=AtMg00810 PE=4 SV=1	K09874	aquaporin NIP	http://www.genome.jp/dbget-bin/www_bget?ko:K09874	--	--	--	ACAGCCTGCTTTTTGCTTCTCCAAGTGACAAGATTTTCCCACACATAAGAGCGGTAGTCAGTAATTGATCTTCTATCAGTTTGTTCTCCTGCCCAGCTAGCATCAGTGTAGATTTCTACTTCACGGTTTTCACTTTTTCTGAAGAGTAAACCGCGTCCAGGAGTCATCTTCAAATATCTCATAATCCTATTTACTGTCTCTAAATGTTCCTCAGTTGGATATG
comp3082_c0_seq1	586	gi|449473787|ref|XP_004153982.1|	1.93368e-79	61.54	641	gi|449473787|ref|XP_004153982.1| PREDICTED: lysine--tRNA ligase-like [Cucumis sativus]	sp|P37477|SYK_BACSU	8.26721e-134	96.91	1004	sp|P37477|SYK_BACSU Lysine--tRNA ligase OS=Bacillus subtilis (strain 168) GN=lysS PE=3 SV=1	K04567	lysyl-tRNA synthetase, class II	http://www.genome.jp/dbget-bin/www_bget?ko:K04567	--	--	--	ACACCTTCATTACGGAACACGCGGCCGATTTCGTAGACTTTTTCCAATCCGCCGACAATCAGGCGTTTCAGGTGCAGTTCAATCGCAATACGCATATAAAGAGGCATGTCGAGTGCGTTATGGTGCGTGATGAACGGGCGTGCAGACGCTCCTCCCGGTATGCTGTGCATCGTAGGTGTTTCAACTTCTAAGTATCCATGGTCATCTAAGTATCTTCTCATCGCTTGGATGATTTTGCTGCGTGTGATAAACGTTTGTTTGCTGTCAGGGTTTACGATGAGATCGAGATAGCGCTGGCGGTAACGCTGTTCAACGTCTTTTAACCCATGATATTTATCAGGAAGAGGACGCAGTGCTTTTGTCAGCAGTTCAAAAGATGTCGCTTTGACAGAAAGCTCG…
comp3082_c1_seq1	692	gi|546324878|ref|XP_005718492.1|	5.02335e-10	36.43	156	gi|546324878|ref|XP_005718492.1| unnamed protein product [Chondrus crispus] gi|507115094|emb|CDF38587.1| unnamed protein product [Chondrus crispus]	sp|P37567|DUS1_BACSU	2.95971e-80	90.15	638	sp|P37567|DUS1_BACSU Probable tRNA-dihydrouridine synthase 1 OS=Bacillus subtilis (strain 168) GN=dus1 PE=3 SV=1				GO:0050660 ;GO:0017150 ;	--	GO:0002943 ;	GCAATGGTCACTTCGACCGCTTTTTCTTCCAGTTCTTCTTTAGAAAGCTCCTGGTAGGCGTCAATGATCTGTTGAGATTGATGCGTTCTCTCGAAACGTTCGCCGAAAGGGTCAATGCCGTTTTCTCTCAGCTGGTTCATTTTATCTCGTCTGACTTGCAGCTGGTCGTTCAATTCCTCATGATTTTGCTCTTCTTGACTCATTGGTATCACTCCGTTACATTTTGTTTTCACGAAAAAGCAGAAAAACTGCCAGCGGCAAGCTGGCAGTGAGCAGCAATAGAGGGTGTATATTAACCTACTTTTGCATCTTGAAGCTCTTTTGCCTCTGCTTCGGCGGTAAATGCATCTAAAAGCTGCACAACTTCTTCACGCGTCTCACATTGGTTAATTTCGTTGC…
comp3085_c0_seq1	458	gi|255543284|ref|XP_002512705.1|	6.53437e-54	62.42	469	gi|255543284|ref|XP_002512705.1| conserved hypothetical protein [Ricinus communis] gi|223548666|gb|EEF50157.1| conserved hypothetical protein [Ricinus communis]	sp|Q9SD53|Y3720_ARATH	4.23381e-20	38.41	222	sp|Q9SD53|Y3720_ARATH UPF0481 protein At3g47200 OS=Arabidopsis thaliana GN=At3g47200 PE=1 SV=1	--	--	--	--	--	--	CAACCAACTTCTCCAGGACCAGCAGAGGCAGCTGGTTCTCAACCATCAGCATGTCTCTCTTTATATACGGAACGGTGTGCAGTATCCCATGGCTGCTGAACACAGGATCGTTGAATGCGTAGTCGCTCGGCCTCCCACCCGTCGCGATCGTCAGTATCTCAACCATGAAGCACCCATCAACAACCATCAGCTTCAAGAACTCCTCCTTGTCGCTTTTCCACTTCTCGTCCAGGCTCTGGTAACACTCCTGCAGATCCTCCACGACCTCCTCCAGCGAGCTCAAGAATTCTTCAAAAGGTTTGTCTGCTCTCTTCAGGAAGTGGAGGAGGGCTCGGTGCTTGTGTGCCTCCATCAGCTTCAGCTGCTGGTCGCCGTAATGGTATGGGCCGAAGGACACCA…
comp3091_c0_seq1	304	gi|296090667|emb|CBI41067.3|	3.19799e-07	50	122	gi|296090667|emb|CBI41067.3| unnamed protein product [Vitis vinifera]	--	--	--	--	--	K16586	HAUS augmin-like complex subunit 3	http://www.genome.jp/dbget-bin/www_bget?ko:K16586	--	--	--	GGCCGTTCAGGATTTATGCAAGGCACTCTTTTGCCTGTAGTTCACTTGATCAGGACTCCAGCGGCAACTGATAAGGGATTGAACCTCTAAATTCCTGGCAGATGTTGCTGTTACTCGACCTCTTCGTCCTTGGATCAAGGATAAAACTTGGCCAGCTAAAAGATCAAACTGAGGTTGCTGACGTCTAAGCTAGTTTTGTAATTCAGCAGCTTCCTGCTTTACATGCCAGTTTGGCTTCTCTTCTTACAAGAGAAATCCAAAAGAATGAACACCACTCGATGGAAGACCGATGCCAATGAGAATA
comp3116_c0_seq1	411	gi|527198769|gb|EPS66799.1|	1.36009e-09	72.97	148	gi|527198769|gb|EPS66799.1| hypothetical protein M569_07978, partial [Genlisea aurea]	sp|Q9M7K4|POT5_ARATH	1.41347e-09	67.57	142	sp|Q9M7K4|POT5_ARATH Potassium transporter 5 OS=Arabidopsis thaliana GN=POT5 PE=1 SV=1	K03549	KUP system potassium uptake protein	http://www.genome.jp/dbget-bin/www_bget?ko:K03549	--	--	--	ATATGACATGAATATTGCAAAAATTTTTACTTACATAAACTTTATCTTGAGATATGTTGGCCAACTACTTCTGCCCTCCTTTATCTCTCCCATAAAATATATGATCTGACAGGTTTCAGTCAGAACCTTCAACAGCACTAGATCAGTAGCTATCGACAAATCCTCTTTCTTTTATTCTGCTGCAAAATTCTCTCTCCATGCGCACAGATATGTGACAGCTACAGCTCAATGGTCCTCCACACCTTTTGGTTTCTATTGTTTAGCAAGCTGCTAGTCATAAGGATATTACCATAAGCATTTGCCGATATTTTTTGTGGTCTTGAAAGCTGCAGTAACTGCACTGCACCCAAACATGAGGAAGTAGTTCACTTCAGGACTATAGACTTGGCCCTCATAATT…
comp3125_c0_seq1	306	gi|224105111|ref|XP_002333859.1|	1.94647e-14	42.86	176	gi|224105111|ref|XP_002333859.1| predicted protein [Populus trichocarpa]	--	--	--	--	--	--	--	--	GO:0003676 ;GO:0008270 ;			GAATCTTTTCTGAATTTTGCAGTCTTATTTCATGTGTCCTTTCTTGTGGTGAAAGTAGCAAGTAATATCCTTCTTCGTTTTGGATTTACTTCTGGATTTGGAATAGTTGGTTTTATCTTTTGATGTTGGTCTTTCTCAATTCTCTAATACAAGTGCTTCAGAGTGTGATGTGTCCAAGTTTTTTCGTCTGAGTTCTTCATTAAGTAAACTGTTTGTAACTAAACTTATATAAACTATGCCCTCTGGTGTAGAGTTTCTTAAAGACACTATCAATATCTCCTTACTCTCCGGTAGTGAACTGAGCAA
comp3157_c0_seq1	353	gi|224114820|ref|XP_002332290.1|	1.5836e-09	58.49	144	gi|224114820|ref|XP_002332290.1| predicted protein [Populus trichocarpa]	--	--	--	--	--	--	--	--	GO:0003676 ;GO:0008270 ;			AGCAATATCTAAATCTTCATCTCCACCATATGTAACATTTGTAGTTGAGTCATACTTCTATTTACCTTTGGCCAATTCCGATTTGTAACAATCTTTCTTCTAATAGCTCTTTTTCTGACAACAGAAGCATTCATCCTTTTCAGGATTTTCTTTCTTCGCCTTGGAGCGAGACCCTCTATGTCTACCTTGATTCTTTTTTTCGACCTACCCCGAACTATCAAGGCATGTAAACTTGAATCCTGGCAAACCTTCCTATCAGGCTTTCAATACTCATTGTTCATCAAAAGATTAGACACACCTTCAAATATAATTTCAGGCTTTCCATATAATAGGGTGCTAGTTAGATGTTCGCA
comp3159_c0_seq1	254	gi|449498388|ref|XP_004160525.1|	1.03094e-26	68.06	264	gi|449498388|ref|XP_004160525.1| PREDICTED: UBX domain-containing protein 2-like [Cucumis sativus]	--	--	--	--	--	--	--	--	--	--	--	GCAAGAAGAAGAGTTGGATGCTGTGTTCTTCATGGCAGAAGACACTAAGCCTACATATCTTCCTCTCCCTGAAGAGCCGAAAGGTAGCAGGGAGACCATCTGCAGAATTGGAGTCCGTCTCCCCAACGGACGCAAGCTCCAGCGGACCTTCCTTCGGACAGATCCAGTCAAGTTGCTATGGTCATTCCTCTGCATGAAACTGGATGAGAGCGAGACGACGAAGCCATTTGCGTTTACACATGCAATACCCGGTG
comp3182_c0_seq1	232	gi|225016149|gb|ACN78973.1|	8.72496e-23	76.62	244	gi|225016149|gb|ACN78973.1| copia-type polyprotein [Glycine max] gi|225016157|gb|ACN78980.1| copia-type polyprotein [Glycine max]	sp|P10978|POLX_TOBAC	3.87298e-07	48.68	119	sp|P10978|POLX_TOBAC Retrovirus-related Pol polyprotein from transposon TNT 1-94 OS=Nicotiana tabacum PE=2 SV=1	--	--	--	GO:0003676 ;	--	GO:0015074 ;	ACATTCGTTTACTCATTTCATTGGCAGCTCACATGAAATGGAGAATTTATCAACTCGATGTAAAATCAGCCTTTCTAAATGGTTACCTTGAAAAAGAGGTCTATGTTGAGCAATTTTGGACTGTGGTTGATGGACATGAAGATAAAGTCTTGTGATTAAAGAAAGTCTTGTATGGATTGAAGCAAGCACCAAGGGCATGGAATAACAACATCGACAAATACTTTCAAGATAA
comp3190_c0_seq1	554	gi|147827603|emb|CAN64078.1|	3.11705e-08	36.11	142	gi|147827603|emb|CAN64078.1| hypothetical protein VITISV_041213 [Vitis vinifera]	--	--	--	--	--	--	--	--	GO:0003723 ;GO:0003964 ;	--	GO:0006278 ;	ACATTCCGATCTTGTGAGCAGGAGACTGGAAGAGAAAAGAGGGGGATATATATATCAATCTGGCCAAGTTGCAGATGCAGCATCACGACGTAAGGCTTTTATCACTGACTTCACAACAGGTACTACTCAATTTAATATTTTGAATTTGATTCCAGATGATTTATTATCTTTAGCACAAACCTGTCATATTAATATGGGGGTATCTGACACTGAACATAAACACCATTTATCTCAATTAAGAGCTCTAGAAGCCAGTGGAGGGGAGGAGTCCCTTGAGAGGTTGGATTAATTCCATTCCCTATATTGTGGAGAGGTATTTAGAATTTAATTTATGAATTATTTATTTTGGAATATCCATGGATTGGGTAACCCATCTAAATGTCATATAGTGGCAGAGGT…
comp3191_c0_seq1	400	gi|48209906|gb|AAT40500.1|	2.20209e-07	41.79	127	gi|48209906|gb|AAT40500.1| Putative reverse transcriptase, identical [Solanum demissum]	--	--	--	--	--	--	--	--	GO:0003964 ;			GGGCCGCTTTCCAAGTTAGATTCACCACTCCCATGTCTTTTTTAATTGTTTTCATCTCGTTTAGGTATAACTTTCATGCTCCTAACTCATGAATTACGATTCTATCACTTTTGTAACCTGTGCCTGTGAATACCTCTATTGCACATCTTCGGACCATCTTAATATATTCTCTCTCACTCTATCCTCAATTGAGGTAACTTCTTATTTCCTCCAAATGCACTCATTTCTTATTCTATTACTTAGCTTATTATCACACATCCATCTTAGTTTTCATAGTTCCACCATATTCATTTTTTTCAATATGATGTTTCTTAATTACACAACATTCAAAGTCATGGCCTTAAAGCCATAACATAGAATTTTCCTTCAACTGTAATGGTATTTTACAATCACATAACTT
comp3225_c0_seq1	229	gi|482548298|gb|EOA12492.1|	4.22541e-10	59.62	148	gi|482548298|gb|EOA12492.1| hypothetical protein CARUB_v10026077mg [Capsella rubella]	sp|Q8H1Z0|CER3_ARATH	7.8552e-11	59.62	147	sp|Q8H1Z0|CER3_ARATH Protein ECERIFERUM 3 OS=Arabidopsis thaliana GN=CER3 PE=1 SV=1	--	--	--	GO:0005506 ;GO:0016491 ;	GO:0016021 ;	GO:0006633 ;	TTAGAATATGACGGCACCATGATGACTCTCTGATTCCGGTGCTAATATCTTCCCATGACTTATAAGAATAAATCACATTTGCTACAAGTGGCGCATACAACAGATACTTGTATGCTCCCAAGTTGTCCCAAGGCCATGAGGACAATGGAGCAACCATTCTCTAAGAAGAAAAGATCGGGATAGCTTGAGCTTGTTGTAGTTTCGTTTCTCACTCTCTCTCTCTTTTCAG
comp3240_c0_seq2	528	gi|6016503|sp|Q43533.1|LIM1_LILLO	3.00386e-14	52.31	175	gi|6016503|sp|Q43533.1|LIM1_LILLO RecName: Full=Protein LIM1; Flags: Precursor gi|452591|dbj|BAA04831.1| ORF [Lilium longiflorum]	sp|Q43533|LIM1_LILLO	3.51601e-15	52.31	175	sp|Q43533|LIM1_LILLO Protein LIM1 OS=Lilium longiflorum GN=LIM1 PE=3 SV=1	--	--	--	--	GO:0005576 ;		TTCGATTTTGATATATATATATATTTTTTTGTCTCTCATTTGTCTGTCAACTCGAAGCCACAAGATAACATCGCAACAGTATAAAAACAAACGCATAAGAGCTCAACTTTTCTTCAATGCATACTCATTTCTCATATTAAAAAGTTTCAGAAAAACAAGACATTGTCGATGAAACAACACTTTTATTCTTGCGAGTTTGCTCCAAAGTATCCTCATGCATGGCTGCAGGTAACTTGGGGAAGTTTGCAAGTGGACGGGAGGCGGTTGATGATGCTGATCGTGCTGCAGAGGCAGCTGTGGTCGACGGTCCTGAGTGCAGAGCAGCATGCGTCACTTGGAGGCCCGTTGTCCGCCCCAGGCACCACGTACGGTGTGCTCACTGTGAGCCTGCTGTGCCCG…
comp3254_c0_seq1	1010	gi|471434912|ref|YP_007627321.1|	1.60116e-12	35.97	176	gi|471434912|ref|YP_007627321.1| regulatory component of sensory transduction system [Chondrus crispus] gi|469662417|emb|CCP38068.1| regulatory component of sensory transduction system [Chondrus crispus]	sp|P06534|SP0A_BACSU	8.99772e-86	94.78	680	sp|P06534|SP0A_BACSU Stage 0 sporulation protein A OS=Bacillus subtilis (strain 168) GN=spo0A PE=1 SV=1	K07699	two-component system, response regulator, stage 0 sporulation protein A	http://www.genome.jp/dbget-bin/www_bget?ko:K07699	GO:0003677 ;GO:0000156 ;	GO:0009536 ;	GO:0035556 ;GO:0006355 ;	GCTTTGCGCGGACGGCGCACGGTGTGTGACACTGCTGACATTTCCGCTTACCTGGCGGATATGGCCGACAAGGTTTTCCATATCAAACGGCTTCAGGATGAAATAGGACGCGCCTAAATCGACGGCTTTTTTCGTAACGTCTTCCTGACCGAATGCCGTCAGCATGATGACGTTCGGCTGCTTCTCGAGCTCTGATTCCCGCAGACGCTCCAAAACCGCAAGTCCGTCCAGATGCGGCATGATAATGTCTAAAACGAGCACATCTGGATTCTTATCTTTAAACAAAGAAAGACATTCCTGTCCGTTATAAGCAACGCCGATCACTTCCATATCATCCTGTCCCTCTATATATTCACTCAACAGGCTTACAAGCTCTCGATTATCATCAGCAACACAAAC…
comp3318_c0_seq1	370	gi|550336412|gb|ERP59478.1|	1.19003e-19	61.4	199	gi|550336412|gb|ERP59478.1| hypothetical protein POPTR_0006s15620g, partial [Populus trichocarpa]	--	--	--	--	--	--	--	--	--	--	--	TGTTAAACCGGCAATGGGATACATCTATGAAGCTATGGATAGGACAAAGGAGCAAATTGAGAGTAATTTTGAGAGGGTCAAGACAAGGTATGAGAGAATTCGGAAAATCATTGATAAGCATTGGGAACTACAACTTCATAGGACTCTTCATGCGGTCGCATACTATCTAAATCCTAAGTAAGAGTATGACATTAAAATTTTTTACTTTAATTTAAAATTTTCTCATATTATTTTATGTTGAATTTGATTGTTTTCTCAATGATAGGTTTCAATATGATCCAAATTTCAAAGCAGATTCAGAGGTGAAATTAGGATTGTAATGAGTGATTGAAAAATTATATCCCGAAAGGGAAGATAGAATCAAAATGGC
comp3331_c0_seq1	311	gi|61677072|gb|AAX51948.1|	1.77288e-41	77.08	379	gi|61677072|gb|AAX51948.1| telomerase reverse transcriptase catalytic subunit, partial [Hosta rectifolia]	sp|Q8LKW0|TERT_ORYSJ	2.86934e-24	48.39	252	sp|Q8LKW0|TERT_ORYSJ Telomerase reverse transcriptase OS=Oryza sativa subsp. japonica GN=TERT PE=2 SV=2	K11126	telomerase reverse transcriptase	http://www.genome.jp/dbget-bin/www_bget?ko:K11126	GO:0003677 ;GO:0003723 ;GO:0003721 ;	GO:0005634 ;	GO:0006278 ;	CTAATGGGATTGGAGATTTATAACAGGCCTTTCTGCTTTGTGCCATGAAGTTCCACTGCTACATTAGTAGCATTACAGACAACACTGAACTGGGTCCTGACAACCTTCTTGGGGCAATCGAGCAGTCTTTCAGGTTCATGTACATGCTCATCAAGAAACAGATGCGAAAAATGGGAGATTATTTTGGCATCAACCCAATTTTAGAATTGAAGAAGGAAGAAATGGCATGGCTCGGACTGTCTGCATATATCTGGGTTCTCAAGAAGAAACAAGCGAGGCACAAACATCTACTCTCCCTGTTGAAGTTCAAG
comp3356_c0_seq1	406	gi|113205142|gb|AAT40504.2|	7.28393e-06	34.21	97	gi|113205142|gb|AAT40504.2| Polyprotein, putative [Solanum demissum]	--	--	--	--	--	--	--	--	GO:0003677 ;GO:0003723 ;GO:0003964 ;	--	GO:0006278 ;	AGAATTTTAATTTTCTGACGGCAACTCTTTACCAGCTTTGTTATATAGCACAAAATGTTAGGTGCACAAAAGATGAATATAGCAGAGGTGCACATGTCCTCTTAGATGTGTAGTAACATTAGGAGAAATAAGGTGAGAAATGATATTCTTGCTAAAAGATAGGCATAATGTCAGTAGAAGAGAAGGTGCAATAAAACTATCTATGATGGTTTGGTTATGTGCGAACAAGGCCTATGGATATACTTGTTTAGCGAGTGGAGCTTATCAATGTAGAGTGAGTTAAAAGCGCTAAGGAATAACCGAAGAAAATATGAATGAAAGTAATACGAGAATATATGGATTCTAGATGATTAAATGATGGCATATTACTCAATAGGAATGAAAATGGAGAAGGATTAT…
comp3411_c0_seq1	411	gi|388505744|gb|AFK40938.1|	1.98691e-21	48.54	224	gi|388505744|gb|AFK40938.1| unknown [Medicago truncatula]	sp|Q9SCP6|U73D1_ARATH	4.53839e-16	41.96	191	sp|Q9SCP6|U73D1_ARATH UDP-glycosyltransferase 73D1 OS=Arabidopsis thaliana GN=UGT73D1 PE=3 SV=1	K13496	UDP-glucosyl transferase 73C	http://www.genome.jp/dbget-bin/www_bget?ko:K13496	GO:0016758 ;			GGGGAGACAATTTGAACAGTGCACGGATAACCCGAACAACAGCAACAACAACTCAACGAACTATGCCTGTTTTGATCTCAACAACTCATCGTCGAACTATGCCTTCTTTGATCTCTGTAGGATGTATTCGATTAAGAGGGTCAGGTTCGCATAGGATGATCCCTTCTCATCCATTGCCTTGAGAGCTGCTTTTGAGTACATTGTGGCCCTCGCTCTCCTCCCTCTGCACTCTTCTCCTCCGTCCATCAAGCTCCGAATCGCCTCCTCCACTTCTTCCCTCTTCACCAGCACTTCATCCTCCTTCACGAGGTAAGTGGGAACCTTAACCCCGACGGTGACACCAATATCGAGGACATCGACAACCAGCTTCTCGTTGAGGAACTGATCAGCAAAGTGAGG…
comp3442_c0_seq1	201	gi|89179419|gb|ABD63154.1|	1.4903e-09	72	110	gi|89179419|gb|ABD63154.1| hypothetical protein 20.t00006 [Asparagus officinalis]	--	--	--	--	--	--	--	--	--	--	--	TATGGCGACCCTGGTTGTAGAAACTAATGAGTTTCCCGCAGGAGTAACTCCGGTACCATCAGGAAAACTTGTCGTGAAGAATTATGACCCGCATGAGATGGCACAAAAAGGACTTACCCCGTGACGACACCAAAAGGGAAAGTCATGTGGGTTCATCCTGATCTCCTACAGGATGAACAATGGACCGCAACAAATAGCCAA
comp3452_c0_seq1	256	gi|482562785|gb|EOA26975.1|	1.73748e-13	67.19	174	gi|482562785|gb|EOA26975.1| hypothetical protein CARUB_v10023072mg [Capsella rubella] gi|482562786|gb|EOA26976.1| hypothetical protein CARUB_v10023072mg [Capsella rubella]	--	--	--	--	--	--	--	--	GO:0016787 ;	--	GO:0006629 ;	CGGCGAAGAGGCCTCCGACGCCGGAGCCAGCGACGACGTCGAAGTAGCCGGCGATGGTGGCGTTTGGGTCGCCGGATTTTGATTTCAAGGAGTGTTCGAGGTAGGAGAGGGCTTTGCCAGGGAGGATACCGCGCATGCCGATGCCTCCTCCACCGTCGATGGCGAGGATGCAGACCTTTCCCCTTTGTGTTTTGATGATGGAGGAGGGGTCGAGGACGGGGGATGGTTCGGGTTTGGGGTTGGGGTTGGGGTTGGG
comp3452_c1_seq1	201	gi|470143458|ref|XP_004307392.1|	3.84479e-09	69.44	139	gi|470143458|ref|XP_004307392.1| PREDICTED: patatin group D-2-like [Fragaria vesca subsp. vesca]	--	--	--	--	--	--	--	--	--	--	--	GGAGGCCTCTTCGCCGCCATGCTCTCCTCCACCCGCGACGGCTCCCGCCCCAACTTCACCGCCGACGACACGTGGCGCTTCCTCGTCAACAACGGCAAGCGCCTCTTCCGCAAGCAGAGCGCGTCGCCGTCCTCCCCCTCCGGCTTCTTCAGTTGCGTATTCAACGGCGGAGGAGCGACGGAGTCCATGGAGAGGGCGATG
comp3460_c0_seq1	855	gi|462419301|gb|EMJ23564.1|	2.13593e-22	65.06	257	gi|462419301|gb|EMJ23564.1| hypothetical protein PRUPE_ppa003399mg [Prunus persica]	sp|Q9FJL3|FKB65_ARATH	7.70056e-21	62.2	238	sp|Q9FJL3|FKB65_ARATH Peptidyl-prolyl cis-trans isomerase FKBP65 OS=Arabidopsis thaliana GN=FKBP65 PE=1 SV=1	K09571	FK506-binding protein 4/5	http://www.genome.jp/dbget-bin/www_bget?ko:K09571	--	--	GO:0006457 ;	AAGCTTCTCTCTCTCAATTCGTCTTCCTCTATCGTCTTCTTCCTCTTCTTCTGTTCTACTGCTATTGCTGTTTCTTTCCCCTACTTCTTCAAATCTTTCTGCTGCTGCTTCTTCTCCTCCTGCTGCTGCTTCTTGTTATTCACAAGTTCTTCAATAATTCAACCAACAAAAGCTTCTATGATCGTGATAAAAGTATCAAAGCGCTGCCCGTTCTTCGTTCCATGGCTTCAATCAAGGCAGAAAGTGCATCTTCGATTCTCAATCGAATCTAAGATCTATCTCGCCTAACCCACTATCTAATCAAAGATATTAGACAATTACATACAGATCAAGTAGGAGACCATCAAGAACTTAAGGGATTGCTACTGGATCTTTGTCAAGAATTAAGCTGGAAGCCAA…
comp3493_c0_seq1	468	gi|218189911|gb|EEC72338.1|	4.08374e-75	82.58	613	gi|218189911|gb|EEC72338.1| hypothetical protein OsI_05554 [Oryza sativa Indica Group]	sp|Q9FJH8|NRT24_ARATH	3.76392e-66	75.66	550	sp|Q9FJH8|NRT24_ARATH High affinity nitrate transporter 2.4 OS=Arabidopsis thaliana GN=NRT2.4 PE=2 SV=1	K02575	MFS transporter, NNP family, nitrate/nitrite transporter	http://www.genome.jp/dbget-bin/www_bget?ko:K02575	--	GO:0016021 ;	GO:0055085 ;	GGCAGCATCTTTTCTCGTCTGGTCATGGGTGCAGCGTGCGACCTGCTCGGCCCACGTTACGCCTGTGCCTTCCTCGTCATGATGGTCGCACCTGCTGTATTCTGCATGTCGCTGATAGAATCAGCTGCAGGATACACTGTGGTCCGATTCATGATAGGATTCTCATTAGCAACGTTTGTAAGTTGTCAGTACTGGATGAGCACGATGTTCAACAGCAAGATCATCGGGCTTGCTAATGGGACAGCAGCAGGGTGGGGGAATATGGGTGGAGGAGCTACGCAGTTGCTCATGCCATTGGTGTTTGATCTGATAAGAAAGATCGGGGCAACTCCGTTCACAGCATGGAGACTTGCCTTCTTTATTCCGGGTTGTATGCATCTCGTCATGGGGCTGCTTGTT…
comp3493_c1_seq1	237	gi|514710879|ref|XP_004952141.1|	5.74172e-40	88.31	364	gi|514710879|ref|XP_004952141.1| PREDICTED: high-affinity nitrate transporter 2.1-like [Setaria italica]	sp|O82811|NRT21_ARATH	6.39443e-36	81.58	328	sp|O82811|NRT21_ARATH High-affinity nitrate transporter 2.1 OS=Arabidopsis thaliana GN=NRT2.1 PE=1 SV=1	K02575	MFS transporter, NNP family, nitrate/nitrite transporter	http://www.genome.jp/dbget-bin/www_bget?ko:K02575	--	--	--	TTAATGCTGCCAGATACGGAGGCAACCCCTGCGTTCCCAATATCAGCCTTTGTTAGGCCAAGGTTGTCACGTATGATGGGGATCATGGGTGCTGCAGCAAATGTGGAGACAAAGCAGGTGAAGAAAGAGGCCCAGGAGAGGTGGAAGGTGAGCATGTGGGGGTTTGCTAAGGAGAAGAGCTTGAGGGTCTTGGCTTTGTGCTCGGAGTCAACTGGGAGGTCGAACTTGGCTGCACCG
comp3502_c0_seq1	481	gi|449444040|ref|XP_004139783.1|	9.69458e-80	84.67	633	gi|449444040|ref|XP_004139783.1| PREDICTED: dihydrodipicolinate reductase 2, chloroplastic-like [Cucumis sativus]	sp|O80574|DAPB1_ARATH	2.47568e-77	80.29	612	sp|O80574|DAPB1_ARATH 4-hydroxy-tetrahydrodipicolinate reductase 1, chloroplastic OS=Arabidopsis thaliana GN=DAPB1 PE=2 SV=2	K00215	4-hydroxy-tetrahydrodipicolinate reductase	http://www.genome.jp/dbget-bin/www_bget?ko:K00215	--	--	--	ATGGCTGATCAGTTTCCAGGAGCGTTCTCTGGTTACTCTTTGCAGGTAATGGAGTCACATCAAGCAAGCAAGCTGGACACCTCTGGTACAGCTAAAGCTGTCATTTCATGCTTTCAGAAGCTTGGAGTCTCATTTGATGTGAATAAGATAAAGCAAATTAGAGATCCTAAGCAGCAGTTGGAGATGGTGGGTGTCCCGGAAGAGCACCTTTCAGGTCATGCATTTCACATGTGTCATCGCGAATCACCTGATGGGACAGTTTCATTTGAGTTCCAGCACAATGTTTGTGGCCGCTCTATATACGCTGAGGGGACTATTGATGCTACCTTATTTCTGGGGAAGAAGGTCCAGTCCAAGCCTGACAAGAGAATATACAGTATGATTGATGTCTTGAGAGAA…
comp3521_c1_seq1	220	gi|502147924|ref|XP_004506970.1|	2.10845e-06	38.98	112	gi|502147924|ref|XP_004506970.1| PREDICTED: uncharacterized protein LOC101502587 [Cicer arietinum]	--	--	--	--	--	--	--	--	--	--	--	GAGGCGGAACGTACTGTTTGCGACTGAATTGCCTTAGCACACACACCAGGTGATAAGACTCAACCACATGGTACATCTTCAGGCTACCCATATAAAAGGTAATTTCTCTGAAAGGGTAGAATTCTCTATGATTCCTATATGGATCCCAAACTACGTGTAAGTTTGTTATAAGCACACAGAACTACATTAGTTTCCAACATGAACTTGCAAACTAAATGCT
comp3538_c0_seq2	934	gi|169639232|gb|ACA60732.1|	3.28098e-18	33.06	128	gi|169639232|gb|ACA60732.1| pterocarpan reductase-like protein [Linum corymbulosum]	sp|E1U332|ALL12_OLEEU	2.71845e-10	40	124	sp|E1U332|ALL12_OLEEU Isoflavone reductase-like protein OS=Olea europaea PE=1 SV=1	K00224	E1.3.1.-	http://www.genome.jp/dbget-bin/www_bget?ko:K00224	--	--	--	GCACCACACCCCATATATATATATCATAATGGGTTTAGGCCGGTTTTGGACCCGTTTCGATTGACCGAAACCAGCTACGGTAATGGGCTCTATTAGCAACAATGATGACCCAAAGGGGTTCAAGGTCCTCCCGCAAAATTATTGATAGGATTCAATTTTCTAATTGTAGGGTGAGTTGTATGATCATGGGAGCTTGATGAGCGCGATAAAGCAGGTGGATTTCGTGATCTCACAGGTGGATTTCGTGATCTCAGCCATGGGAGAGTGACAGCTGATTAATCAAACTAGGATCATTGTTGCCGTCAAAGAAGCTAGAAGTGTCGAGGTTTGTTATACCTCTTGACTACTCTTAAACCTTCATGCCTTCTTGTAATATGGTCATAGAAATATCGATAAATC…
comp3540_c1_seq1	377	gi|147838590|emb|CAN76580.1|	1.98776e-14	55.36	153	gi|147838590|emb|CAN76580.1| hypothetical protein VITISV_025642 [Vitis vinifera]	--	--	--	--	--	--	--	--	GO:0003676 ;GO:0008270 ;	--	GO:0015074 ;	GGCAAGGGAAAGGTTCTTCTCAAGAAGGGAGATCCTCTCTCTTACAAATGTGCTTCATGTTCTAGAGGTCTGTTGGAAGCTCATTTCAGTCTCTGCTTGGTAAAGCTGGAGTTTAGGTTCATTTTGAGTCTGATAAGTTTATAATTACTAAGAATGGAAAATTTGATGGTAAAGGGTATTGTATTCAGGGTTAGTTTATACTTAATGCGCTTGAAATCATGAATGGAAATTCAACTACTTCTGCTTACTTGATTCTCTTGTGATTATTGTCACGGCAGATTAAGACTTGTGGATCTATTTTTATAATAAGAAAATTAAAGATACAAGTCTCTCGCACAATGTTACCAAATCTGATTATGACAAATGTGAAATATATC
comp3555_c0_seq1	263	gi|255604467|ref|XP_002538230.1|	1.9458e-09	36.71	140	gi|255604467|ref|XP_002538230.1| conserved hypothetical protein [Ricinus communis] gi|223513186|gb|EEF24153.1| conserved hypothetical protein [Ricinus communis]	--	--	--	--	--	K01814	phosphoribosylformimino-5-aminoimidazole carboxamide ribotide isomerase	http://www.genome.jp/dbget-bin/www_bget?ko:K01814	GO:0004872 ;GO:0005215 ;	GO:0016020 ;		GGCGTCGGGGTTCTGGCCGGCGCGGTCGTTATAGACGCCGCGGACGTTGACGCTGACGAGCGTCTTGCCGGGGATGCTGAGCGGGCGCGCGGTGCTGAGCTCGACCTTGCCGGCGACACCGCCCTCGATCTGCGAGGCCTTGGGGCTCTTGTAAACCGCGGCCTGGTTGATGAGTTCGGACGGATACTGGTCGAATTCGATGACGCGGTTGCCCGAGGTCGCGACCTGTTCGCGTCCGTTGAGCGTGGCGGAGACGAGATGGC
comp3563_c0_seq1	532	gi|168051104|ref|XP_001777996.1|	2.99036e-11	48.28	165	gi|168051104|ref|XP_001777996.1| predicted protein [Physcomitrella patens subsp. patens] gi|162670644|gb|EDQ57209.1| predicted protein [Physcomitrella patens subsp. patens]	sp|P71046|YWGA_BACSU	3.62495e-51	89.25	425	sp|P71046|YWGA_BACSU Uncharacterized protein YwgA OS=Bacillus subtilis (strain 168) GN=ywgA PE=4 SV=1	K09388	hypothetical protein	http://www.genome.jp/dbget-bin/www_bget?ko:K09388	GO:0015171 ;	GO:0016021 ;		AGGATCTGCCGCGGGGATTTAAAGTGCCTTTTGTACCCGTACTGCCGATTTTGGCAATTATCTGCTGTTTGTTTTTAATGGTCAATCTGCCGCTGAAAACGTGGCTTTATTTTGCCGTCTGGCTGATCATCGGCGTGATCGTTTACTTTTTATATTCGTACAAGCACAGCAAATTGAGACAATAAACAAAACCAGGCCCGCTTTATCGCGGCCTGGTTTTTTCATCAAAAAAGACGAAAGCCATCGCCTTTAACAAATGTGTTTCAGCTCTTCTATGTAGTGAAGCGCCTCATCATATTCTTCATCCGTATATTTCTGTTTGCTTTTTATCGTAAACACTTTCTCTTTCTTTTCCTCAGCTTCAAGGCCGTCAAAATACAAAATCGTAGACACCAGCTC…
comp3601_c0_seq1	424	gi|89179419|gb|ABD63154.1|	5.33583e-13	37.66	118	gi|89179419|gb|ABD63154.1| hypothetical protein 20.t00006 [Asparagus officinalis]	--	--	--	--	--	--	--	--	--	--	--	TTCCGAATAATGTAATACAAACCAAGCAATCAGATGTGTTGGCAGGTCAATTTGCGAATTAGGTGTTTTAAAGAAGATGCTCTCGTCTTTATCTTTCACTTTTTTAACACCGCAAAATTGGGTGACCATTTCTCGTAATCCGCATTGGAGGTGCATAACCATGGCAGGTATTAGCCCCAAAGGTTGATCGTAAGCTAGTAAAATTGCAGGATAGATAGCTTCGACGGCATGGCTTTGCGAGGTGGAGTAGGCATGACACAATGCTTCAGCTATAACATAAAGAATCTGTCCAGGATATCAGTATCTTAAATAGGGATAACCGTCTGATAATGGCAACTCTCAAAAATGTACGAGCCTTGAAGCCATTTTTATCAGATTCTGCTGTATATGCTGTAACAA…
comp3612_c0_seq1	206	gi|462396510|gb|EMJ02309.1|	1.96678e-10	56.25	126	gi|462396510|gb|EMJ02309.1| hypothetical protein PRUPE_ppa024392mg [Prunus persica]	--	--	--	--	--	--	--	--	GO:0003723 ;GO:0003964 ;GO:0008270 ;	--	GO:0006278 ;	GATTCGTAAGCACCTAAAGGCCGCAGAAGACATGTAGAAGAAATTGGCAGATATTCATCGAAGATTTTTGGAATTTTAAATTAGAGATTCAGTATTCTTAAAGATATCACCATCTAAAGGCGTTATCTGATTCGGTTCTCGAGGAAGCTTAGCTCAAAATTTATTGGTCCTTTTGACATTGTAGAGAGAGTTGGAAAAGTATCATA
comp3642_c0_seq1	233	gi|508773482|gb|EOY20738.1|	7.95837e-14	91.18	177	gi|508773482|gb|EOY20738.1| HCO3- transporter family [Theobroma cacao]	sp|Q8VYR7|BOR1_ARATH	8.63934e-14	85.29	169	sp|Q8VYR7|BOR1_ARATH Boron transporter 1 OS=Arabidopsis thaliana GN=BOR1 PE=1 SV=1	--	--	--	--	--	--	TGGAGGAAACATTTGTACCACTTGGAGGAATCAAGAACGATCTTAAGGGACGATTGGCGTGCTACAAGCAAGATTGGACCGGAGGCTTCAATGCTGGCATCAGGTATCGACTATTATTGATTAGTTATTTTAGTTACGCACTTCACTGGAATTGACATTCTTGTTTCTCACTTGAACCTTGATGCATGTTTGATGCATATATGCACTTAATTTCATAATTCAGGATTTTGGCA
comp3643_c0_seq1	275	gi|45454151|gb|AAS65753.1|	3.73844e-21	75	220	gi|45454151|gb|AAS65753.1| ribosomal protein S7 [Luzuriaga radicans]	sp|Q6EMA4|RR7_CANWI	5.05188e-21	73.33	213	sp|Q6EMA4|RR7_CANWI 30S ribosomal protein S7, chloroplastic OS=Canella winterana GN=rps7 PE=3 SV=1				GO:0019843 ;GO:0003735 ;	GO:0009507 ;GO:0015935 ;	GO:0006412 ;	GTTCCTATTGAAATAGGATCCACGCAAGGAAAATCGCTTGCCATTCGTTGGTTATAAAGAACATTCCGAAAATGCCAGAGTCGAAATATGGCTTTCAAATAAAGTTCCAAGTTAGTAGATGCTGCCAATGGGAGTGATGATACCATACGCGAAAAGGAAGAGGCTCATATAATGGCAGAGGGAAAATTTCTCAAAACTAATGCATTTTTTGAGAGTTTTTTATTATTTTTTCAATTTGAGAGATCAATTTGTAAACTTGAGAGATGAGAAACCCA
comp3665_c0_seq1	288	gi|548848702|gb|ERN07643.1|	1.15532e-12	75	158	gi|548848702|gb|ERN07643.1| hypothetical protein AMTR_s03506p00001230 [Amborella trichopoda]	--	--	--	--	--	--	--	--	--	--	--	GGGGTCCTCATAATTACTAGTCAATATGTTTTTCTCTCGTGCCTTTCTTCGTTCATGGTTTAATGTTCTAGTGACCTAGGCATAGAGGAACCACACCAATCCATTCCGAACTTGGTAGTTAAACTCAATTTCGGTGAGATACTGTAAGGGAGATCCTGCGAAAAAATAGCTCGACACCAAAATGATAAAAAACTTAACACCTCTTCTAACAATATGATGTATCGTATCAGATACGTATAATATTCCAATATATCGAACATGTGCATCTCAATGTTGGCGTATCCGTTC
comp3701_c0_seq2	303	gi|356546144|ref|XP_003541491.1|	4.78079e-42	75.51	381	gi|356546144|ref|XP_003541491.1| PREDICTED: calcium uptake protein 1, mitochondrial-like [Glycine max]	sp|A4IG32|MICU1_DANRE	4.14338e-08	43.75	128	sp|A4IG32|MICU1_DANRE Calcium uptake protein 1, mitochondrial OS=Danio rerio GN=micu1 PE=2 SV=1	--	--	--	--	--	--	TTGCCGAGCCGAAGCCGCAGCGGATTGAGTCGCCGGCCAACGGCGAGAAGAAGCCTAAATTCCTTTTTGGAGATTCGTATAGGAGAAGGGTGTTCTTTAATTACGAGAAAAGGATCAGGTTGCAAAGCTCTCCAGAAAAGATTTTCGAATACTTTGCATCTTTCCGAAGCCCGGATGGCGAGGTGTTCATGTCACCAGCGGATTTGATGAGAGCGGTCGTCCCTGTGTTCCCTCCATCGGAATCTGACAGGGTTAGAGAAGGATTTCTCAGGGGGGAACACCCTCCTGGCGAGCTGCAATGTG
comp3721_c0_seq1	677	gi|336244272|ref|XP_003343260.1|	4.63926e-12	26.23	166	gi|336244272|ref|XP_003343260.1| hypothetical protein SMAC_10583 [Sordaria macrospora k-hell]	sp|Q1CT75|TIG_HELPH	3.04926e-140	99.08	1046	sp|Q1CT75|TIG_HELPH Trigger factor OS=Helicobacter pylori (strain HPAG1) GN=tig PE=3 SV=1	K03545	trigger factor	http://www.genome.jp/dbget-bin/www_bget?ko:K03545	--	--	--	GGTTTTTTTAACCATTAAGGAAAAAAATGAATCTTGAAGTGAAAAAGATTGACACCGCTAATGCCCGTTTGAGCGCTAAACTTTCCATTGAAAATTTAGAAAAGCGTTATGATAAAATCGCTCAAAAAATCGCCCAAAAAGTTAAAATTGATGGCTTTAGAAGAGGTAAAGTCCCCCTTAGCTTAGTGAAAACCCGTTATCAAGCCCAAATTGAACAAGACGCTCAAGAAGAAATGATTCAAGAGGTTTTGAAAAACGCTTTTAAGGAATTAGGGATTGAAAATAAGGATCTCATCGGTAGCCCCAATCTCACTAAATTTGAAAAAAAAGACACGCATTTTGAAATAGAAGCGGATATTGGCTTAAAACCCACGATTGTTTTAGACAAGATCAAAGAGT…
comp3721_c1_seq1	472	gi|168070826|ref|XP_001786953.1|	2.43006e-07	31.65	130	gi|168070826|ref|XP_001786953.1| predicted protein [Physcomitrella patens subsp. patens] gi|162660089|gb|EDQ48233.1| predicted protein [Physcomitrella patens subsp. patens]	sp|B6JM26|TIG_HELP2	8.77221e-88	99.36	690	sp|B6JM26|TIG_HELP2 Trigger factor OS=Helicobacter pylori (strain P12) GN=tig PE=3 SV=1	K03545	trigger factor	http://www.genome.jp/dbget-bin/www_bget?ko:K03545	GO:0003755 ;	--	GO:0006457 ;GO:0000413 ;GO:0015031 ;	GCGTCAATGATAAAAGTGATTTTCACGCTTTTTGTTGCATCATTTCTAAAACTCTCACGCTTTTCTTTGGCTTTTTCTTGACTTTCTTGTAAGGATTTGACTTCCTCAGCTTGCATGGAATAAAGAGCGTTCCTGAACAACAAATCCATTTCTTGCTCTATGATCGTTTTAGGCAAATCAAAAACAATCTTTTCATCTAAATTTTCAATCAATTTTTCTTTCAACTCTTCATTATAGAGCCTGGCTTTATTTTCTAAAAACAACTGCCCTTCAACCCTTTCTTTTAAAAGCTTTAAAGTTGCATTCTCTTCATTGGCTAGCACGATTTTAGCGAGTTCGTCATTGATTTCTAACGCTTCACGCGCTTGAATCTGGTGCAATTTCACTTTAAAAAGGGCT…
comp3731_c0_seq1	233	gi|328856760|gb|EGG05880.1|	2.09263e-07	36.71	128	gi|328856760|gb|EGG05880.1| hypothetical protein MELLADRAFT_48667 [Melampsora larici-populina 98AG31]	sp|Q9ZMH1|CLPB_HELPJ	2.22874e-41	94.81	374	sp|Q9ZMH1|CLPB_HELPJ Chaperone protein ClpB OS=Helicobacter pylori (strain J99 / ATCC 700824) GN=clpB PE=3 SV=1	K03695	ATP-dependent Clp protease ATP-binding subunit ClpB	http://www.genome.jp/dbget-bin/www_bget?ko:K03695	GO:0005524 ;GO:0017111 ;	--	GO:0019538 ;	ATGGCGATTCTTTCATCGCTACCGATGTGTATCTTTTGGCGAACATGAGCCTTTTTGAAAGCGTTTTAAAGCCTTATTTAGACACTAAGGAATTGCAAAAAACTTTAGAATCTTTAAGAAAAGGCGCGACTATTCAAGGTAAAAACGATGATTCTAATTTGGAAAGTTTAGAAAAATTTGGCATTGATTTGACGCAAAAAGCCTTAGAAAATAAGCTGGATCCCGTGATCGGA
comp3731_c1_seq1	214	gi|18447672|gb|AAL67969.1|	7.24439e-28	70	260	gi|18447672|gb|AAL67969.1| ClpB [Paracoccidioides brasiliensis]	sp|Q9ZMH1|CLPB_HELPJ	3.25783e-38	97.14	350	sp|Q9ZMH1|CLPB_HELPJ Chaperone protein ClpB OS=Helicobacter pylori (strain J99 / ATCC 700824) GN=clpB PE=3 SV=1	K03695	ATP-dependent Clp protease ATP-binding subunit ClpB	http://www.genome.jp/dbget-bin/www_bget?ko:K03695	GO:0005524 ;			GAAGAGATGAAGAAATCATTCGCATGATGCAAATTTTGATCAGAAAAACAAAAAATAACCCTATTTTACTGGGCGAGCCTGGAGTGGGGAAAACGGCGGTTGTGGAAGGGTTAGCCCAACGCATTGTGAATAAGGAAGTGCCTAAAACGCTTTTAAACAAACGAGTCATCGCTTTAGATTTAAGCTTGTTGGTGGCTGGATCGAAATACAGAGG
comp3746_c0_seq1	313	gi|89179463|gb|ABD63198.1|	3.20062e-28	71.6	278	gi|89179463|gb|ABD63198.1| gag/pol polyprotein, related [Asparagus officinalis]	--	--	--	--	--	--	--	--	--	--	--	GAATCGTTCTGCATCTGGAAAGAAGATCACCCTGATTAGGTAGCGAATATTGTTTCGGTTCTCAAAAAGAATAGAAAGATCCGAATTTGCATCGACTTTTAAGATCTGAATGCGACATGCCCCAAAAATGAATTTTCGCTTCCAATAACAGATGTCATGATCGATAATACCTACAGATTCGAAAGGATATTTTTCATGGACGGGTGCTCTGAATATAATCAAATCTAGATGTATCCCGAAAATAAGAACATGAAGTGCTCAAATAAGCGCATGATAGAGCCTGCGGTGCTCATCAACTGGGACCCAAATTGGG
comp3752_c0_seq1	271	gi|514812712|ref|XP_004981146.1|	3.30986e-08	36.71	128	gi|514812712|ref|XP_004981146.1| PREDICTED: 50S ribosomal protein L18, chloroplastic-like [Setaria italica]	sp|Q9ZJS7|RL18_HELPJ	7.33322e-45	98.61	369	sp|Q9ZJS7|RL18_HELPJ 50S ribosomal protein L18 OS=Helicobacter pylori (strain J99 / ATCC 700824) GN=rplR PE=3 SV=1	K02881	large subunit ribosomal protein L18	http://www.genome.jp/dbget-bin/www_bget?ko:K02881	GO:0003735 ;	GO:0005840 ;	GO:0006412 ;	GAGCATTGTATAAAAAGAAAGCCTTAAGGGATCGCCGAAAATTAAGGATTAAAAGCAAACTCTTGGGCGATAATTTAAGACCTAGGGTGAGCGTTTTTCGTTCGAATCGCTATTTCTATGCACAAGCGATTGATGATGTTAAACAAAGCACTATAACGCATATTGACGGCAGGAAAATGGGCTTTAAAAACACGCAAGAAGACGCTAAAAAATTAGGCGCTCTCTTTGCTGAAGAATTGAAAAAAGCAGGGATTGAGCGAGCGGTTTATGA
comp3752_c1_seq1	749	gi|149072025|ref|YP_001293596.1|	6.19854e-31	46.99	301	gi|149072025|ref|YP_001293596.1| ribosomal protein S5 [Rhodomonas salina] gi|172048719|sp|A6MW17.1|RR5_RHDSA RecName: Full=30S ribosomal protein S5, chloroplastic gi|134302976|gb|ABO70780.1| ribosomal protein S5 [Rhodomonas salina]	sp|B2UV65|RS5_HELPS	2.88055e-88	100	677	sp|B2UV65|RS5_HELPS 30S ribosomal protein S5 OS=Helicobacter pylori (strain Shi470) GN=rpsE PE=3 SV=1	K02988	small subunit ribosomal protein S5	http://www.genome.jp/dbget-bin/www_bget?ko:K02988	GO:0019843 ;GO:0003735 ;	GO:0009507 ;GO:0015935 ;	GO:0006412 ;	GATTGAGCGAGCGGTTTATGACAGGAATGGTTACCTCTATCATGGCGTGGTGGCAGCGTTTGCCGAAAGCTTGAGAGAGAACGGGATCGCTCTATGACAGAAAGGAAAGGTATGGAAGAGATTAACAGAGAAGAGTTTCAAGAAGTCGTTGTGAATATTGGCCGTGTAACCAAAGTGGTTAAGGGCGGTAGGCGGTTTCGTTTTAACGCTTTAGTGGTTGTGGGCAATAAAAATGGGCTTGTAGGCTTTGGTTTGGGCAAGGCTAAGGAAGTCCCTGATGCGATTAAAAAAGCGGTAGATGATGCGTTTAAAAATTTGATCCATGTAACGATTAAAGGCACGACTATCGCTCATGATATTGAGCATAAATACAACGCGAGCCGTATTTTACTCAAACCG…
comp3765_c0_seq1	221	gi|359494635|ref|XP_002264188.2|	1.87651e-30	71.23	298	gi|359494635|ref|XP_002264188.2| PREDICTED: putative cyclin-B3-1-like [Vitis vinifera]	sp|Q9SA32|CCB31_ARATH	1.62402e-22	54.79	228	sp|Q9SA32|CCB31_ARATH Putative cyclin-B3-1 OS=Arabidopsis thaliana GN=CYCB3-1 PE=3 SV=2	K05868	cyclin B	http://www.genome.jp/dbget-bin/www_bget?ko:K05868	--	--	--	TACTTGATGATAATACAAATCCCTTAGAAGTCGTGGAATATGTTGACGATATCTATCAGTATTATTGGAATATGGAGCTACAAAATCAGTTACCAGCAAACTATATGGCTGTACAGTCAGATATTACTCCCAGGATGAGGGGCATTCTTGTCAACTGGTTAATTGAAGTACACCTGAAATTTCAACTGATGCAAGAGACCCTCTTTCTCATGGTTCAATTG
comp3773_c0_seq2	290	gi|356522250|ref|XP_003529760.1|	3.08123e-39	62.5	352	gi|356522250|ref|XP_003529760.1| PREDICTED: uncharacterized protein LOC100804586 [Glycine max]	--	--	--	--	--	--	--	--	--	--	--	GGATGAAGATCTTCAGACGATGCAGGATGCTCTGCATACAAAGTACACCATGTTCAAGAAATTCCAAGGTGCAATGCAGATTGTAGCTTTGGTTGAAATTCTGGTCTATATGAATGTTGACGAGACACCAGAGAGTTATTGGTTCCGATTGTTGGTTAGGGAATGGGCACAAGTCTGCATATTTCTGTACATTGGGTGGACCTTTAGAACAAAGGAGGCATCATCAAATTTCTCGGTAATTCCGATCATGAAGTTCAAATGGGAGAATACAGTGCCCCCCATATATACAC
comp3782_c0_seq1	305	gi|310753565|gb|ADP20179.1|	4.28314e-18	69.23	154	gi|310753565|gb|ADP20179.1| gag-pol polyprotein [Silene latifolia]	--	--	--	--	--	--	--	--	GO:0003723 ;GO:0003964 ;GO:0008270 ;	--	GO:0015074 ;GO:0006278 ;	GCACAAAATAGACAACAAACTTGTCTGGGAAAGAATGTAAAATTTGGGTCATAACTCATAAATATGCTGGACATGTTAGATAAACCAAATGACATAACCAACTATTCATACAATCCATTCTTAATGTTAAAGGCAGTTTTTCACTCATCACCCTCGCAAGATATCAACTTTGCAGATGATTTTGAGAACCGACCATAATGTCCAATAAGTCATTAAGTCTAGAAATGAGAAACCTATACTTGATGGTGATTTTGTTGATTGCATTATTGTCAACGCACATTCTCCAGCTACCATCCTTAGGTGTA
comp3787_c0_seq1	292	gi|548843694|gb|ERN03348.1|	4.45928e-34	59.79	327	gi|548843694|gb|ERN03348.1| hypothetical protein AMTR_s00003p00244520 [Amborella trichopoda]	sp|Q1PEB4|Y4498_ARATH	2.01805e-26	56.7	265	sp|Q1PEB4|Y4498_ARATH Uncharacterized protein At4g04980 OS=Arabidopsis thaliana GN=At4g04980 PE=2 SV=1	--	--	--	--	--	--	GTCAAGCTGCTGAGCTACAGGGCTCACCACCTTCCAGCTCTTGATAGTCGTAGCTACAGTTTCCAGCTTTGAGTATAGCGCTACCGCCATCCTTATTGTCTCCAGTTTCTTCGTAGGGAAGTCTTCAAATTTAGCTAGTACCTGTGATTCATCAGTTAGCTTTTCAAGATGCAGCTCTACATGCTTGTGGAACCTTTGCAGTTCAGCCATATCTTTAGTGCGAAATGAACTGATAGAAGACTTTAACTCCAAAATAGCAGCAGAATGATTCTTAGCATCTTCTAAGATTCGA
comp3791_c0_seq1	457	gi|89179339|gb|ABD63077.1|	1.33089e-25	57.65	259	gi|89179339|gb|ABD63077.1| Integrase core domain containing protein [Asparagus officinalis]	sp|P08361|POL_MLVCB	5.59009e-08	34.21	106	sp|P08361|POL_MLVCB Gag-Pol polyprotein (Fragment) OS=Cas-Br-E murine leukemia virus GN=gag-pol PE=3 SV=1	K14772	U3 small nucleolar RNA-associated protein 20	http://www.genome.jp/dbget-bin/www_bget?ko:K14772	GO:0003676 ;	--	GO:0015074 ;	GCCATGGCATATGCAAAGAAGTCCCATGCCTGCTAGGTGCACGCAAACTGCATACAACAGGCTCCAAAGTACCTCCATCCAATTACGATTACTTGGCTATTCCAAACATAAGGAATGGATATTATTGGCTCCAATACTCCATCTTCTCATGGATATCGGTTCATACTAGCTATAACCGATTGCTTCTCAAAATGGACAGAAATTATCCCTTTAAGAAAAGTGAAAACGTCCCTTTAAGAAAAGTGAAAACGACTTATGTGGTTAATTTTATCAAACACCACATCATCTATCGCTTTGGTGTTCCTACACAGATCATCAGCGACAACGATTCTCAATTCACTAGCAAGGCCTACATCAAATTCTGTGATAAATTCAGAATATAGAATGTGTTGTCATCCC…
comp3796_c0_seq1	350	gi|550338759|gb|ERP60975.1|	7.66083e-20	77.36	220	gi|550338759|gb|ERP60975.1| hydrolase family protein [Populus trichocarpa]	--	--	--	--	--	--	--	--	--	--	--	TCCTAAGCAAGCTTTCGTGCCCGTTGCTGCTGCTATGGGGCGACTTAGACCCCTGGGTTGGTCCTGCCAAAGCTGCTCGGATTCAGGAATTCTACCCCAAGTCGACTGTCGTGAATCTGCCCGCAGGGCACTGCCCGCACGATGAGGTCCCTGAGCTCGCCAACAAAGCCTTGTTAGATTGGTTATCTTCTTTGGACGTCGAATCTAGCCTTCAGCCGCTTGAACGCTATCGTTGAACTTGACACACAGATATCTTGTACAATACTGTTTCATATGTTCTTGATAATTTACTTAGAATGAATGCTGCCTCTCTTGTCTGTACATAAACAATTTTTTTGGAAAAGCCCCTG
comp3796_c1_seq1	287	gi|470102888|ref|XP_004287882.1|	2.33554e-46	76.6	405	gi|470102888|ref|XP_004287882.1| PREDICTED: uncharacterized hydrolase YugF-like [Fragaria vesca subsp. vesca]	--	--	--	--	--	--	--	--	--	--	--	TGGTCTGGTTCGACATGAATCTTGACATCAATCGGTAATAAACTTCTCCTGCATTGGGATCACTTGCTGGTTTGGTAATTGATTCTACAAGATAGTCATCTACATTGGATGTATTTATGTACACGCTTTTTAACACTGACTTGATGCGTTCAGGTTGCTTCGCTTGCCAGAAAAGAAATCCAAGGGCGATTCTTTGAAATACTTCCTTCAGTGGGTTGATTACGAACTTCTTTATGGCTGTTTCTTTGTCATTGTTGTTAGGTCGTGCATTTGAGCTCCCAAATGTA
comp3815_c0_seq1	367	gi|372485530|gb|AEX96403.1|	2.00581e-11	70.91	162	gi|372485530|gb|AEX96403.1| NADH-plastoquinone oxidoreductase subunit 4, partial (chloroplast) [Echeandia sp. Steele 1101]	sp|A6MMH7|NU4C_CHLSC	1.09057e-10	63.79	149	sp|A6MMH7|NU4C_CHLSC NAD(P)H-quinone oxidoreductase chain 4, chloroplastic OS=Chloranthus spicatus GN=ndhD PE=3 SV=1	K05575	NAD(P)H-quinone oxidoreductase subunit 4	http://www.genome.jp/dbget-bin/www_bget?ko:K05575	GO:0008137 ;GO:0048038 ;	GO:0009535 ;GO:0016021 ;	GO:0042773 ;	AGATTTCATTGCAACCAATAGGTCCAAAGGATTAGAATGGCATTAACTTTTTTCTGTCTAAAGGATTAGAATGGCATTATTGAAGGTTTTCTGCCTAATGAGTTGAAATCTGTAATCCAAGAAGATATGATAGGTCATAGTAGAGTCGAAAGAGGGTAATTTACCCTCTTCTCTTGTACGAAAACAAAACGATATTTTGGACTGGTAATTTTTCCATCTAACTCTGCAACAAAGCCACTTATTCCTAGCAATGACAGATATGTCGAGAAACTACTAGACATGGTAAATATTCTGGGCATTGGGATGGATATCCTCCCCATTTTGTCAAGATAAACAAGACATATTGACACAGGACAGAGGCGAAATT
comp3825_c0_seq1	423	gi|359497186|ref|XP_003635448.1|	2.11544e-29	45.07	301	gi|359497186|ref|XP_003635448.1| PREDICTED: LRR receptor-like serine/threonine-protein kinase GSO1-like [Vitis vinifera]	sp|C0LGV1|RCH1_ARATH	1.00078e-27	42.45	282	sp|C0LGV1|RCH1_ARATH LRR receptor-like serine/threonine-protein kinase RCH1 OS=Arabidopsis thaliana GN=RCH1 PE=2 SV=1	K13420	LRR receptor-like serine/threonine-protein kinase FLS2	http://www.genome.jp/dbget-bin/www_bget?ko:K13420	--	--	--	ACTCTGAGGAATTTCTGAAGATAAAGCATTAGCATCCAATAACAGATGCTGTAGACCACTGATATTTCCGAACGAGTCAGGTATGGACCCAGAAAGAGTGTTACCTGAAAGGATTAACGTGTTCAAGGATCTCGGTCGGTTGAGCTCACCAGGTATGGACCCATGTATTCTGTTATGTCCCAGGTGTAACCACTGGAGACTTTCAAGCATCATCATCTCGGACGGTATCGTTCCGACCAGGTCATTGCGGTCCAAGTCTACAGTGGACAAGCTAGTCAGATTACCCATTTCAGCAGGAATTTCACCCGTGATGCGGTTTCCTTCAGCCGCGAATTCCATAAGATTCGAGAGATTGCCTATTGTGTTTGGAATGGATCCACTCAGCTCGTTACCCCAGAA…
comp3830_c0_seq1	304	gi|357460697|ref|XP_003600630.1|	1.86148e-55	87.13	457	gi|357460697|ref|XP_003600630.1| UTP-glucose-1-phosphate uridylyltransferase [Medicago truncatula] gi|355489678|gb|AES70881.1| UTP-glucose-1-phosphate uridylyltransferase [Medicago truncatula]	sp|Q9SDX3|UGPA_MUSAC	5.08468e-55	89.11	464	sp|Q9SDX3|UGPA_MUSAC UTP--glucose-1-phosphate uridylyltransferase OS=Musa acuminata GN=UGPA PE=2 SV=1	K00963	UTP--glucose-1-phosphate uridylyltransferase	http://www.genome.jp/dbget-bin/www_bget?ko:K00963	GO:0016779 ;			TGGGTGAACTTGAAGGCTATTAAGCGCCTTGTAGAAGCGAATGCACTTAAAATGGAGATTATCCCAAACCCTAAAGAAGTTAATGGCGTAAAGGTTCTACAACTGGAAACGGCAGCAGGAGCAGCCATACGTTTCTTTGATCATGCTATTGGGATTAATGTTCCTCGCTTCCGGTTTCTCCCAGTCAAAACATCATCAGATTTGCTGCTTGTTCAGTCCGATCTCTATACCCTTGTTGATGGTTCAGTGATCCGAAACAAAATCAGAGCAAACCCTGAAAATCCATCTATCGACCTAGGGCCTG
comp3830_c1_seq1	437	gi|115187699|gb|ABI84267.1|	3.27005e-36	68.69	326	gi|115187699|gb|ABI84267.1| UDP-glucose pyrophosphorylase [Arachis hypogaea]	sp|O64459|UGPA_PYRPY	1.12116e-35	68.69	333	sp|O64459|UGPA_PYRPY UTP--glucose-1-phosphate uridylyltransferase OS=Pyrus pyrifolia PE=2 SV=1	K00963	UTP--glucose-1-phosphate uridylyltransferase	http://www.genome.jp/dbget-bin/www_bget?ko:K00963	GO:0016779 ;			GGCTATGCATGCATGTGTATGTGTGTGCGCGTGCATGTGCGGGTGCATGTGCGTGTGTGTATAATGTATATATGTGAATGAGTATATCACATGTCCATATGTGCTAGTTTCTATTTATTTCCTTGACCTAAATTACAAGAAATCCTTTATCATTTGATTCAGAAGCAGAACGAGTATTGCATGGAGGTAACTCGATGCTGATATATATCTTAAATCATAATATTCACCATCTTCTGAGTATCCAACACTACATTTTGTCAGGTGACCCCCAAAACTTTAGCTGATGTTAAAGGTGGTACTTTGATCTCATATGAGGGACGGGTTCAGCTTTTGGAGATTGCTCAAGTTGCAGATGAACATGTGAATGAATTTAAATCAATTGAAAAATTCAAGATTTTC…
comp3855_c0_seq1	740	gi|147795861|emb|CAN74229.1|	1.68759e-18	56.14	163	gi|147795861|emb|CAN74229.1| hypothetical protein VITISV_000584 [Vitis vinifera]	--	--	--	--	--	--	--	--	GO:0003676 ;	--	GO:0015074 ;	GAGATTCACTATCTGAAGCCAAATTTAAATTCGATCACAAGCCTAAACTTTATCTAAATCCGATTCTAAATAGATCCGGATTTAGATCAAATTATCTGATTCCATTTACAACCTTACTCCATTTGTAACCCTTCATTGTTCTGAACGAAGTCGTCAACCTTCCATATGGTTACGTAATTTTCATTTCTCCACTGCAGCATCTTCTAACCTATTTGATCAGTCTGCTTCGTCGTCAGACTTTGTTCAAGGAACAGGATTTTCCTTGTTACAGTATATCTCTTATGAAAAATTGTCCTCTCCATGCTTTTGCCTCCACATCTCTTCAAATTCAAAATCGAGTTCCTTTTTTCAAGAAGTGCAGGATAAGAATTGGTAATAATACTATGAATGTTGAACTTA…
comp3862_c0_seq2	492	gi|113205142|gb|AAT40504.2|	9.12901e-07	36.84	129	gi|113205142|gb|AAT40504.2| Polyprotein, putative [Solanum demissum]	--	--	--	--	--	--	--	--	GO:0003677 ;GO:0003723 ;GO:0003964 ;	--	GO:0006278 ;	TGTGAAGCCTGGCAGCATCAGATTCAAAATGTGCTGCTTGAGATTTCCAAAAGAAAGAAAGAAAGAAAGAACTCCTAAAAGATAGGCACACAGCAACCATAAAGCTTTCATCCCAAATAGGATTGGCTACAAGAACTCTTTTTTTCCGGTTAGATTAAGTGTTGTCTCCTCAGTTAAATTAACCAATATTATAGTCTCCTTAATTACCTCCATCCAAGTTCTCGTAGGTCTATTTCTAGTCCCCATTACTCCATTAACTACAATCTTACAACTTCTCCAAACTGGCGCACTATACCATCTAAACAGATTCTCCCACATTGTATCTACAATAGGAGAACCTCTTAACTTCTTATGCAAGCACTCATTTCCTATGCAAACTCTTGGTTTATTTACACTCAT…
comp3876_c0_seq1	336	gi|108707631|gb|ABF95426.1|	5.72357e-55	80.36	475	gi|108707631|gb|ABF95426.1| Ethylene-overproduction protein 1, putative, expressed [Oryza sativa Japonica Group] gi|215767213|dbj|BAG99441.1| unnamed protein product [Oryza sativa Japonica Group]	sp|O65020|ETO1_ARATH	1.90503e-53	79.46	467	sp|O65020|ETO1_ARATH Ethylene-overproduction protein 1 OS=Arabidopsis thaliana GN=ETO1 PE=1 SV=2	--	--	--	--	--	GO:0009693 ;GO:0043161 ;GO:0010364 ;GO:2000069 ;GO:0017145 ;	GAAGCATTAGCCAAGGCAGAGGAGTCTATTGCTATCCAAAGATCATTCGAAGCATATTTTCTTAAAGCATATGCACTTGCAGATGCAAATCTGGATCAGTCATCTTCGTCTTATGTCATCCAACTTCTGGAGCAGGCTAATAGCTGTGCCTCAGACAACCTTCGGAAAGGACAAGCACATAATAACATGGGCAGTGTTTATGTGGACTGTGAAATGCTTGATGAAGCTGCAGAATGCTATTCGAAAGCTCTTGGAATAAAGCACACACGTGCCCATCAAGGTTTAGCACGGGTCTATTACCTCAAGAATCAGAAGAAAGCTGCTTATGATGAGATG
comp3880_c0_seq1	260	gi|452891023|gb|AGG19084.1|	2.91914e-35	67.44	333	gi|452891023|gb|AGG19084.1| cellulase [Hordeum vulgare subsp. vulgare]	sp|Q38890|GUN25_ARATH	9.90419e-28	58.14	273	sp|Q38890|GUN25_ARATH Endoglucanase 25 OS=Arabidopsis thaliana GN=KOR PE=1 SV=1	K01179	endoglucanase	http://www.genome.jp/dbget-bin/www_bget?ko:K01179	GO:0004553 ;	--	GO:0005975 ;	GATCTCTGAGCATTGAAGAACATCAGGGCTTTCTTGAGAGCCTTGGAGTACTCGTCCGGCGGCGGGGCTGGATCCTTATGCTTCGGCAGCGTCTTCACAACGATCACAGGAATGCCGATAACTATGAAAGCAGCCAAAACAGTCCAGAACACCCACGATAGAACCTTCCTCTTGACGACGATGCAGCCAAGATCGACATACTTGTCCTTCTTCTTGCCTCCCTCCTGCGGGCCGAGCAGCCAGCTCTGCTGCGTCTCGTC
comp3880_c1_seq1	386	gi|514802411|ref|XP_004976098.1|	3.63171e-69	81.25	579	gi|514802411|ref|XP_004976098.1| PREDICTED: endoglucanase 12-like [Setaria italica]	sp|Q7XUK4|GUN12_ORYSJ	3.74975e-69	79.69	572	sp|Q7XUK4|GUN12_ORYSJ Endoglucanase 12 OS=Oryza sativa subsp. japonica GN=GLU3 PE=2 SV=2	K01179	endoglucanase	http://www.genome.jp/dbget-bin/www_bget?ko:K01179	GO:0004553 ;	--	GO:0005975 ;	CGGGCCTCATCCAGCAGTAGTGGTCATCTGGGACGGTTGTGCCATTTCTCCCCACACCAACCTGGCTGTAGACTTTGTCGATGTTGGTAGCGGTCGAATTGAAGGTTTTGAGTAGGTAGTCGGTGCCCCATTTGATGATATCTCTGACATGATCGTACTCTCCCATTGCCTTATACTTGTGGCTGTATTCTATCACAGACCAACTCAGGATCGACATCGAGAAAGCCATCGGAAAGTGAAACTTTATGTTATCACCGGCATCATAGTAGCCTCCAACTAGCCCTCCCTTCACTTCTTTTATATCCGATCCATCTTTCAGTCCAGAATTCCCGCGCCATGGAACCCCATTGTTCTTCGGTAAGCGACCAGATCTCTGAGCATTGAAG
comp3886_c0_seq1	314	gi|508708615|gb|EOY00512.1|	5.62029e-10	50	130	gi|508708615|gb|EOY00512.1| Polyprotein, putative [Theobroma cacao]	--	--	--	--	--	--	--	--	--	--	--	AAACGTATTCTACCCGATAATCAAAACCCACTAATTTTGCGATCGAAGGATGCTGGGATTGTTGTCTAACTCTTTGGTAAAGGAGAAACTTTATGATCAGTCTTGATAATAAACTTCCTTCCCATGAGATACTGTTTCCATTTCTTCACTGCATGAATTATAGCTAGCATTTTTTTTTTTTTTTCATATGCTGAAAGTTGAAGAGCTCTACCCTTGAGGGCCTGGATAATGTAACTATTGGATGTTGGTCTTGCATTAAAACTGCTCCCACACCCATTCCTGAAACATCACACTCTAGCACAAAGTCTTGCTCA
comp3891_c0_seq1	582	gi|109676368|gb|ABG37666.1|	4.35983e-17	54.17	195	gi|109676368|gb|ABG37666.1| CCHC-type integrase [Populus trichocarpa]	sp|P10978|POLX_TOBAC	3.20347e-08	35.06	134	sp|P10978|POLX_TOBAC Retrovirus-related Pol polyprotein from transposon TNT 1-94 OS=Nicotiana tabacum PE=2 SV=1	--	--	--	--	--	--	AAGTCACAAATTGAATCGCTTTCAAAAAGACAGATTTAGATGTCCCATATGCCTCCTATGTTTCTAATACATAAAACCCCTCATACCTACTACATAAAACCCCTATACTCCAAGGCCCAAAACCAAATTTCCAAAGGAATCCTAATTGCATTGGGACATTGAAACGTGCCAGATCGCAGACTCATCAGTGAAGTCACTAGTGAGAGCATCGCTTGATGTTCTTGGTTAGTTACGTAGGAATCAGCTACCGATTACCACCAAATCCAAATTTCTCAAATATACAAGATATTGATTAAGTCCTTATAATGTTGAACCTTGACGCCTGTTACCACCCTGATAAACATATCTACTGAGTTGTTTACAAAATCAATCTTCTCTAGGGAAATTTTGTCCTCATCC…
comp3916_c0_seq1	571	gi|89179399|gb|ABD63135.1|	4.32206e-22	40.91	171	gi|89179399|gb|ABD63135.1| Retrotransposon gag protein [Asparagus officinalis]	--	--	--	--	--	--	--	--	--	--	--	TACTGAAATATCGGTTCATTCCCTCTTTGCATCAATGCAAGAACAAGAAACAGTGAAATATTTTATAGAACGCTTCTGAGAGAAATCCGTGCATTGTAGACATGGAATGACCTAGGAGACCCTAGTGGAAACTTGTAGGCATAACTTTAGGATTAACATGCTACTAAAACTGGGAGCCGTGGAGTTCAAAACTTGAAAAAACTTGCTCAAGTAAGGAGAGCAAGCGGAGAATCTGATCCGTCGAATTGAAGAATCTCGTGATACGAGAAATTCTGAGAATAACAGGCCACTCACAATTATAAGAACAAAGGGAAGGCCGCAATGACATCTGATACCACTTCAAAACAAGCGAATTCTCCAAATCTAAGATCTCAAACCCGAAAGGCGCAGGTCAGAATA…
comp3927_c0_seq1	284	gi|89179422|gb|ABD63157.1|	3.69709e-22	53.42	233	gi|89179422|gb|ABD63157.1| Retrotransposon gag protein [Asparagus officinalis]	--	--	--	--	--	--	--	--	--	--	--	CTTAATTGCATCCTCCGATAAGTGTTGTAGTTTAATAATCACGCACACTTCCTAAAATTTACTGATAAAGAGATAAGCATTCTTAGAATAATAACCAATGAATTTAGGAAGCATGCTGATGTACTGCAGTTTTAGTTTATAGTGATTACCCGCTGTGTGTGGAAGTTTGATACATGACAGTAATGATTTGCGCAATGGGTAGCATCGATCCTGAAGGATCGAGATCGGTTGGTCCATCCTATCTCCCATAAGCAAATTTTATCTCACAAGTCGACTAAATTGAT
comp3964_c0_seq1	319	gi|89179427|gb|ABD63162.1|	3.84587e-24	68.27	258	gi|89179427|gb|ABD63162.1| RNase H family protein [Asparagus officinalis]	--	--	--	--	--	--	--	--	GO:0004523 ;GO:0003723 ;GO:0003964 ;	--	GO:0006278 ;	AAGCTCAATGCTTTGTTGAGCTTCGAGGCGCTCGTCATCGAGGGCTTCTAGCTCTAGAAGACTGTGACCATGCTTCTCTTCTTAACTCATTTTGGTTGCTAATGCAACTCGTAATGACGGAATCTAGATCTCCAAAGGAAGTACTGCTTCGAATCCATACACTAAAAAAAAAGGTACAGTATTTGTAGGAGTCCTGATAGTAGTTCAGTATGTCCAAAGACATTCTCCAAGCTTTTCATCCCAACTACATTGGTTGGATGAAATGAACTTCTTAAGGAGCATCACAATGGTTTTGTTGAAGATTTCTGTTAAACTATAG
comp3999_c0_seq1	617	gi|224084143|ref|XP_002307225.1|	2.6361e-13	40.98	175	gi|224084143|ref|XP_002307225.1| predicted protein [Populus trichocarpa]	--	--	--	--	--	--	--	--	GO:0003676 ;GO:0008270 ;			AACCAACAAGTGGTATTAGAGCATCTAAGTTTGATTCCTTAGAATTTGGGAGATCAAGATGTGGAAATTTATAAAGGTGAAATATTTTTTTTTTGAAAAACATGCCGAGAGATTCAACTTTTGGTTCTTCGACACCACGATTGGCTTCGAGGGAGTAGTCTATCTTTAATGACCTCAGGATGCACGAGACAAACGCTAAGTTCGAGGTGGAGAAGTTCGATGAACTAACAACTCTGGTATGTAGCAATGCTAAGTTATGAATGTCTTGTTTTAGTATGATCTATAGATGGCGTTGGAGAAGGATAAGTCCGAGGACATGACGGAAACTGAATGGTAGGTAAATCTTTTGGCTTATGGAATGATTAGGTTTTATTTGACAAAAGGCCAAAAGTATTTTGT…
comp4019_c0_seq1	300	gi|102140000|gb|ABF70135.1|	6.11238e-16	71.93	193	gi|102140000|gb|ABF70135.1| leucine rich repeat family protein [Musa balbisiana]	--	--	--	--	--	--	--	--	--	--	--	GGGGCAGCGGAGGAAGGATAGGGAGCGGAGGGTGGAGAGGAAGCGGAGGGCGGTGGAGGGGATGTCGAGGTCGGGGGGGCAGTCGGAGAGGGTGAGGGAGACGAGGTGGCGGAATGGGGCGGAGGAGTCGCACGCGGTGGTGGCGTTGCGGCGGGGGGAGCAGGGATCGATGGTTGTGGGGAGGCCCATGGACTGTAGGGCTGTGAGCTGCTTGGGGTCTAGGGTTGAGGTTGGGGTTGTGAGGGTGAGTGTGGTGAGGAGGAGACAGAGGGGAAGGAGGAGCTCCATTGTTGGGTGGGA
comp4062_c0_seq1	357	gi|215769020|dbj|BAH01249.1|	1.30795e-27	52.94	277	gi|215769020|dbj|BAH01249.1| unnamed protein product [Oryza sativa Japonica Group]	sp|Q9SUD5|WTR36_ARATH	9.49709e-25	49	249	sp|Q9SUD5|WTR36_ARATH WAT1-related protein At4g28040 OS=Arabidopsis thaliana GN=At4g28040 PE=2 SV=1	--	--	--	--	GO:0016020 ;		GCCGCTATTTTAAATACAAGGAGGAGTGATCCTGCGTCTTTGGGAATAAAAGGCTTCGGCTTGATATTTCTTGCTGCTTTAGTTGGTGTGACCATCAACCAAGCCAGCTACTACCATGGGTTGAAATTGGCATCAGCATCCTTAGCTAGTGCCTCGTCTAATACAATCCCTGCAATTACATTCTCGATAGCAGCTTCTCTTGGGATGGAGAAGTTGAAAAGGAGGAGCATAAGAAGTATTGCTAAAGTTGTCGGTACTATTATTTGCGTTGGCGGAGCAATCACGATGGCATTGTTCAAAGGTCACAAGCTCATGAACCCTCCAAATTCTCAAACCCTAATTCCTGCCCTACATTTG
comp4104_c0_seq1	222	gi|190348948|gb|EDK41507.2|	1.80831e-34	100	313	gi|190348948|gb|EDK41507.2| hypothetical protein PGUG_05605 [Meyerozyma guilliermondii ATCC 6260]	sp|P53623|HSP72_PICAN	2.01217e-32	94.52	305	sp|P53623|HSP72_PICAN Heat shock protein 70 2 OS=Pichia angusta GN=HSA2 PE=3 SV=2	K03283	heat shock 70kDa protein 1/8	http://www.genome.jp/dbget-bin/www_bget?ko:K03283	--	--	--	TCGCAGCCAGGTGTGTTGATCCAGGTTTACGAAGGTGAAAGAGCAAGAACAAAGGACAACAATTTGCTTGGTAAGTTTGAATTGTCTGGCATTCCACCAGCTCCAAGAGGTGTTCCACAGATTGAAGTCACATTTGATATGGACGCCAATGGTATCTTGAATGTTTCTGCGCTCGAGAAGGGTACAGGCAAGACACAAAAGATCACCATCACCAACGACAAG
comp4195_c0_seq1	1003	gi|6466937|gb|AAF13073.1|AC011621_1	3.8028e-29	33.68	277	gi|6466937|gb|AAF13073.1|AC011621_1 putative retroelement pol polyprotein [Arabidopsis thaliana]	sp|P0CT40|TF29_SCHPO	9.24785e-10	27.75	154	sp|P0CT40|TF29_SCHPO Transposon Tf2-9 polyprotein OS=Schizosaccharomyces pombe (strain 972 / ATCC 24843) GN=Tf2-9 PE=3 SV=1	K07497	putative transposase	http://www.genome.jp/dbget-bin/www_bget?ko:K07497	GO:0003723 ;GO:0003964 ;	GO:0005634 ;	GO:0015074 ;GO:0006278 ;	GGTGGCAACAATGAAAGAAACTATTCTACAGGCAATCAAAAATTGCAAGTGTGTCAAAGGAACAAGTGTGAGTCGGTCGCTTCCCCCGGCTGCTAGAGCCTCTTCCTTTACCCGAGCATGTATGGGAGGATATATCCACGGACTTCATTAAGGTGTCGCCACAGAGTCAAGGCAAATCCATGATTATAGGAGTTGTGGATACATACTCCAAGTTTGCCCATTTCATACCCCTTCAACACCCCTTCGCTACTCCCAGTGGCTCAAGTCATCTTCGAAGAAATTTCTCACCTACATTGGTTGCCAAAGACCATAGTTAGCAACCAAAATCGCATCTTCACCATTGCCTTTTGGGCAGAACTCTTAAAACTATAAGGGGCACATCTTAACCTCAACTCGATG…
comp4231_c0_seq1	366	gi|147787189|emb|CAN66833.1|	2.76693e-21	43.75	239	gi|147787189|emb|CAN66833.1| hypothetical protein VITISV_030891 [Vitis vinifera]	--	--	--	--	--	K14404	cleavage and polyadenylation specificity factor subunit 4	http://www.genome.jp/dbget-bin/www_bget?ko:K14404	GO:0003723 ;GO:0003964 ;	--	GO:0006278 ;	AGGAAAATTTTCTTTAACGGTCAGGACAATGAGAATATCAGATGGGTGGGTCCAGCTAGTGACTGTGGTGTACGGACCTAATGAAAAAGGGTTGCATGCGCAATTTTGGAGGGAACTAACGGCAATAAGGAACAGATATGATGATCCATGGATCTTGGAAGGAGATTTCAACATCACTAGATTTGCAAACGAAAGGAAAGGGGAGGACAGATCTAGTAAGGATAGACATGAGTTTAATAACTTTATTAGTCATTTAGACCTAATAGATTTGCCGTTATCAGATCGACTATTTACTTGGTCAAACATGAGACTCAATCCAATAATGGCAAAGCTAGATGAGTGTTGGTATCTGATAACTGGGAGATT
comp4238_c0_seq1	447	gi|462403623|gb|EMJ09180.1|	4.10781e-22	38.41	248	gi|462403623|gb|EMJ09180.1| hypothetical protein PRUPE_ppa015715mg, partial [Prunus persica]	--	--	--	--	--	--	--	--	GO:0003723 ;GO:0003964 ;GO:0008270 ;	GO:0005634 ;	GO:0015074 ;GO:0006278 ;	ACACTGGACTTCTTTGGTGCGCAATCAAGTATAATCTAATTTTGGACGTCCATGCCAACATACCAAATAACGATGATGTCCACCATCAATAGTCAAAACAATCTCATTATCCAAAATATCTGCAGTTTCTTCTAGATGATGTTTCCTTGGAGCATGGGGTGGCGATGTACAATTGGAAAAATATCGATGTCCGGAGAAGCCGATGGTGGTATCTGGAATTATTGCTGGATAATTAAATAGAGCACGATATGGAGTTAGATCTTTAATGTTGAAAACTTAACTGATCCTGAGATCGCGGGAAATCGTGAGCTCATAAGCATTAAAACAAATTCTCTTTAAAACTCGAAAGGGACCCATACGTCGAACATGCAGATTTTTCAAGATTCCTGGAGGAAATTT…
comp4254_c0_seq1	215	gi|116874844|dbj|BAF36052.1|	5.96138e-27	72.86	266	gi|116874844|dbj|BAF36052.1| O-methyltransferase [Iris x hollandica]	sp|A8QW51|OMT2_SORBI	3.77055e-23	57.97	232	sp|A8QW51|OMT2_SORBI Probable O-methyltransferase 2 OS=Sorghum bicolor GN=OMT2 PE=2 SV=1	K13230	2,4,7-trihydroxy-1,4-benzoxazin-3-one-glucoside 7-O-methyltransferase	http://www.genome.jp/dbget-bin/www_bget?ko:K13230	GO:0008171 ;			GCCGTCAATCAGAAAGTCGACGATCATAACCTTCCCTCCCTTCTCTCTCGAAGGAATCGCTTTCTTGCACAGTTTTAAGATCTTAACGCAGTCCTCGTCGCTCCAGAGGTGCAGGACAAACTTCATGAACACTGCATTAGCTGAAGGAATATGTTCAAACATACTCCCACCAATAGCCTCCACAGGTGAATCCTTGGGCACAGTAGCAACGACAA
comp4284_c0_seq1	557	gi|194476779|ref|YP_002048958.1|	3.63878e-17	37.97	207	gi|194476779|ref|YP_002048958.1| fatty acid/phospholipid synthesis protein [Paulinella chromatophora] gi|171191786|gb|ACB42748.1| fatty acid/phospholipid synthesis protein [Paulinella chromatophora]	sp|Q1CUW0|PLSX_HELPH	7.42594e-101	100	771	sp|Q1CUW0|PLSX_HELPH Phosphate acyltransferase OS=Helicobacter pylori (strain HPAG1) GN=plsX PE=3 SV=1	K03621	glycerol-3-phosphate acyltransferase PlsX	http://www.genome.jp/dbget-bin/www_bget?ko:K03621	GO:0016616 ;GO:0016747 ;	GO:0009536 ;	GO:0006633 ;	ATCCCACCATATTAACAAATTTACTAAAGAATACTAATATAAAAGCTATCTTTAGTGATAGAAAGTATTTTAAAGGATTGCAACGGATTGCAACAAGCCTTTTAAGGACGCATGATGAAAATTGTAATAGACTTAATGGGGGCTGACCATGGGGTTTTACCCATTATTGAGGGAGTCTCAAGGGCTTTAGAGAATAAGAGTTTTAGTGCGGTTTTAGTGGGAGATAAAGACAAAGCGACCCCTTTTATTTCTAAAGAGTTAGCCAGCAAAGTGGAAATGATCCACACGCAAGATTACATTAAAATGGAAGAAGCCGCCACTGAGGCGATTAAGCGTAAGGAATCTTCCATTTACTTGGGTATGGATATTCTAAAAAATGGGGCTGACGCTTTGATTTCA…
comp4306_c0_seq1	244	gi|225016149|gb|ACN78973.1|	1.49089e-34	78.75	332	gi|225016149|gb|ACN78973.1| copia-type polyprotein [Glycine max] gi|225016157|gb|ACN78980.1| copia-type polyprotein [Glycine max]	sp|P10978|POLX_TOBAC	2.20695e-21	50.63	228	sp|P10978|POLX_TOBAC Retrovirus-related Pol polyprotein from transposon TNT 1-94 OS=Nicotiana tabacum PE=2 SV=1	K12619	5'-3' exoribonuclease 2	http://www.genome.jp/dbget-bin/www_bget?ko:K12619	GO:0003676 ;	--	GO:0015074 ;	ATGGGCTTATTTTTTGAAACAAAAATCTGAGGCTTTTGATGCATTCAAAAAATTTAAAACTTTTGTTGAAAAAGAAAGTGGGTATGAGATTAAAGCCTTAAGGACAGATCGGAGTGGTGAATTTACATCTAATGAGTTTACAAGCTTTTGTGAGTTGCATGGCATTAGGTGTCCTTTGACAGCTCCGAGATCACCCCAACAAAATGGGATAGCCGCAAGGAAGAACCGAACAATTCTCAATAGT
comp4318_c0_seq1	502	gi|462398858|gb|EMJ04526.1|	9.13457e-27	65.28	276	gi|462398858|gb|EMJ04526.1| hypothetical protein PRUPE_ppa020104mg, partial [Prunus persica]	sp|P31843|RRPO_OENBE	1.07499e-14	46.48	174	sp|P31843|RRPO_OENBE RNA-directed DNA polymerase homolog OS=Oenothera berteriana PE=4 SV=1	K07497	putative transposase	http://www.genome.jp/dbget-bin/www_bget?ko:K07497	GO:0003723 ;GO:0003964 ;	--	GO:0006278 ;	TCGCTGACAAAATTTTTTGGTTTGCATCTTGAAAGGATTTCTTAATTATTAATAAGTTGACTTGTGTATTTCTAAATTCTAATTGCGTTTTTCCCTTGTAATTTGTAAATGAAGTTGTTTGCGGGAAATGTGCATATGAAGTTAGCACTATCCTAAAACTAGAGGCAACTCTTGATCCCTAACTGCCACTTTAATTTACTGTTCTTCATTCTTGATTCATAAGACACATGATTGTGCTTGGAGCATTAGAGAGCCTCAATGGCATCACAAGCCAGTCATAAAGACCATCTCTTGTTTTGAGCGTTGTCCTCCATTTATCGCCCTTCCTTACTCTAATTTGATGGTATCCATTTCGAACATCGAGTTTAAAAAAGATACATGCACTTGTTAATTGATCTA…
comp4325_c0_seq1	361	gi|147797786|emb|CAN76340.1|	2.36308e-43	60.83	395	gi|147797786|emb|CAN76340.1| hypothetical protein VITISV_026819 [Vitis vinifera]	--	--	--	--	--	--	--	--	GO:0003676 ;GO:0008270 ;			AAAGGATGTATGAGAAGCTATTTGTAAGACCTACTCTGATGTGGAGAACGCATCTCAAACTTTTGAGATTAAAACTCGGTTATGGTAGATGAAGCAACAGGAAAAGGAGGTTACTGATTACTATATGGAAAATATGGCCCTATTGCAAGAGCTCGATTTGAGTTACGGAGAAGAATGGGAATGTGCAGGTGATAATATACGATACAAGAAGAGACTCGAAAACAGGAAAGTTTTCGAGTTCCTTGCGGGACTCGATTGGGATATGGATGATATACGAGGTAGGATTCTTGGTCATCGACTACTACCTTCAACCTGTGAGGTTTTCTTAGAAGTAAGACATGAAGAAGCTAGATGAAAAGTG
comp4325_c1_seq1	417	gi|359493351|ref|XP_002277841.2|	2.90548e-08	41.79	140	gi|359493351|ref|XP_002277841.2| PREDICTED: uncharacterized protein LOC100251634 [Vitis vinifera]	--	--	--	--	--	--	--	--	--	--	--	GTGAAGTGATGCTAAATGAGGATGTCTCCCTTGACCATAGGTTTCGGCCTTGGTGTCTCGTGGAACTCTTACTGATTAAATTCCAGACAGCAAAAAGGGTGGTGTCCCTGGTATGATCTTTGCCAGAAGCCTGGCCACTCGAAGGATAATTGTTGGGAGATTCACGAGAAGCCTGCAGATTGGAAGCTAAGGCCGGATAATAAAAATCGTGGATAATAGGTTGTTGCTAACCATCAAACTGAGAAACATCATTGGGATAGGAGCACTCCATTCTGGATAGTACTTTCAATCTTGACTGGTAAGGAAAAATCATAGAAATCATTTTTACCCTTCAAGCCTCGAGTCGCTCATCCACAAATACCTCTTTTGGTTCTTTAGCCCATTGAGGTAATTTTTGGA…
comp4327_c0_seq1	366	gi|514759258|ref|XP_004964244.1|	1.94124e-10	48	148	gi|514759258|ref|XP_004964244.1| PREDICTED: clathrin heavy chain 2-like [Setaria italica]	sp|Q0WLB5|CLAH2_ARATH	5.09506e-10	48	146	sp|Q0WLB5|CLAH2_ARATH Clathrin heavy chain 2 OS=Arabidopsis thaliana GN=CHC2 PE=1 SV=1	K04646	clathrin heavy chain	http://www.genome.jp/dbget-bin/www_bget?ko:K04646	--	--	--	GGGAAAAAAAAAAAACTCGTCTTTCCTATATTATGTCAAGCTATCAACAAGAATTGCTTGCTGCAGTCAAGGAAGCTTTCCTAACTAAGCAATCAGTTCCACTAAGACCAACATGGCAAATGATGCACTTTTGACTGGTCGCATTTAAATTCCCATCAAACAGGAACATTAGAAAAAGCAGTGGAGCAATGTCATGCAAATTAAATACAGAAAGTTCACGTCAAGCTGAAAATTGATAAATAACAGGTCATAGGTGATTGCCTGCTCGATGAAATAAACAATTAACTACTCAGAAAGCTCGCGTTCGCCAGATTGAGATGCTGTCTCTGTAGCATCTTTGTGCATTTTGTCCTTCTTGGACAGAGC
comp4328_c0_seq1	210	gi|470148479|ref|XP_004309790.1|	3.07425e-15	54.29	183	gi|470148479|ref|XP_004309790.1| PREDICTED: enzymatic polyprotein-like [Fragaria vesca subsp. vesca]	sp|P19199|POL_COYMV	1.37774e-10	48.39	145	sp|P19199|POL_COYMV Polyprotein P3 OS=Commelina yellow mottle virus PE=3 SV=2	--	--	--	--	--	--	GATGAATTCTATATTTGGATATCTACCATATGAAGTAGTTTATGTTGATGATATACTAGTTTTTTCACATACTTTAGAGGAGCATAAACAACATTTATTACAAGTTATAAAATTACTACTTGAAAGTGGAATTATTTTAAGTCCAAAAAAGATCTGTTTATTCAAAACAGAAATTGAATTTCTTGAAAAATATATAAAGGAAGGACAAAT
comp4330_c0_seq1	447	gi|89179419|gb|ABD63154.1|	3.75562e-10	45.45	102	gi|89179419|gb|ABD63154.1| hypothetical protein 20.t00006 [Asparagus officinalis]	--	--	--	--	--	--	--	--	--	--	--	TACTGATTTTTTTTATGACAGTCATTTTGCTGTTGTTGCATTCGTGTTCGTGGACACCTTCTGTTCAGGTCTCAATTGGATTATGTTTGCATCGATGAGTGCCTAAATTTTATTTTTCAGATTATAGCAATTCTTGATTGGATGTCCAATGTTTTGATATAATTTTGGGATCATCTGTTTTTCCAGATTCCTTTGACTTTTGATTTTCTGATAACCTGAGCATCCCTTTTTTATTTAGTAGGTTGTACAATGTGACTGATTGTTCATCTGTAAAATCGTACGTTCGTTGTGACCTAGAAAATCTCGATTATTTTGTGATTTTTGGCTGGCAGCAGATTTGGTGGTCATTGTCTCATTTCCCTTAGGATGTGATGATTGTGGCTACGACCGATTCATGGT…
comp4336_c1_seq1	305	gi|548846052|gb|ERN05359.1|	1.19426e-25	56.99	265	gi|548846052|gb|ERN05359.1| hypothetical protein AMTR_s00007p00197420 [Amborella trichopoda]	--	--	--	--	--	--	--	--	--	--	--	TTGGAGAATTCAAATGAGGAAGAAGTTCAGGCTGCCCGGGAACCCGTTCTGCTTGGGTCACCCCTCGATCACCGACTGCTGCCAGTGGCTGTTCTGCTGGGCGTGCTCTCTGGCTCAGGAAGTTCGAACTGGAAATTTCTATGAGATCGAAGAGGATAGCTTCTACAGGCGAAATTTAGAGGAGGAAGCGCGACAAGTGCTGGAGCCGTTGCCGAGAGAAGGCGAAGCAGGGCCAAGAACTCGGTCGAGCTTCGACTCGTCGAATGCGGGCCGTTTTGGTTCTTCGGGTTCAGGGGAAACTGCAG
comp4364_c0_seq1	333	gi|357168326|ref|XP_003581593.1|	9.67775e-10	44.9	111	gi|357168326|ref|XP_003581593.1| PREDICTED: craniofacial development protein 2-like [Brachypodium distachyon]	--	--	--	--	--	--	--	--	--	--	--	TCTAAAAATAATCAAGTGAGAAATTTCTTTTTAAACCAAGTCTCCTCTAAAATCAAATCAAAGGACAAAACAATATTTAAAATTGAACTACCTACTTCATTTTTTCTCCAAAACCATATTCTCCATGTACAGTATCAAATCTATTACGACTTGTTCCTACATCTCCATTGAGGTCATCACCAATGAAAATTTTTTTCACTAGCGAGTATTCCCTGTACCATCTCCTCTAGATCCTCCTAAAATTGACGTTTACTAGATTCATTAAGTCCTACTTGTAGTATATAGGTACTAGTAACATTAACAATCTTCTTATCTAAAATAATTTTAACTAAT
comp4421_c0_seq1	293	gi|313184298|emb|CBL94163.1|	5.33852e-09	36	100	gi|313184298|emb|CBL94163.1| putative RNA-directed DNA polymerase (Reverse transcriptase) [Malus domestica]	--	--	--	--	--	--	--	--	GO:0003677 ;GO:0003723 ;GO:0003964 ;	--	GO:0006278 ;	GGTTTGCACCAAAGATCACTTCTCCTTGTTTTAATTATGAACGAACTTACTTTGCATGTATATGAAGATGTACAATGGTGCATCTTGTTTATGAGACACAGAAGTAGATATCATTATGGAAAGATGTTTTGAAATATAGAGAATTTAGAATTAGTAAAACAATGTTAAGATATGTGTAGTGTAATTTTAGTCGTATTCTAAGAAGGAATGAGTGTGCGGTCCACATTGATGGTCAAGATATCTGTACAAGTCAATTTTGTTACTAAGGGTCAATCATTCATGAAGATGGTGAG
comp4428_c0_seq1	491	gi|502078233|ref|XP_004485880.1|	2.05962e-71	64.15	582	gi|502078233|ref|XP_004485880.1| PREDICTED: GDSL esterase/lipase At5g45910-like [Cicer arietinum]	sp|Q9SHP6|GDL10_ARATH	3.55798e-53	49.69	453	sp|Q9SHP6|GDL10_ARATH GDSL esterase/lipase At1g28610 OS=Arabidopsis thaliana GN=At1g28610 PE=2 SV=2	K00514	zeta-carotene desaturase	http://www.genome.jp/dbget-bin/www_bget?ko:K00514	--	--	--	GGTTCTGCAAACGGACCTTGCAGGATACCATTAGCAATATGCCGATACGCAGCTTCAGTCAAGTGAATTCCATCCCAATTCACATACGACGATGGATCGCTGCACGCACTCGCACCCGGGTGGCCGCACCTCGCATTCAAATTGAAGTTGTATGGACCTCCGCCTCCACAGCAAGTCATCAGAGGTTCTTTACTGAACCCGAAGCGTTTTGGAGTGTGGGAGAACCGAATAGCTGCTCCATAGTAGTTGGCATAGCTGATCTTGGCGTGCGGGTTCTTTTCCTGGAGCTGCTGCAGTGCTCGATGAAGCAACTTGTTGTAGTACCTAGCGAAGCCATTGAATTGCTTCAGGCATCCGTTTGTGTCGTAGTCCTCTTTGTCTGGACTAGCGAATAGACTT…
comp4441_c0_seq2	422	gi|147790167|emb|CAN70121.1|	1.7552e-08	36.25	132	gi|147790167|emb|CAN70121.1| hypothetical protein VITISV_033215 [Vitis vinifera]	--	--	--	--	--	--	--	--	--	GO:0005829 ;GO:0016020 ;GO:0009506 ;	GO:0009793 ;GO:0010228 ;	CACTTCCTCAAAGACATTCAAGTCCATCAAGAAACTTTCACACTGTTTTATGGCAACAAAGCAGCTCTTCACATTACCACCAATCTAGCCTTCCATGAACATACTAAACACAACGGAATCGATTGTCATTTTGTACGAAATGTATTATCTCCGGATTCTTGTATACCGCTTTTGTTCATTCTACTTGCAGATGTCCCACAAGATGCTGGATCATCCACAGTTTATGCTTCATACATCTAAGATGGTCAAGTCCTTGCCTAATCTATCTTGAGGGGGGATATTAGATTTAACTATTTCTATCTTTTTGTTAGGAATAAGAAAATCACTCTCCTATCTGTTTGCCACTAACAAACAAATTCCAACTATATAACTACTATTAACAGATCTCTTTCTCCTATC…
comp4450_c0_seq2	546	gi|147797686|emb|CAN63081.1|	9.20721e-16	52.27	102	gi|147797686|emb|CAN63081.1| hypothetical protein VITISV_016842 [Vitis vinifera]	--	--	--	--	--	--	--	--	GO:0003676 ;GO:0008270 ;	--	GO:0015074 ;	CTTCCTTAAGAATGTCATGAAGAACATAATATCCAACTGGCAATATTATCTAGCTGCTAAAGAAATAAGTAACTGAACTAAAACCATCTTTGAAACCGGAGAGAATGTGTTGATAGTCTATAGCATACCATATATTTTTGGGTATCCCTTTGCAACCAACCGAGCCATAAGATGAGTTAATTCCATTAGTGTTCAATTTGACTGTATACACCTACTGACATCCAATTGCTCTCTTCCCAGTTGGGAGAGAAACCAGGTCCCATATCTCATTTTACTCTTGAGGCTTGCATTTCATCTTCCATTGCAACCAGAAAACTTGGATTTCACATGGCATCTGAAACAGACTTGGAGAGAGGATGAAATTCAACAGGGAAAAGAAAAGTACGATATTGGAGAGAA…
comp4461_c0_seq1	293	gi|460380262|ref|XP_004235876.1|	2.00981e-23	78.33	250	gi|460380262|ref|XP_004235876.1| PREDICTED: uncharacterized protein LOC101251667 [Solanum lycopersicum]	sp|Q551H4|FRAY2_DICDI	1.42511e-08	50	132	sp|Q551H4|FRAY2_DICDI Serine/threonine-protein kinase fray2 OS=Dictyostelium discoideum GN=fray2 PE=3 SV=1	K08835	serine/threonine-protein kinase OSR1/STK39	http://www.genome.jp/dbget-bin/www_bget?ko:K08835	--	--	--	TGGGCCTCACGGGAGATGTTATTCAGATCGCTGTTGTGCCTCTCGAAATCGAGGATCTTGATCGCCACGACCTCGGCCAGAGGAATGCAACGTGCGCGATGCACGGAGGCGCTGACCCCTTGCCCTATCATCTCGAACAGCTGGTAATCCTCAGCTCTAATTGGATACTTTTTCCTCTCCATTGCTATCTCGATCCCCTCCCCAATCTCAAGAAACCCTAATTTCCTAATTCGAAAAGTTTCAGATCTGAAGGCGGAAGAAGCAAGACGGATAAAATTAGGAAAGAAAATTAG
comp4487_c0_seq1	222	gi|224123802|ref|XP_002330212.1|	1.59263e-07	76.67	128	gi|224123802|ref|XP_002330212.1| predicted protein [Populus trichocarpa]	sp|Q9MA60|FH11_ARATH	4.5156e-07	63.33	118	sp|Q9MA60|FH11_ARATH Formin-like protein 11 OS=Arabidopsis thaliana GN=FH11 PE=2 SV=1	--	--	--	--	GO:0005884 ;	GO:0045010 ;	CCAATTATCAATGGGAATGTCATACCGAAGCCTCCTCCTCCGCCAATGCCATCAATTATCAATGGGAATGTACCGAGGCCGCCACCTCCCCCATTACCACCGTCATCGCAAAACAGATGCGACACTTGTCGTCCTCCTCCACCATCACCATGCCAACTTAAACAAGGTACGCCGGTTGGGAAAGATGGCATTCCGCTCCCCAAGCTGAAGCCTCTGCACTGG
comp4490_c0_seq1	216	gi|372480691|gb|AEX94027.1|	1.0991e-31	84.51	311	gi|372480691|gb|AEX94027.1| hypothetical chloroplast RF19 (chloroplast) [Dasylirion wheeleri]	sp|A6MMQ5|YCF1_DIOEL	1.35244e-24	71.43	251	sp|A6MMQ5|YCF1_DIOEL Putative membrane protein ycf1 OS=Dioscorea elephantipes GN=ycf1 PE=3 SV=1	--	--	--	--	GO:0009507 ;		ATACTGAAATGACTACCGTTATTAGTGTCAAACCAATAACAATTCATACAAGCCAAATCTTCTAATCGATAATCGGGTCAAAGAGACAATTTGAATTTAATGAAATTATTTGCATCGGCATTAAGATGCTTTTCCAGGTTTAAAAATTGTCCCCGTTTTTTAATGTTGTTTTGACTGCAAAATAGTGGATTTTGATTCACAACATTCCAATTCCGG
comp4495_c0_seq1	287	gi|48209906|gb|AAT40500.1|	2.22999e-08	41.51	131	gi|48209906|gb|AAT40500.1| Putative reverse transcriptase, identical [Solanum demissum]	--	--	--	--	--	--	--	--	GO:0003964 ;			GAAAATTTTATAAGATTATTATTAGGCTAGTTTTGTTATGTGATACAAAATGTTGGGATATAAAGAGACGTCATGCATAGAAGTTGAGTGTGATAGAGATGCACATACTTTATTGGATTTGTTTTAATATCAGGGGAGAAAATGTGAGAAATGAGGCTATTCTTGTTGAAGTACGTAACCCCTACGGTTTGGTCATGTAAGACAGATTTAAGGATGTATGAGTTTGATAAGTGGAGTTTATCTAAATTAAAAAAACAAAGAGACGACCGACGATATGGAAGGAGGAG
comp4578_c0_seq1	272	gi|125590818|gb|EAZ31168.1|	2.71447e-37	67.42	347	gi|125590818|gb|EAZ31168.1| hypothetical protein OsJ_15267 [Oryza sativa Japonica Group]	sp|Q9SZK1|PP355_ARATH	1.0235e-31	59.55	300	sp|Q9SZK1|PP355_ARATH Pentatricopeptide repeat-containing protein At4g38010 OS=Arabidopsis thaliana GN=PCMP-E45 PE=3 SV=1	K10398	kinesin family member 11	http://www.genome.jp/dbget-bin/www_bget?ko:K10398	--	--	--	TGAGAGCATGCACTGAGTATTGCTATGAAGGTCACCTCATTTGGAGTGATACCCAATCTAACCATCCGATCAAAATAATCTAGGGCATCCCTACCCTTCCCATGCATAGCTAGGCCCCCAAGCAACGCATTCCATAAGAAAATATTCTTGCATGGCATATCATGGAAAGAACTCACTGCTGTATCTAAGAAACCACACTTGGCATACATGTCAACCAAGCCAGTGCCTATGTGAACATCATACTCGATGCCCACGCGATCAATGTACTCATG
comp4587_c0_seq1	207	gi|147834093|emb|CAN64336.1|	3.40247e-10	47.06	149	gi|147834093|emb|CAN64336.1| hypothetical protein VITISV_001809 [Vitis vinifera]	--	--	--	--	--	--	--	--	GO:0003723 ;GO:0003964 ;GO:0008270 ;	--	GO:0006278 ;	GAGACCAACTTTGTCTAATAATTTTATGAACCTCCTCGTATTCCAACCATCATTTTTCAAATCTGAAAATTCGGCCTTTTTTCGGGCGGGTCTCCCCTGAGCATAGGCATATAGGAACGTGGTCCGATGTTGGCCTCCTTATAAGATGAACATACGCACCATTGAATTTGAGCTCCCAGCCTGCTAAGACAAAGACTCTATCGAGTC
comp4643_c0_seq1	577	gi|548843283|gb|ERN03008.1|	9.06092e-12	76.92	160	gi|548843283|gb|ERN03008.1| hypothetical protein AMTR_s01299p00010680, partial [Amborella trichopoda]	sp|Q9M8X1|GL12_ARATH	4.98315e-09	64.1	137	sp|Q9M8X1|GL12_ARATH Putative germin-like protein subfamily 1 member 2 OS=Arabidopsis thaliana GN=At3g04150 PE=2 SV=1	--	--	--	--	--	--	TTCCTTGTGTCACATTGGACCCCAATTTGTTTGCTGTATTTCCTGGCTTATCGAGGCCCGAGAAGAAGAAATCCTCGGTCTTGGCGAGCCGTGGGTCCTTGCAGGCGAAACCATTCACAAATACTGCAACATCAAGTAATAGAAAATTAGTTATATATGTTTATTGACCCTAAATTATGGAAATTCGTGAATGCAACTTGATGGATAGAGGGATATATTCTATTGTGTATTCAGGGTTATCTCGTGCATTAACTATCAAGCTAGGATTAAGTTTGTTAGAGAATACTTGATAGATAACTTGTTTGAAAATATTTGCAAAGTGGGCTCTGTATGTAACATTTGATATCTTGTCAGCAACATAGAAGTCTTGTAGAGGACTAGGATCAGAGGCAAATACAA…
comp4659_c0_seq1	210	gi|32489221|emb|CAE03840.1|	5.81835e-27	69.12	274	gi|32489221|emb|CAE03840.1| OSJNBb0013J13.17 [Oryza sativa Japonica Group]	sp|Q99315|YG31B_YEAST	5.38799e-15	52.24	179	sp|Q99315|YG31B_YEAST Transposon Ty3-G Gag-Pol polyprotein OS=Saccharomyces cerevisiae (strain ATCC 204508 / S288c) GN=TY3B-G PE=1 SV=3	K07497	putative transposase	http://www.genome.jp/dbget-bin/www_bget?ko:K07497	GO:0003723 ;GO:0003964 ;	GO:0005634 ;	GO:0006278 ;	TATCCAGACTTAAGGTCCAACTTGAAAAATACCTTAGCACCACCAAACTGATCGAACAAGTCATCAATTCTCGGTAGTGGGTATCGATTTTTGATAGTGACCCTATTTAATCCCCTGTAATCAATATATAATGTTTTGCCCCCATCTTTCTTCTCAGTCAAAAGTACTAGTGCACTCCAAGGGGAAACATTTGGTCTAATGAAACCTAGG
comp4676_c0_seq1	568	gi|508728252|gb|EOY20149.1|	1.52128e-57	55.56	495	gi|508728252|gb|EOY20149.1| MATE efflux family protein isoform 2 [Theobroma cacao]	sp|Q8RWF5|MATE9_ARATH	3.91756e-22	38.55	240	sp|Q8RWF5|MATE9_ARATH MATE efflux family protein 9 OS=Arabidopsis thaliana GN=DTXL5 PE=2 SV=1	K03327	multidrug resistance protein, MATE family	http://www.genome.jp/dbget-bin/www_bget?ko:K03327	--	--	--	TCCGGGAGATGGCACTGGGGACGGCTAGTGCTACAACCGGGCCCCATTCGCAGAGGCATGCCAGTGAGGCCTCGGTCCACGGCTTCAAAGCCCTGGTTGAGAACAGAAGATAAATAAGCAAGCCCAGGTCGATGTTGATGGTGTTCCAAGCGGAAGCAAGTGCCACCCCTCTCACTCCCAAGCCCATGTAAGGCACCAGCAGTAAGTTAATTGGAATGTGAAGCGACATTGCAACTGCGGACGAAACAGTGAGAGGCTTCGTGAGGCCCTGGGACCTCAGAAAGATTCTCAGCGGATGGAGAAAGGCCTGGCCGACCAAATCAGGTAGTGAGTAGAGAATGTACTCTTCCGCTACCGATAAAATCTCCGGGTCTTGGCCCAAGAAGGCGAGAATGGGCT…
comp4678_c0_seq1	296	gi|194476779|ref|YP_002048958.1|	4.80907e-16	43.16	192	gi|194476779|ref|YP_002048958.1| fatty acid/phospholipid synthesis protein [Paulinella chromatophora] gi|171191786|gb|ACB42748.1| fatty acid/phospholipid synthesis protein [Paulinella chromatophora]	sp|Q9ZMN1|PLSX_HELPJ	2.17737e-61	100	498	sp|Q9ZMN1|PLSX_HELPJ Phosphate acyltransferase OS=Helicobacter pylori (strain J99 / ATCC 700824) GN=plsX PE=3 SV=1	K03621	glycerol-3-phosphate acyltransferase PlsX	http://www.genome.jp/dbget-bin/www_bget?ko:K03621	GO:0016616 ;GO:0016747 ;	GO:0009536 ;	GO:0006633 ;	GCCTGATAAATCGCGCATTCAACCGCTCTAGCGTTGCTCTTGCCATGGCTAATGATCACGCTTTTATTCACGCCTAAAAGCGGTGCTCCCCCATATTCAGCGTAATCGGTTTTTTGTTTTAAAATACCAAACGCATTCTTAAGCATCAAAGCCCCCATTTTAGATTTAAAAGAGCTTTTAATTTCATCTTTAAAAATAGAGCCTATTGCGCTAGCGACCCCTTCTGTTGTCTTTAAGACCACATTCCCCATAAAGCCATCGCAAACCACCACATCCACAACCCCTTTGAAAATAGG
comp4678_c1_seq1	351	gi|460397896|ref|XP_004244501.1|	1.23224e-10	47.46	154	gi|460397896|ref|XP_004244501.1| PREDICTED: 3-oxoacyl-[acyl-carrier-protein] synthase 3 A, chloroplastic-like [Solanum lycopersicum]	sp|Q9ZMN0|FABH_HELPJ	6.0774e-44	100	382	sp|Q9ZMN0|FABH_HELPJ 3-oxoacyl-[acyl-carrier-protein] synthase 3 OS=Helicobacter pylori (strain J99 / ATCC 700824) GN=fabH PE=3 SV=1	K00648	3-oxoacyl-[acyl-carrier-protein] synthase III	http://www.genome.jp/dbget-bin/www_bget?ko:K00648	GO:0004315 ;	--	GO:0006633 ;	TCAGGCTATTAGTGCTGTTGAAAGTCAGGTTTGTTTGAGGATTACCCAAGCGTTTGAGAGCTTAAAGCCTAGCGTTTCTGCGCATCAAAGTGATCAGCAAGACGCTTAAAGATGACTATTTTAAGGGGATTGAATGGAATTTTACGCCTCTCTTAAATCCATTGCGATGCATGTTCCAAGCGAGCGTGTGAAAAATGCAGAGTTTCAGCAATTTTTGGATACCAGCGATGAATGGATAGAAAAAAGGACTGGTATCAAAGAGCGCCGTTTCGCTAACGATGAAGAAAAAAGCAGCGATTTAGGGGTAATAGCGGCTAAACAGGCCATAGAGAGAGCGCATTTAACCCCAGA
comp4681_c0_seq1	310	gi|548850756|gb|ERN09103.1|	1.64929e-28	48.36	289	gi|548850756|gb|ERN09103.1| hypothetical protein AMTR_s00014p00090010 [Amborella trichopoda]	sp|Q9SJG6|PP200_ARATH	9.75929e-17	40.4	193	sp|Q9SJG6|PP200_ARATH Pentatricopeptide repeat-containing protein At2g42920, chloroplastic OS=Arabidopsis thaliana GN=PCMP-E75 PE=2 SV=1	K13648	alpha-1,4-galacturonosyltransferase	http://www.genome.jp/dbget-bin/www_bget?ko:K13648	--	--	--	CGTAGATGAAGCACGTCACGTCTTTGATATGATGCCGGAGAAGAACTTGATATCTTGGAACACAATGATGTCTGGTTATCTCCAGGACAAAAAATGCCCAGAACCGAATTCTGTAGATGATGCGCTAACGTTCTTCTATGAAATGGAACGATCAAATATCAAGCCTGATCACTTCTCCTACAACTGTGCACTTACTGCTTGTGGTAGAAGCGAGGCATTAGAGCAGGCCAGAGCAATCCATTGCAGGGTCGTAAGAAGAGGGTTCGAGTCAGATGTAGGTGTAGGAAATGCACTGATTACGGTCTGTGGG
comp4681_c1_seq1	626	gi|548850756|gb|ERN09103.1|	9.18716e-47	40.49	434	gi|548850756|gb|ERN09103.1| hypothetical protein AMTR_s00014p00090010 [Amborella trichopoda]	sp|Q9SHZ8|PP168_ARATH	3.44129e-37	34.01	357	sp|Q9SHZ8|PP168_ARATH Pentatricopeptide repeat-containing protein At2g22070 OS=Arabidopsis thaliana GN=PCMP-H41 PE=3 SV=1	K15271	ATP-dependent DNA helicase HFM1/MER3	http://www.genome.jp/dbget-bin/www_bget?ko:K15271	--	--	--	AGCTTGTGTAGGTCGTTTGGGGTTGGTATGTTGGTCCATTGCTTGTTAGTGAAGTCGTCATGGATAAGCAATGTCATTGTTGCATGTACGCTGATGGACACGTATGCTAAACATGGCAATATGTTGGCTTCTTGCAAAATGTTTGAAGAGATTAGAAATCACAGTGTAGTTTCGTGGTCCATGTTGTTATCGGGCTTTGCTATCAACGGGAACGTGGCAGATGCAGAGGGGATTTTCGAACAAATGCCAGAGAAGAATGTAGTTTCTTGGAATGTTATGATCACTAGCTATGTTCAGAGTGGAATGCAAGATAGAGCATTGCGTCTTTTGGTCGATATGATGGAGGAGGGCATGAAACCAAACTGCTTCACCATGACAAGCCTACTGAGTGGGTGTTCA…
comp4706_c0_seq1	495	gi|240277072|gb|EER40582.1|	1.25745e-71	65.38	580	gi|240277072|gb|EER40582.1| polysaccharide deacetylase [Ajellomyces capsulatus H143]	sp|O25080|PGDAE_HELPY	1.52707e-114	96.93	855	sp|O25080|PGDAE_HELPY Peptidoglycan deacetylase OS=Helicobacter pylori (strain ATCC 700392 / 26695) GN=pgdA PE=1 SV=1	--	--	--	GO:0016810 ;	--	GO:0005975 ;	TGCTAATATCACTAATGAATTGCTTTTAAAACACGGCTTCAAATACGACCACTCGCTCATGCACAATGATTTCACGCCCTATTTTGTGCGCGTGGGGGATAGTTGGAGCAAGATTGATTATAGTTTGGAAGCCAAGGATTGGATGAAGCCTTTAATCCGTGGGGTGGAAACAAATTTAGTGGAAATCCCTGCGAACTGGTATTTGGACGATTTACCGCCGATGATGTTTATCAAAAAATCCCCTAATAGCTTTGGTTTTGTAAGCCCGCACGATATAGGGCAAATGTGGATCGATCAATTTGATTGGGTTTATCGTGAGATGGATTATGCGGTGTTTAGCATGACAATCCACCCTGATGTGAGCGGACGCCCGCAAGTGTTGCTCATGCATGAAAAAAT…
comp4706_c1_seq1	308	gi|402224553|gb|EJU04615.1|	2.95749e-46	68.63	399	gi|402224553|gb|EJU04615.1| glycoside hydrolase/deacetylase [Dacryopinax sp. DJM-731 SS1]	sp|O25080|PGDAE_HELPY	9.99908e-66	97.06	524	sp|O25080|PGDAE_HELPY Peptidoglycan deacetylase OS=Helicobacter pylori (strain ATCC 700392 / 26695) GN=pgdA PE=1 SV=1	K01452	chitin deacetylase	http://www.genome.jp/dbget-bin/www_bget?ko:K01452	GO:0016810 ;	--	GO:0005975 ;	AATGATATTTCGCGCGGGCTTTTTGCTGGGGAAGTGGGGATCCCACGGCTTTTGAAATTGTTTAAAAAATACCATCTCCCTGCGACTTGGTTCGCACCGGGGCATTCTATTGAAACTTTTCCAGAGCAAATGAAAATGATCGTGGATGCAGGGCATGAAGTGGGCGCGCATGGGTATTCGCATGAAAACCCTATCGCTATGACGGCCAAGCAAGAAGAAGACGTTTTGTTAAAAAGCGTTGAGTTGATTAAAGATCTCACCGGCAAAGCCCCCACAGGCTATGTGGCGCCGTGGTGGGAGTTTTCTAA
comp4746_c0_seq1	571	gi|299471958|emb|CBN79637.1|	1.08971e-18	47.25	212	gi|299471958|emb|CBN79637.1| conserved unknown protein [Ectocarpus siliculosus]	sp|O05243|YUGU_BACSU	4.62526e-75	84.3	581	sp|O05243|YUGU_BACSU UPF0047 protein YugU OS=Bacillus subtilis (strain 168) GN=yugU PE=3 SV=2	K00459	nitronate monooxygenase	http://www.genome.jp/dbget-bin/www_bget?ko:K00459	--	--	--	GTGCTTGCAAACGCGGAGACAGAAGTGCACCGCCATGTGACATCCTTTGTTTTAAAGCCTTATGAGGCCCGCGTATATATATGGTGAAAAACTTCAGTCCCGAGGCTGAAGTTTTTTGTGATCTGCGTTTATCATCGCGATCCGACAGGAAAAGACAAATACAGAAACGAATATGGGAAAGGAAGAGAAAAAGAAAGGAGGCATTTATATGCTGAAAAAATTGCAGATTCAAACAAACAGACGGGATGAAATGATCGACATCACACATGAAGCTGAAGCGTTTCTCCGCAAAACAGGCGTAAAAAACGGTTTGGCGCTCATATACTGTCCCCATACAACCGCCGGCATTACCATAAATGAAAATGCCGATCCGGATGTGAAGAGGGATATGCTCAGAAG…
comp4793_c0_seq1	323	gi|296087469|emb|CBI34058.3|	1.5099e-41	68.52	378	gi|296087469|emb|CBI34058.3| unnamed protein product [Vitis vinifera]	sp|Q9FMY1|C86B1_ARATH	1.7813e-26	49.06	265	sp|Q9FMY1|C86B1_ARATH Cytochrome P450 86B1 OS=Arabidopsis thaliana GN=CYP86B1 PE=2 SV=1	K15402	cytochrome P450, family 86, subfamily B, polypeptide 1 (fatty acid omega-hydroxylase)	http://www.genome.jp/dbget-bin/www_bget?ko:K15402	GO:0009055 ;GO:0020037 ;GO:0005506 ;GO:0004497 ;GO:0016705 ;			GCGGGCGGTTGTTCAGGAGCCAGAAGAACCAGGCCAGCGCGACAGAGCTAGTGTCGCGGCCTGCCAGGATGAAGCTGATGCAGAAATCTTTCAGGAATTTGTCGGAGAAGTTGGATTCACCGTCTGCTGCATCCGCTACCATGAGCCTTGATAGGAGATCGGACCGATCGTTCAGTACTTTGAGCTTCTGAAACTCCGCACGGCGCCCGGCCACCGTCTTCTCGGCGAATTCGTGCACTGTTCTAATCGCCAGCTTCAGCCTTCTCTCGGTACCGACATTGAAACGCTTCATCGGCTTCCATATGATAGGCGGCACCATGATA
comp4814_c0_seq2	329	gi|28558780|gb|AAO45751.1|	1.40031e-07	31.43	131	gi|28558780|gb|AAO45751.1| gag-protease polyprotein [Cucumis melo subsp. melo]	--	--	--	--	--	--	--	--	GO:0004190 ;GO:0003676 ;GO:0008270 ;	--	GO:0006508 ;	AATGTTGCAGTCCAAAGAATCGGAATGGTGTTAGATTTCCGAAAACTATAGCTATCAGTATTTTCTGGGACAGAAGAACCACTAAAGGCTGAATAGTAGATTGTAGACATGGAGAATGTTCTAAGGGCGACAAGAATTCCAAAACAAAATCGAGTAGAGCTAGTATGTATTCAGTTGACTGATATAGCCAGAACGTGATGGCTTGCCGAAGAAGTAAAGCACTAAGAACCCTTAATCTGGGAAAAGTTTGTAGAGGCATTTCTCGCTAGATTTTTCTATGCATCAGCAAGATAAGAAATTAGTAAGAAATTTCTGGGACTACAACAAAG
comp4822_c0_seq1	300	gi|224133736|ref|XP_002321648.1|	2.00053e-17	63.93	206	gi|224133736|ref|XP_002321648.1| predicted protein [Populus trichocarpa] gi|222868644|gb|EEF05775.1| hypothetical protein POPTR_0015s09800g [Populus trichocarpa]	sp|Q94A08|RFS2_ARATH	1.72918e-07	35.8	124	sp|Q94A08|RFS2_ARATH Probable galactinol--sucrose galactosyltransferase 2 OS=Arabidopsis thaliana GN=RFS2 PE=2 SV=2	K06617	raffinose synthase	http://www.genome.jp/dbget-bin/www_bget?ko:K06617	GO:0003824 ;	--	GO:0008152 ;	GGCGCACAATGGCAATTTCAGCGATGCCGAGCATCAGGGAGGGGAGCCTCGTGGTGCGTGGGAAAAGGGTGCTGAGCCGGGTGCCGGAGGATGTGGTGGTCAAGCCTCTGCTCTCGGGTTCGGCGTTCGTTGGAGCGACTGCATCTTCTCCGAGCTCTCGTCATGTTTTCACTCTTGGAGTGCTTGAAGAAATCACGAGAGCCCCATTCTGGAAGTTGACTGGTAATTCAGTTAATGCTAAGTCGGAAGGAAAAGTTGAAGAACTGTGGCTGGGGCAAACAGGTCTCGAAACCAAGGGAG
comp4847_c0_seq1	250	gi|508784651|gb|EOY31907.1|	4.29004e-17	42.68	191	gi|508784651|gb|EOY31907.1| Uncharacterized protein TCM_039264 [Theobroma cacao]	--	--	--	--	--	--	--	--	--	--	--	AGTTGGAAACTTGGCTTATCGACTGGACTTGCCATCAGAGTTGGATGCACTGCACCATGCATTTCATATTTCTCAGCTAAGAAAATGCATTGGAGATAACAACCGTGTTGTAGATCTTTTCGATATGGAATTAGGAATAGATTTGACTTTTGAGAAGGAACTAATTGTCATCATTGATAGAAAGGAGAGAATTCTGAAGAACCGCACGATTCCCCTCGTTCTCGTATCAAGATCGGAAGCACAGATCGGA
comp4860_c0_seq1	350	gi|242042035|ref|XP_002468412.1|	2.60573e-15	77.03	191	gi|242042035|ref|XP_002468412.1| hypothetical protein SORBIDRAFT_01g045510 [Sorghum bicolor] gi|241922266|gb|EER95410.1| hypothetical protein SORBIDRAFT_01g045510 [Sorghum bicolor]	sp|Q501H5|SFH13_ARATH	2.18537e-13	61.84	170	sp|Q501H5|SFH13_ARATH Phosphatidylinositol/phosphatidylcholine transfer protein SFH13 OS=Arabidopsis thaliana GN=SFH13 PE=2 SV=1	--	--	--	GO:0005215 ;	GO:0005622 ;		ACTTCACGCTCCTCTCCAGCATCCCTTAGATCCTCTATCGAAACCGAGGAAGCTCTAACATCAACTTTCCTCTTCCCTCTTCTCTTAAGAGAGTGAGTAAGTTTGTTAGAAGCATTTAGTGCTTTCTTCTTCAAAGACCAATTCCTCGTTCGTCTTCTCTCGTCTTCCGAATTGTCCACATCGGATCTCCTCTCCTTTCGTTCTTCTAAAATTGGCAATCCTTCAACACCTTCGACATGGCAAACTGATATTTTCTCTGAGGAAACACCCATCATTTTCACCGATTCAAGGAATTATCAACTCGATCGATTTAGAGAGAGAGAACGAGGGTTTTGGATCGGATCTGTCAG
comp4860_c1_seq1	228	gi|475569892|gb|EMT15866.1|	1.69685e-34	79.73	325	gi|475569892|gb|EMT15866.1| hypothetical protein F775_32793 [Aegilops tauschii]	sp|Q9SI13|SFH10_ARATH	4.65995e-34	70.27	315	sp|Q9SI13|SFH10_ARATH Phosphatidylinositol/phosphatidylcholine transfer protein SFH10 OS=Arabidopsis thaliana GN=SFH10 PE=3 SV=1	--	--	--	--	--	--	ATCCCTGGGGATAATAGCGCAGTACTTCCTCCAGCTCCCCAAACTCGAAATCCTCCAGGATAGTGTCTGTTCCAAACTCCTGTCTCCAGTGAAGCATCTCCTCCCACATTTGGATTGCCTTCTCAATATCGAATTTCCTTGCTTTCAAAAATCTGAGCATTGTGTGATAGTCATCATGCCTATCCGGCAACAAATCTCTAGCGACGAGCTCTTGCCGGAGGGCATAGA
comp4888_c0_seq1	522	gi|168070323|ref|XP_001786771.1|	1.04797e-21	44.33	238	gi|168070323|ref|XP_001786771.1| predicted protein [Physcomitrella patens subsp. patens] gi|162660521|gb|EDQ48415.1| predicted protein [Physcomitrella patens subsp. patens]	sp|O31462|YBGF_BACSU	2.72148e-43	67.65	391	sp|O31462|YBGF_BACSU Uncharacterized amino acid permease YbgF OS=Bacillus subtilis (strain 168) GN=ybgF PE=3 SV=1	K03293	amino acid transporter, AAT family	http://www.genome.jp/dbget-bin/www_bget?ko:K03293	GO:0015171 ;	GO:0016021 ;		GTACGGGAACCGCGGCCGTCATCTCGCCGGTCGGCGCGCTGCACATTCACGGAGAAACGATTGAACTGAATAACGGTTTGATCGGTGAAGTGTCAGAAAGGCTCTATGAAACGATCGCCGGCATCCAAGTCGGGAAGGTGCGGGATTCGTTCAGATGGGTGGTTGAAGTATAAATGAAAAAAGAACCCTTGCGCTGCAGGGTTCTTTTTTCGGTTATTGGGATTTTACGGCTTGCACGCGGGCTCTGCTTTTCCGGTTTTTCAAGTAATAAGCGGTGTAGCAAACGGCCATAAATGCAATTCCGCAATAAAGGGCGATGGCCTGGTTCGGATCAAAAGCGATGCCGATACAGGAGGCGAGGCATAGGAGAAAGGCCGCTATCGGTACGGCCGGATATCC…
comp4890_c0_seq1	216	gi|89179399|gb|ABD63135.1|	3.59359e-12	46.81	126	gi|89179399|gb|ABD63135.1| Retrotransposon gag protein [Asparagus officinalis]	--	--	--	--	--	--	--	--	--	--	--	AGACTGGCCATCTCATGGGCAATGGCTCAGTAATGACAAGAATTTTTACAAGTACTCTGCTAGGGCCTGCATTCACTTGGTTTATCCAGTTGCCCCTAGGAACCATCAATGCATGGTCTGACGTGGAGAGTTCTTAGCTCGCTTCTTTGAAAACGATACCGAAGTATTTGTTCACTCTCTTTTGGCAAACATGCAAAAAGAAGACGAGACGGTTAA
comp4896_c0_seq1	302	gi|293331487|ref|NP_001169420.1|	1.43691e-08	81.82	131	gi|293331487|ref|NP_001169420.1| uncharacterized protein LOC100383289 [Zea mays] gi|224029265|gb|ACN33708.1| unknown [Zea mays]	--	--	--	--	--	--	--	--	--	--	--	GTGCCATGCGGAGCAATGGCTACTGCGCCAACGGTCGTCTGCAAAAGGTGAACAGTGTGTGAACAGTGTGCGGATAGTTCGCGCAGAGTCAGAGCAGCGCCAGAAGGCACACCAGACAGTGAACAGTACCTGTCCGGTGCACCAGGGGACCCAGACTCAAACTCTTCACCCTCGGGATTTCTCGGAAGCCGGCGCGCTATAATTCACCGGACTGTCCGGTGTGCACCGGACTGTCCGGTGAGCCAACGGTCGGCCGCGCGATCTGCGCGGGACACGTGGCCGAGCCAACGGTCGGAAGGGGG
comp4913_c0_seq2	438	gi|224091345|ref|XP_002309227.1|	6.94042e-21	51.58	229	gi|224091345|ref|XP_002309227.1| 1-aminocyclopropane-1-carboxylate [Populus trichocarpa] gi|222855203|gb|EEE92750.1| 1-aminocyclopropane-1-carboxylate oxidase family protein [Populus trichocarpa]	sp|Q9ZUN4|ACCO1_ARATH	1.39193e-17	42.71	198	sp|Q9ZUN4|ACCO1_ARATH 1-aminocyclopropane-1-carboxylate oxidase 1 OS=Arabidopsis thaliana GN=ACO1 PE=2 SV=1	K05933	aminocyclopropanecarboxylate oxidase	http://www.genome.jp/dbget-bin/www_bget?ko:K05933	GO:0009815 ;GO:0016706 ;	--	GO:0044036 ;GO:0009693 ;GO:0010089 ;	ATCCTCAGACTCATAGAATCTTTCCTTCAAGATGTCCTCATAGTGCTGGTTTACAAGTTCCTTCACCTTGTCTGTTAGTTTCTTGCTTATCCCATGGTTCTCAACCTGGCATTTCCGGCAAGTGAAAAATTTTACAGACACAATCTAAACCAAAATAAGCAGTTAGATGCTTAAACTTCTGCTTACCCAAAAGAAGCCCCATTCAGCACAAGCCTCGTGCAGCAGTGCCATTGTTTCATTCCTCCTCTCTCCATTCAGCCCTTCAATGTTGATCACTGGGATCTCCATTTGATCTACAGAAAACTTGGTAATATCGAAATATCTTACAGATGAACCAGCAAGTCCTATTTGGCTCAAAGACCGCCCAGGAAGCAACATTTATAGCATTGGCAAGGGTAT…
comp4925_c0_seq1	923	gi|125525107|gb|EAY73221.1|	2.28099e-21	29.09	250	gi|125525107|gb|EAY73221.1| hypothetical protein OsI_01094 [Oryza sativa Indica Group]	sp|P23447|FLIF_BACSU	1.15934e-154	84.13	1159	sp|P23447|FLIF_BACSU Flagellar M-ring protein OS=Bacillus subtilis (strain 168) GN=fliF PE=3 SV=2	K02409	flagellar M-ring protein FliF	http://www.genome.jp/dbget-bin/www_bget?ko:K02409	GO:0003774 ;	GO:0009431 ;	GO:0001539 ;	GCCGTTACGGAAACCACGACCTTATCCTGCCCCATCATTGTGCCGAGCAGTGACTGAACATGTTTTTGAACGTCCTTTTCGACCTGCGACTTAATACCTTGCTGAGAAGCATAACTGTCAGAAACGGACCCTGCACCGCCGTCACTTTTGTCATAATATGTAGAATTTTGATCCATTATGACGATATTATCTTCTTTTAAGTTCGGAACACTTTTAGAAACGAGATGGTACAGCCCGTTGATCTGGTTTTGATCAAGCGAGTAGCCCGGTTTAATCTGCAAAACGATTGAAGCGGATGCTGCCGGCTGATCTTCACCGACGAACACGGCTTCTTTCGGCATGTTGATCATGACCTTCGAGCTTTTAATACCGTCCATTTCATTTATCAGGTTTGACAAT…
comp4952_c0_seq1	524	gi|225435622|ref|XP_002283329.1|	6.76675e-31	66.67	307	gi|225435622|ref|XP_002283329.1| PREDICTED: probable plastid-lipid-associated protein 12, chloroplastic [Vitis vinifera] gi|297746405|emb|CBI16461.3| unnamed protein product [Vitis vinifera]	sp|Q8LAP6|PAP12_ARATH	3.23966e-24	59.55	251	sp|Q8LAP6|PAP12_ARATH Probable plastid-lipid-associated protein 12, chloroplastic OS=Arabidopsis thaliana GN=PAP12 PE=1 SV=1	--	--	--	GO:0005198 ;	GO:0009941 ;GO:0009535 ;	GO:0006098 ;GO:0010027 ;	GCCACGACGCTAATACACGTGGTTTCATAGCTGGTACTCACCAACCGTTACTAAAAAGGCTTAAATTTCAATACCTTAACAGCATCATCGACAGCAGAACAAGCTCCTCTAATGGCAGTGGGAGCTGCAAGTGCAAGCCTAAGCTTTCATCTCCCCTTCACCTTCAAGTCCAGATCTTTTGGTCTTCGGGATCGACTGGAGCGCTTCAACACCTTGCAGCAGAGACCTATCCACTCTCTCCGACCAATCTTTTCCTCTCTTGTTGAAGAAGATCAGAGCCTTTCGTTTACTGAGCCCGAGGCCGCACTTCTTGAAGCTCTGCTTGGGATCCAAGGGAGAGGCCGCGCCGCATCTGCACAACAACTGAAGGATGTTGAAGATGCAGTGCGCGAACTAGAG…
comp4985_c0_seq1	245	gi|326530476|dbj|BAJ97664.1|	8.97664e-21	70.89	229	gi|326530476|dbj|BAJ97664.1| predicted protein [Hordeum vulgare subsp. vulgare]	sp|Q9M1P7|BOR2_ARATH	1.38507e-15	57.32	183	sp|Q9M1P7|BOR2_ARATH Probable boron transporter 2 OS=Arabidopsis thaliana GN=BOR2 PE=2 SV=1	--	--	--	GO:0005452 ;	GO:0016021 ;		GATCATGCTTTTAGTTCCTGTTAGGCAGTACGTTATGCCCAAACTTTTCAAAGGGGCACACCTAACTGACTTAGATGCAGCGGAGTACGAAGAGTCTGCAGCTTTGGCATATGAAGTGGCAGCAGAGTTTGACATGGGAGTGAGGCATTCACATGCAGAGAGTGCTGAGATTCTTGATGAGCTCGTAACTAGAAGTCGTGGAGAGATTAGACGATTCAATAGTCCAAAGGTGACAAGTTGTACAG
comp5010_c0_seq1	204	gi|9587207|gb|AAF89207.1|AF279250_1	2.2747e-29	93.33	280	gi|9587207|gb|AAF89207.1|AF279250_1 LHCII type I chlorophyll a/b-binding protein [Vigna radiata]	sp|P09755|CB22_SOYBN	3.97909e-26	81.67	250	sp|P09755|CB22_SOYBN Chlorophyll a-b binding protein 2, chloroplastic OS=Glycine max GN=CAB2 PE=3 SV=1	K08912	light-harvesting complex II chlorophyll a/b binding protein 1	http://www.genome.jp/dbget-bin/www_bget?ko:K08912	GO:0046872 ;	GO:0009535 ;GO:0009522 ;	GO:0009765 ;	GAATGGGCCCAAGTACTTGACACGATCTGGGCCGTACCATGGGCTTCCAGAAGAAACCGACTTGGAGGCCGTCTTCCTCATGGAAATCCTTCCACTAAAGAGGTCGGGGGTAGCAGGGGAAAGCTTGATCGCTTGGCCTGCCAGTGACGGTGAAGAGAGAGCCATTGTGGAAGCAACCATTGTGGTGTTTGAGTTGCAAAATAG
comp5016_c0_seq2	455	gi|357168362|ref|XP_003581610.1|	2.72575e-09	38.18	105	gi|357168362|ref|XP_003581610.1| PREDICTED: uncharacterized protein LOC100840703 [Brachypodium distachyon]	--	--	--	--	--	--	--	--	--	--	--	TTTTTATTGATTTAGAAAAGTTTAAGCCCTTGAATAGATAGTGGTGGGTATTAGAAGAGAAACAAATATTTAGCAGGTATGTTGGTGTGCTTAAAAATATTTATGATTAGACAATAATTAGCGTACAAACAAATGGAGGTGAAAAAAAAACCATTCCTAGCCCTCCCTATATAGATTGACATTAAATACTTATCTTTTTACATAATTGAAAACCTTACTAGGCATATTGAGGATGAACTCTCGCGGTGCATGTTGCTTGGCGTGCATGTTGATGACATAATATTAAGTGCTGAGATTACGGAAGGAATAATTTTCAAGGTAGAAAATTGAAGAGGAGCTCTAGAATCTAAAGTATTTAGAATTTAGTAGAATGAAGATAAATTTATATAATGTAATTTG…
comp5027_c0_seq1	213	gi|449295902|gb|EMC91923.1|	1.21772e-34	86.96	324	gi|449295902|gb|EMC91923.1| hypothetical protein BAUCODRAFT_311185 [Baudoinia compniacensis UAMH 10762]	sp|P40108|ALDH_DAVTA	8.06955e-34	82.61	311	sp|P40108|ALDH_DAVTA Aldehyde dehydrogenase OS=Davidiella tassiana GN=CLAH10 PE=1 SV=2	K00128	aldehyde dehydrogenase (NAD+)	http://www.genome.jp/dbget-bin/www_bget?ko:K00128	GO:0016620 ;			CCGCCTGCATAATCTTCATATCCTCCGTCACGTTCGAGAAGATGGTCGGCTCGATGAAGTATCCCTTGTCGCCCTTGCGCTGGCCGCCGGTCTCCACCTTGGCGCCCGCGGACTTGCCGGCCTCGATGTAGGACATGATCCTGTCGAACTGGAGCTGCGAGACCTGAGGGCCCTGGAAGGTGTCCTCGCCGAAGGGGTCGCCGACGACGTGGG
comp5077_c0_seq1	711	gi|517314225|emb|CCT66365.1|	7.30553e-50	42.51	455	gi|517314225|emb|CCT66365.1| related to alkaline phosphatase D precursor [Fusarium fujikuroi IMI 58289]	sp|P42251|PPBD_BACSU	2.07961e-156	89.83	1167	sp|P42251|PPBD_BACSU Alkaline phosphatase D OS=Bacillus subtilis (strain 168) GN=phoD PE=1 SV=3	K01113	alkaline phosphatase D	http://www.genome.jp/dbget-bin/www_bget?ko:K01113	--	--	--	GACGCGGCTAAATTTCCGAAGAGCCATTGCTCCTGTTCTGTCCCCATCAATGTGCGCTTCGGGTCTCTCCACTCATCAGAAGGCGGCTTATTCCCGTCGCCGTTGGCCTGATCATCTCTGTACTGTCTTGTATCAAGCACATTGAACGATGCCAAATTGCCATAAGAAAATTGCCTGTACAGCCGCATATCAGGACCGTTCGGCAATGACATGCGCCTGAGCGGCATGTGTTCATAATAAGCCTGATAAGCTGCGGCCCTCCTGAGCACAAACGCTTCAACGGATTGGCCTTTTTCAGGGATAATATTGGCATAATTGTTTTCCACCTCATGATCGTCCCACGTCACGACCCACGGAAATGCGGCGTGGGCGGCTTTCAGATTGGCATCAGAGCGGTAT…
comp5091_c0_seq1	216	gi|81051962|gb|ABB55316.1|	2.36553e-08	51.92	130	gi|81051962|gb|ABB55316.1| hypothetical protein 12.t00027 [Asparagus officinalis]	--	--	--	--	--	--	--	--	--	--	--	GAGGCAATTGCAATGACTGTAGTATATCTAGCAGTTCTCCTTACGTACGGCCAACCTTTCGGACTTCTCCCTGCTATGGTGTGCAATCTACAATACGGATTGCGAACACTCTGCACTGACTTCCTCCCTGCTGATAAGGGCAACAGAAAAGGGAAAGGCAAGTCTAAGGAAATTGTCTAAGTGAAGACTCCAAACCCTAGGGTAGAGATGCCCTAT
comp5099_c0_seq1	667	gi|545712198|ref|XP_005708404.1|	4.92313e-45	37.78	410	gi|545712198|ref|XP_005708404.1| biotin synthetase [Galdieria sulphuraria] gi|452824884|gb|EME31884.1| biotin synthetase [Galdieria sulphuraria]	sp|Q70JZ1|BIOB_BACAM	2.14878e-164	100	1194	sp|Q70JZ1|BIOB_BACAM Biotin synthase OS=Bacillus amyloliquefaciens GN=bioB PE=3 SV=1	K01012	biotin synthase	http://www.genome.jp/dbget-bin/www_bget?ko:K01012	GO:0051537 ;GO:0051539 ;GO:0004076 ;GO:0046872 ;	--	GO:0009102 ;	GGATCTTTTATTGCTGATGCATGCCGCTTTTCATATCAGAAAACGATTTTACGGAAAAAAAGTAAAGCTGAATATGATTATGAATGCCAAATCAGGCCTGTGTCCGGAAAATTGCGGGTACTGTTCACAATCTTCAATATCAAAAGCGCCGATTGAGTCTTACCGGATGGTGGATAAGCATATATTGCTAAAGGGGGCAAAACGCGCCCACGACCTGAATATAGGGACATACTGCATCGTCGCCAGCGGGCGGGGACCGTCAAACAGAGAAGTAGATCAAGTTGTTGATGCTGTCAAAGAAATTAAAGAAACGTACGGTTTAAAAATCTGCGCATGTCTCGGTCTGCTGAAGCCGGAACAGGCAGAGCGGCTGAAACAGGCAGGAGTAGACCGGTACAA…
comp5136_c0_seq1	961	gi|147854680|emb|CAN82359.1|	6.41934e-08	45.95	85	gi|147854680|emb|CAN82359.1| hypothetical protein VITISV_027367 [Vitis vinifera]	--	--	--	--	--	--	--	--	GO:0003676 ;	--	GO:0015074 ;	GATTCTGGGTTTATAAAGTGACTTTTGCGAGTGGCAGATATTGCCATAGTCTCGAGTAACAAACCTAGGTGCTTGCTCTATATAAACTTTCTAGAATGCGATGGAGGAATGCATTATTAAAGTCCATTTGGTATTGAGTCTAGAGACATGTAGCAACAAGTTGAATAAGTAGTAGAACTGAAGTCATATTTGCTATTAGTGAGAATATTTCTGGCAGTCTACATATGTTTGGGAGTATCTCTTTGCCACCAAACGAGTTTGAACGAGCTAAGGTTTTACAATATATATTCAATGTCATTCAGTTGTCTTCCAATCTGGAAGTGGAACTCTTTCCCATGTTTCATTTGCTCTAAGGCATGCGTAATTTTCCATTCCTGCTAACTGGATTTGTCATGGCAC…
comp5185_c0_seq1	226	gi|2995405|emb|CAA73042.1|	3.11519e-19	60.27	217	gi|2995405|emb|CAA73042.1| polyprotein [Ananas comosus]	--	--	--	--	--	--	--	--	GO:0003723 ;GO:0003964 ;	--	GO:0015074 ;GO:0006278 ;	GGCTTTTCCATGGGAGCTCCATTATTGTTTGTTAAAAAGAAAAATGGGAGTATGAGGCTTTGAATTGGTTTCAAAGAACTCAATAAAGTAACTGTTCAAAATGGATACCTAGTTCCTAGAATTGATAACCTATTCGACCAGTTACAAGGATCATGTTTCTTTTCTGGATGGATCTGAGATTTAGTATCACCAATTAAAGGTAAGCCCGAAGATGTAGCCCAAATCA
comp5210_c0_seq1	581	gi|168008310|ref|XP_001756850.1|	5.61671e-09	29.61	147	gi|168008310|ref|XP_001756850.1| predicted protein [Physcomitrella patens subsp. patens] gi|162692088|gb|EDQ78447.1| predicted protein [Physcomitrella patens subsp. patens]	sp|O32272|TUAC_BACSU	2.50866e-79	62.18	633	sp|O32272|TUAC_BACSU Putative teichuronic acid biosynthesis glycosyltransferase TuaC OS=Bacillus subtilis (strain 168) GN=tuaC PE=2 SV=1	K16697	teichuronic acid biosynthesis glycosyltransferase TuaC	http://www.genome.jp/dbget-bin/www_bget?ko:K16697	--	--	GO:0009058 ;	GCCCCGTGACGATATGAGCGGCTTCACGCAATGAAGATGCGGCGGGACCGTCACCGACAAAGACGGCTTCATAATTTTCATCCAATGACTGAACGGCTTTTGATAAGTCGAAAACACCTTTCTCTTTGACAAGCCTGCCGATGAACACGATCAGTTTTTTATCCGGAGGAAGGCCGAGCCGTTTTCTGACGGCTTCTTTCGTCTCGTTCCTTTTTCGGAAGGCGTCAAGCGTGATGCCGATCGGAAGCACGGTGCACTCCGCTTCGATAAGCTTTTTCATTTGTTCCCGCAGACTGCCGCTCACAGCGTAAATATCGGCTGCTTCCCGCACCGCAAATGTAAATGCGCGATGAGCGCTTTTGCTGTAATGCGGATAGACATTGACATCACTGCCATGCA…
comp5221_c0_seq1	545	gi|499068600|gb|AGL72481.1|	1.11401e-22	72.41	164	gi|499068600|gb|AGL72481.1| NADH dehydrogenase subunit F, partial (chloroplast) [Aspidistra elatior] gi|499068602|gb|AGL72482.1| NADH dehydrogenase subunit F, partial (chloroplast) [Aspidistra yingjiangensis]	sp|A8Y9D4|NU5C_LOLPR	2.02588e-13	62.71	154	sp|A8Y9D4|NU5C_LOLPR NAD(P)H-quinone oxidoreductase subunit 5, chloroplastic OS=Lolium perenne GN=ndhF PE=3 SV=1	K05577	NAD(P)H-quinone oxidoreductase subunit 5	http://www.genome.jp/dbget-bin/www_bget?ko:K05577	GO:0008137 ;GO:0048038 ;	GO:0009507 ;GO:0016021 ;	GO:0042773 ;	AAGTATATTTATTTCTAAAGTGAGAATTAAAGTATCATATTATTTTTCCTCCATTACCATCAATTTGATATGTGCCTTTGAGAAAAAGGTGACCTTATTATTCACTATTGACAAAAGTGAATTTCTATTGACTGCTTTTGGCACTTCTTCTTCCATAAAGATATTGAATGGAAAAAACTACTTTTAGAACTACTACAATTTTGAAAATGAATGCGCAAATATCCACCAAAGGTAAGTAAATAGATCCAAAACATATAAAATGTGCTTGATCCCGCTGTAAAGGAAGCTAGTATTGCGAGAGTTGGTGATATCTCTTCACAATCCTAAAGGAAACTGCCAAGAAGTTAAAAAATAAAGTTGGTGGGTAACTCGGCCTCCCCTTCCTCTTGTTCTTGTTCT…
comp5251_c0_seq1	265	gi|476001775|gb|AGI62029.1|	1.43766e-15	48	185	gi|476001775|gb|AGI62029.1| CONSTANS-like 5 [Erycina pusilla]	sp|Q9SK53|COL3_ARATH	1.43613e-11	48.15	150	sp|Q9SK53|COL3_ARATH Zinc finger protein CONSTANS-LIKE 3 OS=Arabidopsis thaliana GN=COL3 PE=1 SV=1	K12135	zinc finger protein CONSTANS	http://www.genome.jp/dbget-bin/www_bget?ko:K12135	GO:0008270 ;	GO:0005622 ;		AAAGAAAAAAAAGAAAAAAGAGAAAACAAACCCCAATCAAATTACATAACAAAATAATGATTAAATCTCCAGTGGCGACGGGACAAGTGGAGGCCTACTGGGCCGTGGCGACGAAGCCTTGCGACTCCTGCAGGGGCTCGCCGGCGGTCATGTTTTGCGCCGCTGACACTGCCTTCATGTGCGGCACGTGCGACGCGCGCATGCACGGGGCGGACCCGCTGGCGCCGTCGCCGTCGCCCCAGCACGGGCGCGTGTGGCTGTGCGA
comp5270_c0_seq1	476	gi|255565911|ref|XP_002523944.1|	2.11732e-44	66.07	380	gi|255565911|ref|XP_002523944.1| conserved hypothetical protein [Ricinus communis] gi|223536791|gb|EEF38431.1| conserved hypothetical protein [Ricinus communis]	sp|Q9C516|XLG3_ARATH	4.95569e-06	39.06	115	sp|Q9C516|XLG3_ARATH Extra-large guanine nucleotide-binding protein 3 OS=Arabidopsis thaliana GN=XLG3 PE=1 SV=1	--	--	--	--	--	--	GGGGCTACTGGTAGAAAATCTGTTTGGGGTTCCAGGAGTTACATGAGACCTTGTTGGAGTTCCTGGCATCCCAACTGGGCTTCTTGACCTTGGCTCGATGCTGCTCCAACCATATCGACGTTCGTTGCTCTTTCGTGGGCCTTTCTCAGCCCAAATGAGCTCTTGCTGCTTCAAAGTACTGGGGTAGCTCCAGAAACACCCTGTATGGCCTGCTCTTTTTATATATCTTTGACTAAATTTTCTTCCCAAGCAGTCAACACATTTTCTTCCTTCTGTCATTTCTCCCATGCCCATTCCTACACAATTCCTGCAGTATACTCTTCCACAAACCTGCAAATAGAGAATATTAAGTTTCCAAACCGAAACTAAATGAAATAAAACCATAGCATTACACTTATT…
comp5324_c0_seq1	352	gi|47824985|gb|AAT38758.1|	4.78807e-14	53.16	183	gi|47824985|gb|AAT38758.1| Putative gag-pol polyprotein, identical [Solanum demissum]	sp|P10978|POLX_TOBAC	1.93968e-12	54.1	164	sp|P10978|POLX_TOBAC Retrovirus-related Pol polyprotein from transposon TNT 1-94 OS=Nicotiana tabacum PE=2 SV=1	--	--	--	GO:0003676 ;GO:0008270 ;	--	GO:0015074 ;	TTAATTAGAACAGTTCTCGTACTAGCAACCCAACTTAATTTTGAAGTAGATGTCAAATTAGCATTCCTATATGGAGAACTTGAAGAAGAGATGTATGTGGAACACCCTCAAGGCTACTTCATCAAAGGAGATGAATATAAAGTCTATTGCCTGCACAAAGCCCTATATGGATTAAAACTGATAAAAATCGATCCAAAATATCAACATGTTGGAGCTTTTTGTATTAGCAGTTTGAGTGCAATTTACGACTTTATTCTGAATGGTAAAAGTCTTAAATGCTAAAGATATGGCTCTATGATCAAGTAGATTTGTAAGTTGGTAGAGATGGATGAAGTGAAGAATGGTGAGGACG
comp5330_c0_seq1	334	gi|218196953|gb|EEC79380.1|	1.69007e-10	46.15	153	gi|218196953|gb|EEC79380.1| hypothetical protein OsI_20292 [Oryza sativa Indica Group]	--	--	--	--	--	--	--	--	GO:0003676 ;GO:0008270 ;			GTTGTGACAGTAGTTATGGTTATTTTAAAATCCTGTAACTGTTGGGTTGTCTATTGCAAGTATTAAGTAGTATCCTCCGTTTTGGAAAACAACTAAAAAATGAGGGCGTTACATTAGCTATAGAAACGAACTTCCTTGGGTGATTGGAAGGGACTTCAATGTAGTAAGATATATGGACGAATGAAGAGGAGGAAATCAGAACACTTAGGATATAGAACTCTTTAATGAAATTATCATTATGACAGGTCTAATTGAAATCCCCTTGCACGATCGTCAATTTAGATGGTCTAACATGAGGGATGACCCTTGTTTCGCCAAACTTGATAGGACGAAA
comp5342_c0_seq1	456	gi|168070883|ref|XP_001786972.1|	6.30159e-19	40.65	214	gi|168070883|ref|XP_001786972.1| predicted protein [Physcomitrella patens subsp. patens] gi|162660038|gb|EDQ48214.1| predicted protein [Physcomitrella patens subsp. patens]	sp|P38422|DACF_BACSU	1.59777e-95	91.39	736	sp|P38422|DACF_BACSU D-alanyl-D-alanine carboxypeptidase DacF OS=Bacillus subtilis (strain 168) GN=dacF PE=2 SV=2	K07258	D-alanyl-D-alanine carboxypeptidase (penicillin-binding protein 5/6)	http://www.genome.jp/dbget-bin/www_bget?ko:K07258	GO:0009002 ;	--	GO:0006508 ;	TTGACAAAGGGAAAATAAAGATGAGCGATAAAGTCAGGACGAGTGAACATGCCGCGTCCATGGGCGGATCACAGATTTTCCTTGAACCCGGAGAAGAAATGACGGTAAAAGAAATGCTCAAAGGAATTGCTATAGCTTCCGGAAATGACGCATCTGTCGCAATGGCGGAGTATATCGCCGGTTCAGAAGAGGATTTCGTCAGCCGGATGAACAAAAAAGCAAAAGAATTGGGATTGAAAGATACCTCCTTCAAAAACCCGACGGGACTGCCCGAAAAAGACCATTACAGCTCTGCTTATGACATGGCGAAAATGGCGAAGGAATTATTAAAGTATGATAAAATCACTCAATTTACGGGAACGTATGAGGATTATTTAAGAGAAAATACAGACAAAAAGT…
comp5364_c0_seq1	263	gi|255591220|ref|XP_002535469.1|	5.5127e-07	41.38	121	gi|255591220|ref|XP_002535469.1| conserved hypothetical protein [Ricinus communis] gi|223523017|gb|EEF26916.1| conserved hypothetical protein [Ricinus communis]	sp|C0SP91|YYCJ_BACSU	6.6755e-33	93.22	300	sp|C0SP91|YYCJ_BACSU Putative metallo-hydrolase YycJ OS=Bacillus subtilis (strain 168) GN=yycJ PE=2 SV=1	--	--	--	GO:0016787 ;			TATTCAAATCCTTTCAGAGAACATAAATATGGTTATAGTGTAGGTTAGAACGGATCATAATAATCATGATTTTGATGAAAAATTACACAGCGCATAGCGGTGTCGGTTTTTTTGGATCAGTATCAAATAATTCAAAGGTTTCGCCTGTGACATACCCTTTAGACGCCAATGTCTGCTGGACTGACATTCTGGCGAGTTCTTTCATGTTGTTGTCCTGACTCAAATGCGCCAAATAGATACGCGATGTCTCGTCTCCGATAACG
comp5368_c0_seq1	913	gi|149235405|ref|XP_001523581.1|	2.11871e-15	30.3	204	gi|149235405|ref|XP_001523581.1| conserved hypothetical protein [Lodderomyces elongisporus NRRL YB-4239] gi|146452990|gb|EDK47246.1| conserved hypothetical protein [Lodderomyces elongisporus NRRL YB-4239]	sp|P18802|POL_HV1ND	0	93.09	1543	sp|P18802|POL_HV1ND Gag-Pol polyprotein OS=Human immunodeficiency virus type 1 group M subtype D (isolate NDK) GN=gag-pol PE=3 SV=3	K01495	GTP cyclohydrolase I	http://www.genome.jp/dbget-bin/www_bget?ko:K01495	GO:0003723 ;GO:0003964 ;	--	GO:0015074 ;GO:0006278 ;	AGGCTGGACTGTCCATCTGTCCGGATGGAGTTCATATCCCATCCAAAGAAATGGTGGTTCCTTCTGATGCTTTTTGTCTGGTGTGGTAAATCCCCAGCTCAATAGATGAGCTCTTAGCTCATCTATTTTTGTTCTGTGCTGCCCTATTTCTAAATCAGATCCTACATACAAGTCATCCATGTATTGATAGATAACCATCTCTGGATTTTGTTTTCTAAAGGGCTCTAGGATTTTTGTCATGCTACACTGGAATATTGCCGGAGATCCTTTCCATCCCTGTGGTAGCACATTGTACTGATATCTGATTCCTGGTGTCTCATTGTTTGTACTAGGTATGGTGAATGCAGTATACTTTCTAAAGCTTTCATCTAAAGGGACTGAAAAATATGCATCTCCCAC…
comp5380_c0_seq1	683	gi|501412786|gb|AGL92223.1|	4.31845e-49	45.11	427	gi|501412786|gb|AGL92223.1| NBS-LRR disease resistance protein, partial [Musa acuminata AAA Group]	sp|Q7XBQ9|RGA2_SOLBU	1.17664e-30	36.9	312	sp|Q7XBQ9|RGA2_SOLBU Disease resistance protein RGA2 OS=Solanum bulbocastanum GN=RGA2 PE=1 SV=1	K13457	disease resistance protein RPM1	http://www.genome.jp/dbget-bin/www_bget?ko:K13457	GO:0043531 ;			GCAGAGTTGCAGATGCAATGGAGGCAACTGACTCAATAGTTCTCGATGGATTACCAGATGAGAGCATACTGTCAGTTTTTGAGACAGCTGCATTTGAATATCGGAAATCAGAGAATCATCTGGGTTTGAAGGCCATTGGAGAGAAGATGGTTGGGAAATTTATGGGCTCGCCATTAGCAGCAAAAACACTGGGAAACAAGCTGAATTGTAACTCGAACGAGACTTGCTGGAGAAATGTAAAGGACACTGAACTGTGCAGATTGCCGCAGGATGAAAATGATGTCCTACAGGTGATGAGACCGAGCTACTCACGTCTGCCTCCACACCTGCAGCAATGTGTTTCCTTTTGTTCCCTGTACCCTAAAGATCATGTGTTCGATGAAGAGAGTCTTGTCCAGA…
comp5386_c0_seq1	217	gi|224118902|ref|XP_002331376.1|	6.46163e-06	51.02	110	gi|224118902|ref|XP_002331376.1| predicted protein [Populus trichocarpa]	--	--	--	--	--	--	--	--	--	--	--	AGATACTTATGTTTCAACTTTTGCTAAAGGTCACTTGTTTCACCCCTCTCATTGTAAATTACTTTTGGTGCTTCACTAGACAAAGTCTAATTGTTGTGCAAACCAATCATTTTATTCTCTACTATTCAACTTCTGACATGTTCTCGGGCCTATCCTTTTTCAACTCCATATACAACTCTTGTTGGTACAAGATATCCATAACCTCACATGCCTCAAA
comp5397_c0_seq2	388	gi|460409947|ref|XP_004250398.1|	1.61653e-56	80.37	473	gi|460409947|ref|XP_004250398.1| PREDICTED: NAC domain-containing protein 43-like [Solanum lycopersicum]	sp|Q9FWX2|NAC7_ARATH	1.56699e-48	72.12	418	sp|Q9FWX2|NAC7_ARATH NAC domain-containing protein 7 OS=Arabidopsis thaliana GN=NAC007 PE=2 SV=2	--	--	--	GO:0003677 ;	--	GO:0006355 ;	GTCCCGATAACTTCTAATCCTGAAAGCACCGCCTTGTCCCTCCCCGTAGCCTTCCAGAATCCTGCATTCGTCGCCCTATTAGTCCTGGTCCCGCTCGGGTGCTTCTTATCTTTGTGGCTGAAGAAGTACCACTCGCTCTGCTCCTCCTTGTACATTCCAAGCTTGCACCTCTCTTGGAGATCCCATGGCTCTATCCTGTAGAGGTCGATGTCCGTGATGACTCCAAGATCAATCTTTTGTGAAGAGACTTTCCTTGTGAGGTAATACCCCACAAGCTCTTCCTCTGTGGGATGAAACCTAAACCCAGGTGGGACACAACACTCCCCAGCTTGATCCATTGCCCAAGTATTACTTCTTGATGATCACTCAGAAAGCCTTAGACTGGTGC
comp5412_c0_seq1	842	gi|194476714|ref|YP_002048893.1|	7.40121e-42	36.21	409	gi|194476714|ref|YP_002048893.1| DNA polymerase III subunit alpha [Paulinella chromatophora] gi|171191721|gb|ACB42683.1| DNA polymerase III subunit alpha [Paulinella chromatophora]	sp|P56157|DPO3A_HELPY	0	98.21	1486	sp|P56157|DPO3A_HELPY DNA polymerase III subunit alpha OS=Helicobacter pylori (strain ATCC 700392 / 26695) GN=dnaE PE=3 SV=1	K02337	DNA polymerase III subunit alpha	http://www.genome.jp/dbget-bin/www_bget?ko:K02337	GO:0008408 ;GO:0003677 ;GO:0003887 ;	GO:0009536 ;	GO:0006260 ;	ATCTAGCAAAGAAACCAAGCAGCGTTTCCATTTGTGCCTGTTCGCTAAAAACCAAGAGGGCTATGAAAATTTGATGTTCTTAAGCTCTATGGCGTATTTAGAGGGGTTTTATTATTTCCCACGCATCAATAAAAAGCTTCTAAAAGAGCATTCTAAAGGCATTATCGCTTCTAGCGCATGCTTGCAAGGGGAAGTCAATTACCATTTGAATACTAATAATGAGAGAAACCGCAAGTATGGGGCTAAAGGCTATGATGAAGCCAAAAGAATCGCTTGCGAATACCAAGAGATTTTTGAAGACGATTTTTATTTAGAAATCATGCGACATGGCATTTTAGATCAGCGATTCATTGATGAGCAAGTCATTAAAATGTCTTTAGAAACAGGGTTAAAAATCAT…
comp5437_c0_seq1	439	gi|357454909|ref|XP_003597735.1|	2.67584e-22	38.98	246	gi|357454909|ref|XP_003597735.1| Pentatricopeptide repeat-containing protein [Medicago truncatula] gi|87240430|gb|ABD32288.1| Tetratricopeptide-like helical [Medicago truncatula] gi|355486783|gb|AES67986.1| Pentatricopeptide repeat-containing protein [Medicago truncatula]	sp|O04659|PP398_ARATH	3.09215e-18	36.97	209	sp|O04659|PP398_ARATH Pentatricopeptide repeat-containing protein At5g27110 OS=Arabidopsis thaliana GN=PCMP-E14 PE=2 SV=2	K13648	alpha-1,4-galacturonosyltransferase	http://www.genome.jp/dbget-bin/www_bget?ko:K13648	--	--	--	TAGGATGATGGTCACCAATCTTGGCCTTAAGCAATGCCGAGAAAGTGTGGCCATCGGGTTCAACCCCAAGTTGAAGCATTTCAACAAAAACCTTAAAGCTTTCACTTGGGTCGCCATTCCTACAGTACCCAGCAATCATTGCGGTCCAAATATACGTATCCAAGTCCCACTTGGGAATTCTATCAAACAGTTGCCGGGCGTCATCGATTCGGCCACAAACAGAGTACATCTTGATCAGCTTGGGCAGCAAAGATCTGTTTCTCTCGAACCCAGCTTGTCTGATTTGGGAATGGAGCTCTCTTCCTCGTTGGAGAGAGCGAGACTCGATGCAAGATTGGAGAAGGGTGCTGAATTCCGACGAGGTCATGGGTTTGGGCTTGTTTGCAGACAATTTGAGAG…
comp5443_c0_seq1	217	gi|147769575|emb|CAN76938.1|	4.77834e-08	62.5	132	gi|147769575|emb|CAN76938.1| hypothetical protein VITISV_025425 [Vitis vinifera]	--	--	--	--	--	--	--	--	--	--	--	GAGGGGGGGATGCTATCTTCAGGGAGTAGCAGTTCTAATATAAAGAGTTCACCATCTAATGCTACTCAAAAAGGACATTCCAATGTGAGGAGACTATCTCCACAAGAGTTACGGGAGAAGAGAAACAAAGGCCTATGTTTCTACTGCGATGAGAATTACGCAGCGGGTCACAAATGCCAAAATTAAAAAAACCTACGATTGGATATAACTCCAGCTC
comp5447_c0_seq1	209	gi|89179403|gb|ABD63139.1|	6.68261e-29	75.36	289	gi|89179403|gb|ABD63139.1| Reverse transcriptase family protein [Asparagus officinalis]	--	--	--	--	--	K14772	U3 small nucleolar RNA-associated protein 20	http://www.genome.jp/dbget-bin/www_bget?ko:K14772	GO:0003723 ;GO:0003964 ;	--	GO:0006278 ;	GATTTATATCAAATTTATCTGGTAGATGTCAACTTTTCACAAGATTAATGAAGAAATGAATGTCCTTTGTTTGGGATGACCCATGCGAAAAGGCTTTTGAAGAAATCAAGGAGTATCTCACTAAACTGCCCATACTCGTAGCTCCAGTCTCAAGGGTACCTTTCTTATTATACGTGAGAGCTATAGATCATTCCTTAGGAGCTTTATTG
comp5456_c0_seq1	328	gi|449474846|ref|XP_004154301.1|	2.82993e-07	28.28	126	gi|449474846|ref|XP_004154301.1| PREDICTED: UPF0229 protein Ent638_1670-like [Cucumis sativus]	sp|A7Z2R4|Y926_BACA2	1.1565e-67	98.1	546	sp|A7Z2R4|Y926_BACA2 UPF0229 protein RBAM_009260 OS=Bacillus amyloliquefaciens (strain FZB42) GN=RBAM_009260 PE=3 SV=1	K09786	hypothetical protein	http://www.genome.jp/dbget-bin/www_bget?ko:K09786	--	--	--	TGAATTAATTGATGAAAAATATGACCCCGCCCGCTACAATATCTATCCCTTTCATTTTTCAGACGGAGATAACCTGACTTCGGATAACGCCCGGTGCGTAAAGCTCGTCAATGACATCATGAAAAAATCGAATCTGTTCTGTTACGGTGAGGTCAATCAATATAACAGGCATTCCACCCTCATGTCCGCCTATAAAAATGTCAAAGATGATAAATTTAAATACTACATCCTGAAACAGAAATCAGACGTATTTCAAGCGCTGAAAAGCTTTTTTAAAAATGAGGAAGCCGGTGTAAGCAAAGCATCGTATTAAATATAAAGCCGAGTG
comp5494_c0_seq1	837	gi|551641965|ref|XP_005823781.1|	8.04518e-09	28.57	151	gi|551641965|ref|XP_005823781.1| hypothetical protein GUITHDRAFT_78640 [Guillardia theta CCMP2712] gi|428167849|gb|EKX36801.1| hypothetical protein GUITHDRAFT_78640 [Guillardia theta CCMP2712]	sp|O32159|YURR_BACSU	2.61668e-107	68.61	827	sp|O32159|YURR_BACSU Uncharacterized oxidoreductase YurR OS=Bacillus subtilis (strain 168) GN=yurR PE=3 SV=1	K00285	D-amino-acid dehydrogenase	http://www.genome.jp/dbget-bin/www_bget?ko:K00285	--	--	--	GCCAGCCGCCCGTCTCCTCTCCCTGAAGCTCTAAATGAACGATCTGCGCCTTTTGGTATGATACTGAAAAACGGATGCCGAGCGGCTCAAGCAGCTCGCTCGCCCAAGCGCCGGCCGTTACGAGAACCTGGTCGGCAGTAAGCGTGCGTTCTGCAGTTTTCACACCGATGACGGCACCGTCCTCTGTCAATATTGACGCTTCTTCATTGTAAACAGCCGCTCCGTGCTTAACGGCCGCATTTAACAGCGCCTTACGAAGCGCTCTCCCGTTCACCCGGGCCGCGCCGCTGACATGAACCGCTCCGTATTCCTCCGACAGCGCGGGAAACAGCGCCTTCGTTTCTTCCGGAGTCAGTCTTGTAATGTCACCGATTTCAGGGGCGTCCTCTCTTCTTTTAT…
comp5510_c0_seq1	247	gi|372482348|gb|AEX94820.1|	1.22985e-20	62.79	229	gi|372482348|gb|AEX94820.1| RNA polymerase beta' subunit (chloroplast) [Kniphofia linearifolia]	sp|A9L986|RPOC2_LEMMI	4.38658e-19	58.14	211	sp|A9L986|RPOC2_LEMMI DNA-directed RNA polymerase subunit beta'' OS=Lemna minor GN=rpoC2 PE=3 SV=1	K03046	DNA-directed RNA polymerase subunit beta'	http://www.genome.jp/dbget-bin/www_bget?ko:K03046	GO:0003677 ;GO:0003899 ;	GO:0009507 ;	GO:0006351 ;	ACATATTTATTCTGAATCAGAGGGGGAGGGGAGTACTGGTGTCTACCACACGCTTGAATATACATATAGTAATGATTTTATATTACCAAAAACAACTCATTTATGGATATTAGCGGGGGTCCTTTCAGATCCAGTAGCGTCTTTTTTGCTTCACAGGGATCAAGATAAAATGAATGTTCATTCTTTAAGCTAGAACTTTGACTTCTCAATCACTAAGGATTGAGTAAGAACACAACTCAAGGTTTCA
comp5533_c0_seq1	344	gi|224134667|ref|XP_002327461.1|	6.21358e-27	45.45	267	gi|224134667|ref|XP_002327461.1| predicted protein [Populus trichocarpa]	sp|Q9CAL3|CRK2_ARATH	9.47352e-11	36.27	150	sp|Q9CAL3|CRK2_ARATH Cysteine-rich receptor-like protein kinase 2 OS=Arabidopsis thaliana GN=CRK2 PE=2 SV=1	--	--	--	--	--	--	AGTAAGGTGCAAGATCCACAATCTTATAACTCCCAAAGAAATTCTTGTCTGAGTACCCCATAAAACACCCTGCGTCCACTACGCTCCCCTCCGACTTCGGCAGGCACTGCCTCACAGCATTGTCATACATCTCTGCCAAGCAATCGCCGCATCCACTCCCACTAACCGTCCTCGCACACTGCGCCACCCCATACACTGACCCTCTCTTCGCCGCTGCGAAATACCCACCAATCTTCGGCGTTGCTATGCTGAGGTCCATCAGCAGCCCGTGCACATCCCCTGCAAACTCCGTCCCGTTGTCGGTTCCGTTGCCGCAGATGGCAACGTTGCCGACCATGGTGAGA
comp5539_c0_seq1	219	gi|254566549|ref|XP_002490385.1|	1.92457e-16	52.54	183	gi|254566549|ref|XP_002490385.1| hypothetical protein [Komagataella pastoris GS115] gi|238030181|emb|CAY68104.1| Hypothetical protein PAS_chr1-4_0270 [Komagataella pastoris GS115] gi|328350780|emb|CCA37180.1| Uncharacterized protein yqjZ [Komagataella pastoris CBS 7435]	sp|P54563|YQJZ_BACSU	8.2304e-29	67.69	260	sp|P54563|YQJZ_BACSU Uncharacterized protein YqjZ OS=Bacillus subtilis (strain 168) GN=yqjZ PE=1 SV=1	K07145	K07145	http://www.genome.jp/dbget-bin/www_bget?ko:K07145	--	--	--	AGCCGGGCTTTTTAGGCGCGGAAAGCGTTCGGGAGGAAAACGGCTGCGGCATCACGGTTTCCTACTGGGACAGCCTGGAGGCGATTAAAAGGTGGAAAGATCATACTGACCACCAGGCGGCAAAACAAAAAGGAAAAAGCGCCTGGTATGAAGCGTACGCGGTCCGCATTACGAAGACGGAGTCACAGCGGATGTTTGCGTCAAAAGGGGCGGAAGATT
comp5540_c0_seq1	221	gi|75244686|sp|Q8H252.1|RBR_COCNU	9.97311e-16	65.62	191	gi|75244686|sp|Q8H252.1|RBR_COCNU RecName: Full=Retinoblastoma-related protein gi|23429044|gb|AAM77469.1| retinoblastoma-like protein [Cocos nucifera]	sp|Q8H252|RBR_COCNU	1.16735e-16	65.62	191	sp|Q8H252|RBR_COCNU Retinoblastoma-related protein OS=Cocos nucifera GN=Rb1 PE=2 SV=1	K04681	retinoblastoma-like protein 1	http://www.genome.jp/dbget-bin/www_bget?ko:K04681	--	GO:0005634 ;	GO:0007049 ;GO:0051726 ;GO:0006355 ;GO:0006351 ;	AGGAAAGTCTCTGCTTCTCATAATAAGGATGCTTTGCTTTCACCGAGTTCCAAAAGTTACTATGCATGTGTGGGTGAGCGAAGTCATGCATATCCGAGTCCATTAAATGACCTTACTGCCATTAGTAACCTCTTAAACTGTGGTCAGAAGGTTAGTGGCAGGCTCAGTCTTGATGTGGTGAGTGGTTATGTTGTAGTTGGAAGTCTTGGCCAGCAGAATGG
comp5564_c0_seq1	415	gi|508700666|gb|EOX92562.1|	1.72645e-69	72.06	574	gi|508700666|gb|EOX92562.1| Pectin lyase-like superfamily protein isoform 2 [Theobroma cacao]	sp|A7PZL3|PGLR_VITVI	1.15321e-25	37.31	260	sp|A7PZL3|PGLR_VITVI Probable polygalacturonase OS=Vitis vinifera GN=GSVIVT00026920001 PE=1 SV=1	K01213	galacturan 1,4-alpha-galacturonidase	http://www.genome.jp/dbget-bin/www_bget?ko:K01213	--	--	--	CAAAGTCAAGAGCGGCTGGGATCAGTACGGGATCTCCATGTCCCGTCCTAGCTCTAACATCATTGTTCGTAGGTTGTCAGGCACGACCCCAACCTGCTCAGGAGTTGGAATCGGAAGTGAGATGTCCGGTGGGGTATCAAACATACTGGTGGAGGACATGCACATATGGGACTCAGCTGCTGCAGTTCGAGTGAAGACTGACAGAGGGCGAGGAGGATACATAACCAACGTGACAGTAACAAATATCACGATGGAGAGGGTCAAGATACCTATAAGATTCAGCAGGGGAGCCGATGATCACCCTGACGGTGGATGGGACCGAAAGGCCTTTCCTAGAGTTCACGGTATCTATGTGAGCAACATTGTCGGAGTGGATACAGGCAGAGCACCAGTTCTTCA…
comp5565_c0_seq1	1037	gi|168070817|ref|XP_001786950.1|	2.03611e-21	30.43	247	gi|168070817|ref|XP_001786950.1| sensory histidine protein kinase [Physcomitrella patens subsp. patens] gi|162660096|gb|EDQ48236.1| sensory histidine protein kinase [Physcomitrella patens subsp. patens]	sp|Q45614|YYCG_BACSU	0	93.04	1605	sp|Q45614|YYCG_BACSU Sensor histidine kinase YycG OS=Bacillus subtilis (strain 168) GN=yycG PE=1 SV=1	K07652	two-component system, OmpR family, sensor histidine kinase VicK	http://www.genome.jp/dbget-bin/www_bget?ko:K07652	GO:0005524 ;GO:0000155 ;	GO:0016021 ;	GO:0000160 ;GO:0023014 ;	GAATGATTTTACGAAGAATAATGAAATACGGGAGATTACATTTGTTGATAAAAGCTATGAGGTCGTCGGTTCTTCGAGGCCTTATGGCGAGGAAATAGCGGGGAAACAGACGACTGACCCGATTTTTAAACGGATTTTCTCAACAAAACAGGCCTATTCAAAAAAATATTATGATCCTAAAAGCAAAAACAGAGTGCTGATTTCAGCGAAACCTGTCGTCACAGAGAATCAGGAAGTTGTCGGCGCGATTTATGTCGTGGCCAGTATGGAAGATACCTTTAACCAGATGAAAACCGTCAACTCGATTCTTGCTTCTGGAACAGGCTTAGCCCTTGTTCTGACGGCTCTTCTCGGTATATTTCTCGCCCGCACCATTACCCATCCGCTGTCGGATATGCG…
comp5593_c0_seq1	575	gi|168070046|ref|XP_001786672.1|	4.09363e-22	41.35	239	gi|168070046|ref|XP_001786672.1| predicted protein [Physcomitrella patens subsp. patens] gi|162660742|gb|EDQ48513.1| predicted protein [Physcomitrella patens subsp. patens]	sp|P55184|YXJL_BACSU	6.90386e-28	42.48	273	sp|P55184|YXJL_BACSU Uncharacterized transcriptional regulatory protein YxjL OS=Bacillus subtilis (strain 168) GN=yxjL PE=3 SV=2	K11618	two-component system, NarL family, response regulator LiaR	http://www.genome.jp/dbget-bin/www_bget?ko:K11618	GO:0003677 ;GO:0000156 ;GO:0003700 ;	--	GO:0035556 ;	GTAATTTCATCTGAATCAGCATCCTTCAAGAGATAGCCGTCGGCTCCGCTTTTCAGCCCGGCAAAAATATAGTGATCATCTTCAAACGTTGTCAGAATGATGACTTTTACGGACGGATATCGCGCTTTTACCGCTTTTGTCGTTTCGATTCCGTCCATACCGGGCATTCTGATATCCATCAAAATCACATCGGTTTCGGTTTGAGAAAGCAGCCGGAGAACCTCTTCGCCGCAAGAAGCCTCTCCCGATATTTGTATTCCTTCGTGAAGACTCAGAATCATTTTCAGCCCCTCTCTCACAATGGACTGGTCGTCTGCAATCATGACATTCACTTGATTATTCCTCCTTGCATGGAATCCTTATTTTCACGTCAAAACCCGTTTCCTTCCCGGAAGAGAA…
comp5596_c0_seq1	255	gi|297721813|ref|NP_001173270.1|	1.23705e-26	71.08	254	gi|297721813|ref|NP_001173270.1| Os03g0151300 [Oryza sativa Japonica Group] gi|255674211|dbj|BAH91998.1| Os03g0151300, partial [Oryza sativa Japonica Group]	sp|Q6BDA0|ELF6_ARATH	2.64127e-23	70.24	242	sp|Q6BDA0|ELF6_ARATH Probable lysine-specific demethylase ELF6 OS=Arabidopsis thaliana GN=ELF6 PE=1 SV=1	--	--	--	--	--	--	ACAATGGTTAAAGGTGGCAAAAGACGCTGCTGTTCGAAGAGCTGCTATGAATCACCTTCCCATGCTCTCTCATCAGCAGCTCCTATACATGTTAACGGTGTCTTTTATCTCTAGAGTTCCTAGAGCACTGCTCTCTGGTGTACGGAGTTCACGTCTTTCAGACCATAAGAAAGAAGAGAGAGAAATTCTGGTGAAGAAAGCATTTCTTAATGATATGAAGAATGAAATCGGTCTACTATGTACTCTCCTTCAGAA
comp5625_c0_seq1	581	gi|514791338|ref|XP_004972303.1|	1.16185e-74	64.36	613	gi|514791338|ref|XP_004972303.1| PREDICTED: putative pentatricopeptide repeat-containing protein At5g37570-like [Setaria italica]	sp|Q56XI1|PPR25_ARATH	3.11173e-51	50	455	sp|Q56XI1|PPR25_ARATH Pentatricopeptide repeat-containing protein At1g09410 OS=Arabidopsis thaliana GN=PCMP-H18 PE=2 SV=2	K15271	ATP-dependent DNA helicase HFM1/MER3	http://www.genome.jp/dbget-bin/www_bget?ko:K15271	--	--	--	ATCATCCCTAATGAGATCCTAATACCAACTTGACCCTGGACTTTTTCTACTACATCTTTCCTTCATCATTTTTCTAACTCGAGCAGCATCCTCCCACTGTTCTCTTGAGGCATATATGCTTGAAAGCAGTATGTAGTTCCCCGTGTTCTCAGGCTCCAGGTCAAAGAGCTTCCCAGCAATCCTCTCTGCAATCTCCAGGTTGCAGTAAGTCTTGCATCCTGCAAGCAACGCCCCAAGAGCTCCGGCATGAGCCCCTCCCGGCATCCTGCAGGTCGTTTCGAATGCCTCTTCCAGCCTCCCTGCACGGCTAAGCATATCGACAATGCAAGCATAGTGGTCAGGACCACGCACAATCCCATAGTCATGAACCATGCTCTCCCAAAACTGCAAGCCCTCGTC…
comp5629_c0_seq1	407	gi|449470564|ref|XP_004152986.1|	3.07578e-17	56.92	201	gi|449470564|ref|XP_004152986.1| PREDICTED: uncharacterized protein YhbW-like [Cucumis sativus]	sp|O32254|YVBT_BACSU	7.7689e-34	85.51	315	sp|O32254|YVBT_BACSU Uncharacterized protein YvbT OS=Bacillus subtilis (strain 168) GN=yvbT PE=4 SV=1	K00540	E1.-.-.-	http://www.genome.jp/dbget-bin/www_bget?ko:K00540	--	--	--	ATGTGGCCGATCAGCACCGCCGTTGCCGAGCTGGCGACGCCTTCTATAGTATGATGCTCCGCAAGCCAATAGCGGTTATAGCCCCACTCCTCGGCGCGGCGCGCTAAATCCATGCTGTTGCGGAACGATTCAGCAACCGTTCCCCCCTGTACGACCGGCGATAAATTCAATACGGAAAACGCAGTATCTTTCAATGTATGTTCAGCCATCGTTTTCTCCTTTATGGTTTAGTGTAAGCAGATCTTAAACAAGGTCTCTACCACACACCTTACCACAGCTTTTCCCGTGAGTTAAACAATTTGATTCGATGATCTTCGAACAATCAGTCAGCGGTCGTCACTAGTGAACTCTTTATGAATGAATCTATTACATTCAGATATGATGAGCTTTTCATCCTAT…
comp5659_c0_seq1	252	gi|148888544|gb|ABR15776.1|	1.48032e-53	97.59	447	gi|148888544|gb|ABR15776.1| catalase [Litchi chinensis]	sp|P07145|CATA_IPOBA	7.59938e-42	78.31	371	sp|P07145|CATA_IPOBA Catalase OS=Ipomoea batatas PE=2 SV=1	K03781	catalase	http://www.genome.jp/dbget-bin/www_bget?ko:K03781	GO:0004096 ;GO:0020037 ;	--	GO:0006979 ;	GGCCTGTCTGGTGCCCATGATCGATATCTATCTCCTGGTTGTTTAAAGTTGTTCTCCTTCTCAATACAAGCCTTTTCACGCTTTCCACTGCAGATTCTACTAGGAATCGGGAATTTCTCAGCATTAGCAACATTAGTGAACTTCGAAGGGAAGTAATCGACCTCCTCATCCCTGTGCATGAAATTCATGAAACCATCATAATGATTGTTGTGATGAGGACACTTGGGAGCATTAACTGGGAGCATCAAGTAG
comp5683_c0_seq1	775	gi|212539243|ref|XP_002149777.1|	3.64481e-29	46.28	288	gi|212539243|ref|XP_002149777.1| GNAT family N-acetyltransferase, putative [Talaromyces marneffei ATCC 18224] gi|210069519|gb|EEA23610.1| GNAT family N-acetyltransferase, putative [Talaromyces marneffei ATCC 18224]	sp|P94562|YSNE_BACSU	2.0383e-44	57.98	386	sp|P94562|YSNE_BACSU Uncharacterized N-acetyltransferase YsnE OS=Bacillus subtilis (strain 168) GN=ysnE PE=1 SV=1	K03829	putative acetyltransferase	http://www.genome.jp/dbget-bin/www_bget?ko:K03829	GO:0008080 ;			GTCTGGCGGGGAGAAAAGCCTCCATAGAACCGGTTTCCAAGCTGATCCGATGATAGCCCCGCCGCCTTGCTTCTTCAAGCATATGGCGGAGGATCCGGTTGGCTGCGCCTTTTCTGACATGATGCGGAAAGGTTTTCATTGATTTGATCTCACCGTGCCGGCTGTTTAGCTCCTTTAAGGCACCGCAGCCGAGCAGGATGCCGTTTTCCCTCACACTCCAAAACGTAACGTCAGGCTGACGCAGCCGGTCCGCATTGAGCGCGTGTATACTTTCCGGAGGAGAATGCATGGTCATGCTCTTCAGATGCTCCTGTAAAACCGCAATGACATCCGGCGCTGTGACATCTTCTTTCCTTACGTCCACTTCAAACCACCCTTGCTGTGCATATTTTCTTTGAC…
comp5696_c0_seq1	208	gi|550336784|gb|EEE92797.2|	2.05536e-25	69.57	253	gi|550336784|gb|EEE92797.2| hypothetical protein POPTR_0006s21300g, partial [Populus trichocarpa]	sp|Q7XZZ3|BAHL1_ORYSJ	1.17714e-23	59.46	235	sp|Q7XZZ3|BAHL1_ORYSJ Probable E3 ubiquitin-protein ligase BAH1-like 1 OS=Oryza sativa subsp. japonica GN=Os03g0650900 PE=2 SV=1	K16275	E3 ubiquitin-protein ligase BAH	http://www.genome.jp/dbget-bin/www_bget?ko:K16275	--	--	--	GTCACCTTGGCTAATAGAACTAGGTGCATTTTATATAAACTTCACCAGGTCAGACATGGGAGAGCCTGGCGAATTTTTCAGAGAATTCTCTTGTAATTTATGTGGTAGTCAGCCTGTAATGACTATGACTCTATCCAACTCCATCAAGTACGAGTATAATCTTACATGTTCTATTTGCCTGGACACTGTATTCAATCCATATGCTTTG
comp5700_c0_seq1	894	gi|300122439|emb|CBK23010.2|	1.46368e-103	66.67	812	gi|300122439|emb|CBK23010.2| Recombinase A protein (RecA) [Blastocystis hominis]	sp|A7Z4W5|RECA_BACA2	2.86278e-156	100	1150	sp|A7Z4W5|RECA_BACA2 Protein RecA OS=Bacillus amyloliquefaciens (strain FZB42) GN=recA PE=3 SV=1	K03553	recombination protein RecA	http://www.genome.jp/dbget-bin/www_bget?ko:K03553	GO:0005524 ;GO:0008094 ;GO:0003697 ;	--	GO:0006310 ;GO:0006281 ;GO:0009432 ;	AAAAATAAAGTTTTAAAGAGCCGTTTTCTCTGATTTTTAAGTTTTATAAGGGAAATTATGCTCTTTTGCAGAAAAGCGAACGCGGAAAAAATCCGAATATGCGTTCGCTTTTTTCTTGGCAAATGCCAGTAAACAAGGTATAGTATATGTAGTGGCAAGATAAAGGAGGAAAAAATAAATGAGTGATCGTCAGGCAGCCTTAGATATGGCTCTTAAGCAAATAGAAAAACAATTCGGCAAAGGTTCCATCATGAAGCTCGGAGAAAAAACAGATACAAGAATTTCAACGGTGCCAAGCGGTTCCCTTGCACTTGATACCGCTCTCGGAATAGGCGGATACCCGCGCGGACGGATTATTGAAGTATACGGACCTGAAAGCTCAGGTAAAACGACTGTAGC…
comp5726_c0_seq1	242	gi|452979959|gb|EME79721.1|	1.85846e-14	74.51	180	gi|452979959|gb|EME79721.1| hypothetical protein MYCFIDRAFT_212294 [Pseudocercospora fijiensis CIRAD86]	sp|Q12618|ACO1_AJECA	1.18929e-10	60.78	145	sp|Q12618|ACO1_AJECA Acyl-CoA desaturase OS=Ajellomyces capsulatus GN=OLE1 PE=3 SV=1	K00507	stearoyl-CoA desaturase (delta-9 desaturase)	http://www.genome.jp/dbget-bin/www_bget?ko:K00507	GO:0020037 ;GO:0005506 ;GO:0004768 ;	GO:0005783 ;GO:0016021 ;	GO:0006633 ;	GGCCCGTCGTTTTATGTACAAAAGTGTTCTGGTCCCTCCCCTTTTTTTGCTTCTTCGTCATGTCGTGATGTTCGCACCATCGGCCGCTCTATGCAGCCCCGGCGCTCTGCACCGGCTCCGCCATCTTCGTGACCTGAGCACCAGCGCGTATGATCCTGTTCCCCTGCTCGTCCTTGAGGTACATGCTATCCTTGGCCATATTATCCCTCTTCCAGATCTCGACCTCCATACCGCCGCGGATC
comp5728_c0_seq1	289	gi|297733812|emb|CBI15059.3|	6.15221e-06	57.78	118	gi|297733812|emb|CBI15059.3| unnamed protein product [Vitis vinifera]	--	--	--	--	--	K16055	trehalose 6-phosphate synthase/phosphatase	http://www.genome.jp/dbget-bin/www_bget?ko:K16055	--	--	--	GCAGCCTCCAACTTCAATAACACCAAAAAAAAAAATGTCAGATTGATGTCAAAATGACTGGCCATCTTGCTAAAAATTAAAGAAATTGAACTGCTTGCTGTTTCCTAGAAGTGGAAAAAAAAAAGTAACTGAGGTGTTAAGTCATCTCCCCTCAAGCAGTCTCTTCGAACGAAGCTTGTTGCTGGTTGCTGCTGCACTTATTTTCTCCCATCGACAGAGCAGCAATGGTTTGAAGCAGTTTTATCACTTCCGAGCTATCGTCGACGTAGTACTTGGCTTTGCTCGGCTT
comp5730_c0_seq1	490	gi|225449807|ref|XP_002272523.1|	2.90708e-53	60.78	342	gi|225449807|ref|XP_002272523.1| PREDICTED: 3-oxo-5-alpha-steroid 4-dehydrogenase 2-like [Vitis vinifera]	sp|Q2QDF6|DET2_GOSHI	1.71979e-11	45.76	128	sp|Q2QDF6|DET2_GOSHI Steroid 5-alpha-reductase DET2 OS=Gossypium hirsutum GN=DET2 PE=1 SV=1	K10258	very-long-chain enoyl-CoA reductase	http://www.genome.jp/dbget-bin/www_bget?ko:K10258	GO:0016627 ;	GO:0005737 ;GO:0016021 ;	GO:0006629 ;	CGAACTTTGCTCCGGGCTAACTCTGCATTTCTTCAAGAGAGTACTTGAGGTCCTGTTCATTCACAGGTACAGCAGCACAATGATGGCTGATTCAGTTGTTATGATATCAATCAGCTATTGTGCCTGTGCCATCACCATGGTTTATGCACAGCGTCTTGCAACTGGAGTAGCGGAGCCTGTGCTCGACTTGAAATACCCTGGGGTCGCTTTGTTTCTTCTAGGAATCGCTGGCAACTTCTATCACCACCTTCTCCTGTCGAAGCTGAGGGATAAGGGCAATAAAGGATACAAGATACCAAAGGGGGGGGTCTGTTTCGATTCGTAATATGCCCTCATTATTTGTTTGAGATCATTGAGTTGGTCGGAGTGGCACTCATCTCCCAGCCAATCTATGCTTTC…
comp5754_c0_seq1	208	gi|470137125|ref|XP_004304324.1|	1.38276e-07	44	122	gi|470137125|ref|XP_004304324.1| PREDICTED: uncharacterized protein LOC101300651 [Fragaria vesca subsp. vesca]	--	--	--	--	--	--	--	--	--	--	--	AGAAACACATGTTGCTCTCTGGCGGCCACTTTCTCGTACATGCACAACTGCTACATGTTTTCATGCATTCAGTGTATGGAATGAGGTCGGGGTGCTCTAACTTTCCCTTTACCTGGAGTGTTTCTTCAGATGTATGGAGCAGAGCCGCTGGTTTATTTGAGCCACTAGAGTCGCCTGGCTTACTGCAAGTGCACTCTGCAAACTCTGG
comp5761_c0_seq1	230	gi|2832783|emb|CAA12646.1|	9.78136e-11	88.24	150	gi|2832783|emb|CAA12646.1| potassium channel beta subunit [Egeria densa]	sp|Q40648|KCAB_ORYSJ	3.31172e-11	88.24	147	sp|Q40648|KCAB_ORYSJ Probable voltage-gated potassium channel subunit beta OS=Oryza sativa subsp. japonica GN=KOB1 PE=1 SV=2	--	--	--	--	--	--	GTAAGAGGAAATATATCAAGAACCAAACATTAATTTTACAAATATTGATCCCTTCTTAAAGCTTAGTTAAAATATCATTTCGCTCTTGTCCAATTACATGCTGATGCAGGTTCTAAGAGAAAGATACCTTGTAATTCTCCAGAGCAAACCGACTATCAGCTGGGATATTGTCTTTGTTGTATTTTCCTGTAAGAACCCCCGACGCAAGTGGACTCTATGCTGTAAGCCCA
comp5769_c0_seq1	304	gi|298205079|emb|CBI40600.3|	4.27338e-07	52.94	95	gi|298205079|emb|CBI40600.3| unnamed protein product [Vitis vinifera]	--	--	--	--	--	--	--	--	--	--	--	GCCAAATGTAGATGGCAGACTGAGTATCATAGTGCATAGGACTTTTTGGTTTGAAATCAAAAACAGTCAGCAAGTTTTTTAGCCATAGTAGTTCACACGTAGTATGTTCCGTAGTCGATACTCTATCTTAGCAGAAGATTGATGCACTACAGCTTACTTCTTACTTCTTCATGTATCTTAGCAGAAGATCGATGCACTACAACTTACTTCTTACTTCTTCATATAACTAGACTACCTCCAATAAACATAAGGTATCCAGTTGGCTGGTTTAAAATTAACTTTGATGGTTCTATGTAAGGCACCT
comp5865_c0_seq1	213	gi|89179427|gb|ABD63162.1|	6.2452e-09	58.33	140	gi|89179427|gb|ABD63162.1| RNase H family protein [Asparagus officinalis]	--	--	--	--	--	--	--	--	GO:0004523 ;GO:0003723 ;GO:0003964 ;	--	GO:0006278 ;	ACGGTTGTGAGACTATAATAGCTTAAAATGCGAGGCTAGGTCCACGGTTATAGGGCTAACCTTGCATTCTTAAAGCGCAACAAAAAAATTGAGTTATACCAAATGCGCATCTCAAAAGCATTTAACAAGAAAGTTAAACGAAAAACTTTCAAAGAAGAAGACTTGGTTTTAGCTGTTAAAACACCAATGATCATACCCACAAGACTAAGGGGA
comp5880_c0_seq1	448	gi|242048472|ref|XP_002461982.1|	3.03903e-26	45.97	277	gi|242048472|ref|XP_002461982.1| hypothetical protein SORBIDRAFT_02g011546 [Sorghum bicolor] gi|241925359|gb|EER98503.1| hypothetical protein SORBIDRAFT_02g011546 [Sorghum bicolor]	--	--	--	--	--	K13148	integrator complex subunit 11	http://www.genome.jp/dbget-bin/www_bget?ko:K13148	GO:0003723 ;GO:0003964 ;	--	GO:0006278 ;	GGTTGGTGGTGAGTCACAAATTCTGGTTAATAGAATATTGGAATTGCTGGTAATTTGATTAATTCCAAAAGAGATTTGATACAAGGTGATCCTCTTTCCCCCTTATTGTTTGTTCTTACTGCAAACTCATTTACTAGGATCATAGATTTGACAATTCAAAATAGCTCATTGTCTAGATTAAGGCCAAATGATTATATGGGTGATTTGCTGAGTCTTCGGTATGCTAATGATACTTTGTTATTTGTTAATACTGATGTGGATTCTATTAGAAATCTGAAATTGTTATTATATGGTTTTAAATTAGCATTTCGCTTGAAAATTAATTTTCACAAAAGTTTGATATCTCAGTTAGATGTTAGTCAAAGTAGACATGAGGAGGTGGCCTATATGTTGAATTGC…
comp5887_c0_seq1	598	gi|328765794|gb|EGF75912.1|	4.6917e-11	70.73	158	gi|328765794|gb|EGF75912.1| hypothetical protein BATDEDRAFT_28967 [Batrachochytrium dendrobatidis JAM81]	sp|O31601|YJBC_BACSU	6.97741e-24	86.27	244	sp|O31601|YJBC_BACSU Putative acetyltransferase YjbC OS=Bacillus subtilis (strain 168) GN=yjbC PE=2 SV=2	--	--	--	--	--	--	ATGAAAGAGTCAAATTCCGCATACATCAGCACGTGGTACTGCCCCTCTTCTTTATGATAAACATCGCTTTGCTCCTTTAACAGAGCTTCCATATGCGCTTTTGATTTCATTTCTTCAATCGGAAAATATTCACTCAGCTTTTCGTACCAGTTCATTCATTTGCTCCTTATGGGTTCGTTGTCTTCACACTTTTAGATATACCCCATTTCCGATTGTTTAAACAATCTTACATCTATTAAGACGTGTGATCCTTTAACATGGTTTCAATTTTTTTAAAATGGTGTGTAATCGACGTTTTTGGTATAACGGTTTGCCGCGTCCCATAATAAAAATTCGTCAATTCCTTCATCATGCAGCGCTTTAACCTGGTCTTCCACCTGGCGTTTCCCGTACTTTTGA…
comp5888_c0_seq1	294	gi|482565510|gb|EOA29699.1|	3.91003e-08	33.73	135	gi|482565510|gb|EOA29699.1| hypothetical protein CARUB_v10016404mg [Capsella rubella]	sp|Q9LT48|PP244_ARATH	9.852e-08	37.5	125	sp|Q9LT48|PP244_ARATH Pentatricopeptide repeat-containing protein At3g20730 OS=Arabidopsis thaliana GN=PCMP-E94 PE=2 SV=1	--	--	--	--	--	--	GCCGTGGTCATTCTTTCATAAGCTTGATTGCGTCTAAATGATAACAGAGCTGGTTCAGTCCCGCTATAATTGTAGTCCAAGAAACCACATTCCTTCCTCTAATTTTAGCAAAAAGCTCTTCAGCCTCTTATACAAAACCCTTGTTTAGAAGGTTGTCCAACATGGGATTTTGAACTAGCAAATCCAACCCAAATCCATGCTTTATTGCATGAACATAGATGACCACGCTTTTCCTGAACAAGAAAACTCTTTGCCCAAAGAACTCGACAAAGCAACAAATGTAGGAAGATTTGT
comp5922_c0_seq1	476	gi|548855417|gb|ERN13301.1|	8.41703e-21	77.97	227	gi|548855417|gb|ERN13301.1| hypothetical protein AMTR_s00041p00067390 [Amborella trichopoda]	--	--	--	--	--	--	--	--	--	--	--	GGAATCTATTTATGGTCTGCCAACAGAACTGAATCTTCATTCATTCGAAATTTAAGCTATATATAGAAACCATATCTAACAATATACATATGAATCGTTATCTTGGTTCTGCAATGTCTCGTTGATTTCTGTAACAGTATCCCGCCATATATGCATCCTCAATCCTCAGAGTCAGTATAAATTTGATATGGATGAAGAATCTCAGAAGCTACTCTCAGATGCCCACCCCATTTTCTCCAGTGCTAGCCGCAGTGTCTGTAACAAAAGCACAAAAAGGTAATCAAAATCGCTCCTACCCTCGTCGTCTCCTCTTTACCATAATTCTTATTCTTTTCCAACCTTGATTCTCTTTCTGTTGACATCAAAGTCGAAATTTCCCAAGCGAGATGCTGATCGATA…
comp5940_c0_seq1	964	gi|471434901|ref|YP_007627310.1|	8.365e-20	45	221	gi|471434901|ref|YP_007627310.1| 50S ribosomal protein L21 [Chondrus crispus] gi|469662406|emb|CCP38057.1| 50S ribosomal protein L21 [Chondrus crispus]	sp|P26908|RL21_BACSU	3.13743e-62	98.04	506	sp|P26908|RL21_BACSU 50S ribosomal protein L21 OS=Bacillus subtilis (strain 168) GN=rplU PE=1 SV=1	K06402	stage IV sporulation protein FB	http://www.genome.jp/dbget-bin/www_bget?ko:K06402	GO:0019843 ;GO:0003735 ;	GO:0009536 ;GO:0005840 ;	GO:0006412 ;	CGTTGACCGCTCCAAATACGACAGCAGTGACTCCTGCACATACGAGATCTTGTCCATGTTCAGCAAAATTCGCGTGGCCCGTCATTTCAAAGGACAATATGCCCCCGTCATTCCGGGATCTTCGAATTGTTGCCTCAATCATGCTTACGCGTTGATTTTTTCGATTGTCAATTTAGTATAAGGCTGACGATGACCTTGTTTTTTATGAACATTTTTCTTTGGCTTGTAACGGAAAACAGTGATTTTTTTCGCACGGCCTTGTTTTTCAACTTTAGCTGTAACTGTTGCGCCTTCAACTGTAGGGTTGCCGACTTTCACATTGTCTCCGCCAACAAACAAAACGTCTTCAAAAGTCACTGTATCGCCTGCTTCAGCAGCAAGTTTTTCGATGTAAACAGT…
comp5941_c0_seq1	808	gi|55168220|gb|AAV44086.1|	6.71594e-08	31.74	143	gi|55168220|gb|AAV44086.1| hypothetical protein [Oryza sativa Japonica Group]	--	--	--	--	--	--	--	--	GO:0003723 ;GO:0003964 ;	--	GO:0006278 ;	GGGCGCATCTTTTGGGACCTTGCCACCCTATTTTTTGGAGGTTAAGCTATGTGAGCAGCGCATCCGTTTGTGCTAGCCATAAGAATATTTTTACCTTTGAAGGGCACTTGGTTTTCTAGATTGAGAAGTGGTGGTGAAAATATGAGGAAGTTAAGGAACTAATACAGGAAAGTTGGGCACAACTATCAGGAGCTTCGGATGCAACAAGCATCATATGTTGTAAATTACGAAGGCTAAGAAGAGTCCTAGTCAGGTTGGAGAAGAGACATCAAAGGGATGTTGAACATCACTAGAAAACTCTAATGGATAGGATTGCAAAAATGGAGAAGAAAGAAGTTAGGCAACTCACTCCAGAAGAACACGAGGCACTCTGTACTTGGAGGAAAGAAATCCAAAATT…
comp5994_c0_seq1	746	gi|194476874|ref|YP_002049053.1|	6.32472e-39	50.33	369	gi|194476874|ref|YP_002049053.1| threonine synthase [Paulinella chromatophora] gi|171191881|gb|ACB42843.1| threonine synthase [Paulinella chromatophora]	sp|P04990|THRC_BACSU	2.78444e-103	91.57	795	sp|P04990|THRC_BACSU Threonine synthase OS=Bacillus subtilis (strain 168) GN=thrC PE=3 SV=1	K01733	threonine synthase	http://www.genome.jp/dbget-bin/www_bget?ko:K01733	GO:0030170 ;GO:0004795 ;	GO:0009536 ;	GO:0009088 ;	GCCGGGAATATCACGGCCTACTGGAAAGGGTTCAAAGAATATCATGAGAAAAAGGGCACCGGACTTCCGAAAATGCGCGGTTTTGAGGCGGAAGGTTCTGCGGCCATCGTCCGCGGCGAAGTCATTAAAAATCCAGAAACCGTTGCGACGGCAATCCGAATCGGGAATCCCGCCAGCTGGGACAAAGCCGTGCTCGCTGCGGAGGAATCAGCCGGAAAAATTGATGAAGTCACAGATGAAGAAATTCTTCACGCTTATCAGCTGATTGCCCGTGAAGAAGGCGTGTTTGCCGAACCGGGCTCCTGTGCATCCATCGCCGGCGTTTTGAAACAGGTGAAATCCGGTGAAATTCCAAAAGGCAGCAAGGTTGTCGCAGTTTTGACCGGAAACGGCCTGAAA…
comp6003_c0_seq1	241	gi|125595764|gb|EAZ35544.1|	5.19736e-14	44.3	176	gi|125595764|gb|EAZ35544.1| hypothetical protein OsJ_19827 [Oryza sativa Japonica Group]	sp|O31550|ACOC_BACSU	7.17832e-32	72.5	297	sp|O31550|ACOC_BACSU Dihydrolipoyllysine-residue acetyltransferase component of acetoin cleaving system OS=Bacillus subtilis (strain 168) GN=acoC PE=3 SV=1	K00627	pyruvate dehydrogenase E2 component (dihydrolipoamide acetyltransferase)	http://www.genome.jp/dbget-bin/www_bget?ko:K00627	GO:0005507 ;GO:0004742 ;	GO:0009941 ;GO:0005739 ;GO:0045254 ;	GO:0006090 ;	AACCCCCGAGATTTGTAATAGAAAATGTCGATCCGTGCAGATCATCTCCGGAAGCATTGCCTTCCCGCGCCCGGCGTGCCGATGTGCTGATGTGATCCGCAAGCTCAAGGAATGAAAGCTTTTCCGCATCCCGAATCACCGGCACGACGAGACCGTTTTCAAGAGAAACCGCCATCCCGAGGTGGACATATGGATAGGTGATGATCCGCTCCTCTTGATAAGAGCTGTTCAGCTCAGGATG
comp6052_c0_seq1	212	gi|544213842|ref|XP_005537068.1|	3.27219e-06	40	118	gi|544213842|ref|XP_005537068.1| NADH dehydrogenase type II, chloroplast precursor [Cyanidioschyzon merolae strain 10D] gi|449017630|dbj|BAM81032.1| NADH dehydrogenase type II, chloroplast precursor [Cyanidioschyzon merolae strain 10D]	sp|O32117|YUTJ_BACSU	1.62264e-38	91.43	341	sp|O32117|YUTJ_BACSU NADH dehydrogenase-like protein YutJ OS=Bacillus subtilis (strain 168) GN=yutJ PE=3 SV=2	K03885	NADH dehydrogenase	http://www.genome.jp/dbget-bin/www_bget?ko:K03885	GO:0050660 ;GO:0016491 ;			TTTCATGACCGCGAACCGATTTCTTACGATGACGCGGTGATCGGACTGGGCTGCGAGGATAAGTATCATAACGTGCCCGGCGCGCCGGAACATACTTACAGCATTCAGACCATTGATCAGTCACGCGAGGCCTATCAAAAGCTGAACAACCTCGGCGCCAATGCATCTGTCGCTATCGTCGGAGCGGGATTAAGCGGCGTGGAGCTTGCCAG
comp6058_c0_seq1	456	gi|396499922|ref|XP_003845596.1|	4.60736e-09	30.43	148	gi|396499922|ref|XP_003845596.1| similar to nonribosomal peptide synthase [Leptosphaeria maculans JN3] gi|312222177|emb|CBY02117.1| similar to nonribosomal peptide synthase [Leptosphaeria maculans JN3]	sp|P94459|PPSD_BACSU	4.28946e-46	63.11	422	sp|P94459|PPSD_BACSU Plipastatin synthase subunit D OS=Bacillus subtilis (strain 168) GN=ppsD PE=1 SV=2	K15667	fengycin family lipopeptide synthetase D	http://www.genome.jp/dbget-bin/www_bget?ko:K15667	GO:0003824 ;GO:0031177 ;			ATGAAAAAGCATTCCTTCCTGCATTCGGCTGAGGGGATAAATGTTTTGGATATTTTTCGTTTTGTCCATGTGTTCCTCCCGCTCGGTTTAGTGGAAGCTGAGTAAGTCGGCAATATCCTGCAAGGCTTCCTCAGTCAGCTCCCGATCATCAAAGTCACTGACGGTCTTCTCCGTATCGGTTTTGCCGAGGCAGTGTTCCGACAGTTTCAGGAGATAATATCGGCAGCTTTCGGACAGCCGTTCGATCGTATCTTGCCGAAAGCGCTCCGTTTCATAGGAAATGCTGACGGTCATCCGGCCTTTTGCCGCAATCGCGCTGATTTCAAGTGACTGCTCCCGTTTCCATGTATCTGTCACATCATCTCCGCCTCCCAAAGGAGAAAACTGAAACGCGTCAGG…
comp6075_c0_seq1	253	gi|550344729|gb|EEE80374.2|	1.29648e-36	88.73	341	gi|550344729|gb|EEE80374.2| MATE efflux family protein [Populus trichocarpa]	sp|Q9LUH3|LAL5_ARATH	1.31275e-08	33.33	130	sp|Q9LUH3|LAL5_ARATH MATE efflux family protein LAL5 OS=Arabidopsis thaliana GN=LAL5 PE=2 SV=1	K03327	multidrug resistance protein, MATE family	http://www.genome.jp/dbget-bin/www_bget?ko:K03327	--	--	--	TAAATAGACAAGCGATGTGGTCTGAATCAAGATTCCCATGGAGGCAACAGTTGCCTTCGGATTCACCAGCAGTCCGCATAGCATTATCATGAGCTCATACCACCACCACTCCAGACATACCGACGCGCAGGTCGGTACGGCGAGCTTGAGCAGCGCCGACCAGCCCTTCAGGCAGTCGGAGCTTGGGCTGACCCACGAGTCCTTGTACACACCAGAGAAGAAAACGAATGACACCAAGAACATGGACAGGTCG
comp6083_c0_seq1	412	gi|308081140|ref|NP_001183823.1|	3.39737e-09	38.71	102	gi|308081140|ref|NP_001183823.1| uncharacterized protein LOC100502416 [Zea mays] gi|238014750|gb|ACR38410.1| unknown [Zea mays]	--	--	--	--	--	--	--	--	--	--	--	AGAGTGCAAATTTAGTAAATGAATAATTCGAGATTATAGAGTTGTGACACTGGACGAGCGAGAATGTGTAATCAGTTTAAATACTCAAGTTTTATTATTCAAAATGAGAGAGAAATCGATAGTTATTCCAATCATAGGATCTAGATGTGCTAGTTAAAATGGAGGAGCGCAACAAGATTTTTATGCGGTTGTAACATTCTTTCTAGGCTGAAGAGAAAATTTTAAAGGACTTATTAGGCAGCTTTGTTATATGATACGAATGTTGGGTTATAAAAAGACGTGTCATTCACAGAAGATGTGTTCAGCAGGAATGCATATGCTTCGTAAGATATGTGGTAATACTAAGAGAAAAAGCCAGAAATGAGGATATTCTTGCTAAGGTAAGTATAGCCCCCATAG…
comp6087_c0_seq1	263	gi|357111421|ref|XP_003557512.1|	2.66349e-10	60.42	149	gi|357111421|ref|XP_003557512.1| PREDICTED: putative nuclease HARBI1-like [Brachypodium distachyon]	--	--	--	--	--	--	--	--	--	--	--	TAAATTGAACTGCACCATATTTTCATAAATTCTTCTCCCTCACTTACATCCTCAACCTAATCCCAACTTGCATCCTATACTCCAATGCAGAACCAGCAATAGACTCGGCTTACCCTCTTCTTCATATGAAGAAATGTGCCTCTCCGCTTCCATGGAGAACAATTCGAAGCACAAGGAAGCAAGGTTGCTCGCCTCGAAGGCACTTTCACAGCTAAAGGGAGCTTGGAGAATCTTGCACAAAGTGATGTGGAGACCTGATATGT
comp6094_c0_seq1	552	gi|297735442|emb|CBI17882.3|	2.96411e-27	49.63	279	gi|297735442|emb|CBI17882.3| unnamed protein product [Vitis vinifera]	sp|Q7XNY1|PIRL1_ORYSJ	8.76956e-25	41.73	255	sp|Q7XNY1|PIRL1_ORYSJ Plant intracellular Ras-group-related LRR protein 1 OS=Oryza sativa subsp. japonica GN=IRL1 PE=2 SV=2	K08844	leucine-rich repeat kinase 2	http://www.genome.jp/dbget-bin/www_bget?ko:K08844	--	--	--	TCGGCCTCCTCTCCTCCCTCTCCACCCTCGACATCAGCTACAACGCCATCTCCGCCCTCCCGGACTCCCTCGGCTGCCTCGCCAATCTTAAGACCCTCAAAGTCGAAGGGAACCCGCTGGTGCAGCCCCCGAAGAAGGTGGTGGACCTCGGGATAGAGGCCGTAAGGCAGTACTTGAGTGAGAGGATGAACAGGCAAGAGAGGCAGAAGAAGAAGAAGAAGTCGTTCATCGGGAGGTTTGTGAGGTGGGGGAGTGGTGTGGCCAAGGGGAGGATAGTTGGTGATGTGGATGAGCTGATGTTGGACAAGAATAGGCTGGTGGAGGGGCTCGTGACGCCGATGCGGGAGGCAAGATCGCCGCTGTGGATGCTGTCGCCGAAGTGGCTCTTCGGATCGCCAA…
comp6099_c0_seq1	1130	gi|255590234|ref|XP_002535207.1|	2.26401e-116	61.15	896	gi|255590234|ref|XP_002535207.1| short chain dehydrogenase, putative [Ricinus communis] gi|223523741|gb|EEF27178.1| short chain dehydrogenase, putative [Ricinus communis]	sp|P40397|YHXC_BACSU	0	93.33	1426	sp|P40397|YHXC_BACSU Uncharacterized oxidoreductase YhxC OS=Bacillus subtilis (strain 168) GN=yhxC PE=3 SV=2	K00540	E1.-.-.-	http://www.genome.jp/dbget-bin/www_bget?ko:K00540	GO:0004316 ;			GCTTTTTTTACATTATCCGTTTACGATGGTGCCGCCGTTCACATGAATCGTCTGACCCGTGACATAGGTAGAATCATCGCTTGCTAAGTACAAATAGCTCGGCGCCACTTCAACAGGCTCTCCCGGGCGCTGCATCGGCACGTCTGAGCCGAAGACTTCCACTTCCTTCGCCGAGAAGCTCGCCGGGATCAGCGGCGTCCAGATCGGCCCCGGCGCCACTGCGTTTACCCTGATGCCCTGAGTGACAAGAGATTGGGAAAGAGATCTTGTAAACGTGACGATCGCCCCTTTTGTCGCTGAATAGTCAATCAATGTTTTGTGGCCTTTATAGGCGGTAATGGAGGCCGTATTAATGATTGAACTTCCTTTTTTCAGGTGAGGGAGCGCGGCTTTCGTTAA…
comp6116_c0_seq1	596	gi|359475942|ref|XP_002279133.2|	4.62379e-11	50	164	gi|359475942|ref|XP_002279133.2| PREDICTED: beta-fructofuranosidase, insoluble isoenzyme CWINV1-like [Vitis vinifera]	sp|P07819|SCRB_BACSU	1.87484e-33	67.82	322	sp|P07819|SCRB_BACSU Sucrose-6-phosphate hydrolase OS=Bacillus subtilis (strain 168) GN=sacA PE=3 SV=2	K01193	beta-fructofuranosidase	http://www.genome.jp/dbget-bin/www_bget?ko:K01193	--	--	--	ATTTCTTCCTCTTTCCACTCAACGAAATCCTTCGTCGTCACATGCGCCCAAAATTTCGCGCCGTGCCCCGTATGAAATGGCTGCCATTGAAAAAACAAGTGATATACGCCGTTCCATTGGATCACGCCGTTCGGATCATTTAAAAGCCCGACCGGCGGCATAATATGATAGTTCTGGCGGTATGGATCTGACGCGGCTGTTTCTCCCCGCTTCTTTTTCGCTTCCTCAGCCTGCAGGCGCAGCTCTTGATCCGGTGTCCTCATTTGACGGCCTCCTTTTCTTTAGCTCCCATAATGTAAGCGGCAATAAACGCCGAGACAGAGGCGATGCCCATTCCGATCAGATAGTTTATAAGATTTCCTAAACCGAGCGGAGCCGTGATGGCAATCATCGGAATTC…
comp6218_c0_seq1	501	gi|462403623|gb|EMJ09180.1|	3.96691e-23	41.74	220	gi|462403623|gb|EMJ09180.1| hypothetical protein PRUPE_ppa015715mg, partial [Prunus persica]	--	--	--	--	--	--	--	--	GO:0003723 ;GO:0003964 ;GO:0008270 ;	GO:0005634 ;	GO:0015074 ;GO:0006278 ;	GGGGTCGAGCATGAAGTTTCTTTAAGATTTAGATGCACTGTAACAAACTAACAATCACCTCATCACCAATTGCAAACTTCTATAATCGTTTGTGTGAATTTGCAATAGGGTTATAGTTATCATTACTAATTTTTATTTGCTAACGAATATGATCATGTAATTCATGTAAATGCTATGCAAAGGATTTGGCTGAGGTATTAGGTTTATCACCTATGAGAAGTGGAAGAAATTCTATAGGTCTTTTAGGCTTATAATTGATAATTATTTCGAACAGACTCAATCCAGTAGACCTATTGACCAAACTATTATATTTAAACTCTGCTGTAGACAAAACAATATCTCATGTGGATAATGATTACCTACGAGACATCGAAGTAAATCTCCAAAATTACAATCACT…
comp6226_c0_seq1	300	gi|449474413|ref|XP_004154164.1|	5.02679e-15	41.41	179	gi|449474413|ref|XP_004154164.1| PREDICTED: chromosome-partitioning protein ParB-like [Cucumis sativus]	sp|P26497|SP0J_BACSU	5.31071e-56	92.93	458	sp|P26497|SP0J_BACSU Stage 0 sporulation protein J OS=Bacillus subtilis (strain 168) GN=spo0J PE=3 SV=2	K03497	chromosome partitioning protein, ParB family	http://www.genome.jp/dbget-bin/www_bget?ko:K03497	--	--	--	GCTGAATCAGCTGCTCAAGCTGACGGACGTTCAGCTGTTCTTCAACCACTTTCTTCACAAGCGGTTCAAGCTTGTTTTTATTTTTCAAACCAAGCAAGGTTCTGCCGTGTCCCATGGATAACGTACCTTCTGCAATGAGGTTCTGGATGCTTTCCGGCAGCGTCAGCAGTCTTAAATGGTTGGCAATATGAGGCCTGCTTTTCCCAAGCCGTTTAGCGAGCTGTTCCTGGGTTAAATCCAATTGCTTCAGCAGTGAGTCATATGCCAGAGCTTCTTCAAGCGGTGATAAGTCTTCACGCT
comp6261_c0_seq1	351	gi|258563298|ref|XP_002582394.1|	2.62304e-08	32.43	136	gi|258563298|ref|XP_002582394.1| conserved hypothetical protein [Uncinocarpus reesii 1704] gi|237907901|gb|EEP82302.1| conserved hypothetical protein [Uncinocarpus reesii 1704]	--	--	--	--	--	K05521	ADP-ribosylglycohydrolase	http://www.genome.jp/dbget-bin/www_bget?ko:K05521	--	--	--	AGGTTAACTGCTTCTAAGACTGCATCCCTATAGTTTGTATGTTTAAAGAAACACCACAATGCAGCCTCAAGAGAATGCACAACATAGCCGTCAGAGATAATATCTTCTTTTTTCGCATCTAAAATAGATTGATCAAACACGCGTCTGTAACATACCAATTCATCTCTATATTTTATATCCTTGGATAGTTCTGACCTGCAGGTTTCTGTTGCTCGTTCAAAAGCCCGAGCTGGAGTATTATTATTAAATAAATGGATGAGAAATTGTATATAAACAATACAGGCTAGTGTAGATCTTGGATGCGCATGTGTTAATTCCGCCCACCGTTCAATTTCCCTTTTTCTTGTCGTG
comp6267_c0_seq1	302	gi|388512121|gb|AFK44122.1|	2.08356e-36	72.84	337	gi|388512121|gb|AFK44122.1| unknown [Lotus japonicus]	sp|Q08508|ACCO4_PETHY	5.0934e-13	45.88	162	sp|Q08508|ACCO4_PETHY 1-aminocyclopropane-1-carboxylate oxidase 4 OS=Petunia hybrida GN=ACO4 PE=3 SV=1	K04124	gibberellin 3-beta-dioxygenase	http://www.genome.jp/dbget-bin/www_bget?ko:K04124	GO:0005506 ;GO:0016706 ;			ACGGTGTTGTTCAAGCAAGCTAATCGTGTGAAATTGTTGCTTCGGGTGGTTGATGAAACAGGTGCTCAGCAATGCGATATACAAAAGCGTCGAGCACAGGGTGATAGCCAACGCCGACCAAGAGCGATTCTCTATCGCTTTCTTCTACAATCCGAGGAGTGATCTTCCTGTATGCCCAGCTCGCGAGCTTGTGACCCCGGACAGGCCTCAGCTCTACCAGAGCATGACCTTCGACGAGTACAGGCTGTACATCAGGAAGAAAGGCCCCAGGGGCAAAGCCCAAATCGAGTCAATGAAGGCCA
comp6306_c0_seq1	785	gi|198444898|gb|ACH88363.1|	1.7044e-55	44.15	510	gi|198444898|gb|ACH88363.1| nonribosomal peptide synthetase/polyketide synthase hybrid [Karenia brevis]	sp|O31782|PKSN_BACSU	6.93581e-92	59.33	778	sp|O31782|PKSN_BACSU Polyketide synthase PksN OS=Bacillus subtilis (strain 168) GN=pksN PE=1 SV=3	K13614	polyketide synthase PksN	http://www.genome.jp/dbget-bin/www_bget?ko:K13614	GO:0016740 ;	GO:0009507 ;		ATCCGCAAAAATACATGTTTTTAAGCCAATCGCATTTTCTGTCTTCTGAAGGAAAATGCCGCAGTTTCGGTGAAGGCGGAGACGGTTACGTGCCCGGTGAAGGTGCGGGAGCCGTTTTGTTAAAACCATTGAAAAAAGCGATTGCGGACAAAGACCACATCTACGGTGTCATTAAGGGGTCCGCCACTAATCACGGCGGCAAAACGACCGGGTATACGGTGCCGAATCCGGAAGCGCACCGGGACCTGATTTTATCCGCTCTAAACAGAGCCGCGGTAAGTCCGGCGGATATCAGCTACATTGAAGCTCACGGAACCGGCACGGCACTCGGCGATCCGATTGAGATCAATGCATTGAAAAAAGCTTTCCAAACAGACGGGGCTCCGGGCGGATATTGCG…
comp6344_c0_seq1	308	gi|548851420|gb|ERN09696.1|	1.89471e-20	59.42	228	gi|548851420|gb|ERN09696.1| hypothetical protein AMTR_s00029p00217840 [Amborella trichopoda]	sp|O04197|COI1_ARATH	2.50292e-13	47.69	168	sp|O04197|COI1_ARATH Coronatine-insensitive protein 1 OS=Arabidopsis thaliana GN=COI1 PE=1 SV=1	K13463	coronatine-insensitive protein 1	http://www.genome.jp/dbget-bin/www_bget?ko:K13463	--	--	--	GCCCTTGAGCTTGAGGGACTCGAGGCCGGGGAAGTGGTGGTGCAGGCGGGCGGGGCCGACGGAGTAGCAGAGGGCGACGGTGACGGGCTAAAGGGTGAGAGCGTCGATCTCGTACCACTTCTTGCAGGCGAGGGAGATGGCCTCGCGGTCCCAGAGGTCGTCCACGTGGTCCATCACCAGCTGGAGGGCCACGTCGGAGATGCCGAAGTCATCGCCCTGCTCAGGATCCGATCCTCCATTCGATTGAGAATTGATCAATCGATCGATCTATCGCAAGGGTTTTGTTTTTGCCCTAAACAAGATTTTCA
comp6400_c0_seq2	315	gi|125545584|gb|EAY91723.1|	3.51942e-28	77.78	268	gi|125545584|gb|EAY91723.1| hypothetical protein OsI_13365 [Oryza sativa Indica Group]	sp|Q39547|CUCM1_CUCME	1.26175e-08	39.71	133	sp|Q39547|CUCM1_CUCME Cucumisin OS=Cucumis melo PE=1 SV=1	--	--	--	GO:0004252 ;	--	GO:0043086 ;GO:0006508 ;	GCAACTTCCTTCGCTTGCGACTCTGTGAGCATTGCTGCGAAACCAGAGAATCCATGTCTGTAGCTATAGACTATAGACTTACGTGCATTCTCTTCGCTTCCAAATATCGATTTGAGCGTATTGTGGTGTGATGCTGTGACGACGTCTGGATCTTTATGTTTTTTCTCTCCCATGTATACAATATACAGCTTTTTTGGTTCTTCATCTTGCTGGCCAAGTGACAACTTAAAGAAGCATTGTAGAGTGACGACCAGGATTAGGAACAAACATGGTTGTTTTTTATTCATCCCTTCCCTAAAAAAGAAAAACTGGGCT
comp6408_c0_seq1	626	gi|449474748|ref|XP_004154274.1|	8.92035e-13	47.17	168	gi|449474748|ref|XP_004154274.1| PREDICTED: ribonucleoside-diphosphate reductase 2 subunit beta-like [Cucumis sativus]	sp|P50621|RIR2_BACSU	7.90626e-62	90.24	512	sp|P50621|RIR2_BACSU Ribonucleoside-diphosphate reductase subunit beta OS=Bacillus subtilis (strain 168) GN=nrdF PE=1 SV=1	K00526	ribonucleoside-diphosphate reductase beta chain	http://www.genome.jp/dbget-bin/www_bget?ko:K00526	--	--	--	GATGACGACATACGGAATCGGCTGTTTAAATCGCGGATCCTCTTCCGCGTCGCCTCTTCTGATTTCAAAAAAATGCGCCTCAATTTGAGCCATAATGTTTACGATACGTTCATCCTCGCTGTTGACTCCCTGAAATGTCAGCATTTCGTTTTGAAAAACGTCACTCCGCGGTGCAGCCAAAATGATTTCATCCATTTTATTCATGCCCGTTCCTCCTGTCTTACCTCTCCATTCAAGCCAAAAGAGCAGATATTATATCTGCTCTTCATCTTGGCCAAAATAAAAATCTTCGTCCTTAATCGGTTCTACCGTCGCCTTTTTGTAGCCGTTCCCTTTCATGGAGAAGAAATCATGTGATTTTGTTTTGGTGTTTAATCCGTTTAATACGATCGGATTAAT…
comp6448_c0_seq2	378	gi|115451475|ref|NP_001049338.1|	3.38346e-12	58.62	169	gi|115451475|ref|NP_001049338.1| Os03g0209800 [Oryza sativa Japonica Group] gi|108706786|gb|ABF94581.1| RhoGAP domain containing protein, expressed [Oryza sativa Japonica Group] gi|108706787|gb|ABF94582.1| RhoGAP domain containing protein, expressed [Oryza sativa Japonica Group] gi|108706789|gb|ABF94584.1| RhoGAP domain containing protein, expressed [Oryza sativa Japonica Group] gi|113547809|dbj|…	--	--	--	--	--	--	--	--	GO:0005096 ;GO:0005543 ;	GO:0005622 ;	GO:0043547 ;GO:0007165 ;	GCGTACATCCAATTCCTTTAGATGAAAGGAATAGATACCCACTTTTAAGAATCTGGCAGTTCGGACATATGTGTGGTTGTTTATCAGAACTTTCAGAGGACTTGGGATCTCTTCCACATTGACAGATTATGCATTGCGTGGTATTTTCATTTGCATGAGAAGAGGCCATCTGCGATCAAATTAGGAGAGTTTGCATCCGATCTGAGGATCGAACTCAGGATTGGGGAAATGCGATGGAGAAAGAAGAAGGGATGTTTCTTTTTTTGGGGATTTAATTTCTTTTATTTTTTTTCATTTTCCCCCTCAAATTGTGGGTATTTTTTTCGTCTGATTAGAAATCTCCCTCGCGTTAGCGGCTCTTGCGCTCCGACAATTTTG
comp6454_c0_seq1	453	gi|462413848|gb|EMJ18897.1|	1.64197e-83	98.66	682	gi|462413848|gb|EMJ18897.1| hypothetical protein PRUPE_ppa002364mg [Prunus persica]	sp|Q1PDW5|FTSH6_ARATH	1.80311e-80	91.95	656	sp|Q1PDW5|FTSH6_ARATH ATP-dependent zinc metalloprotease FTSH 6, chloroplastic OS=Arabidopsis thaliana GN=FTSH6 PE=2 SV=1	K03798	cell division protease FtsH	http://www.genome.jp/dbget-bin/www_bget?ko:K03798	GO:0005524 ;GO:0004222 ;GO:0017111 ;	GO:0016020 ;	GO:0030163 ;GO:0006508 ;	GAACTGTTGGAGCCAGAATTCCTAAAGGAGTTCTTCTAGTCGGGCCTCCTGGAACTGGTAAAACATTGCTGGCAAAAGCCATAGCTGGGGAGGCAGGAGTTCCTTTCTTCTCCTTGTCAGGATCAGAGTTCATTGAAATGTTTGTGGGAGTTGGAGCATCGAGGGTGAGAGATTTGTTTAACAAAGCAAAGGCAAACTCGCCATGTTTAGTTTTCATAGACGAGATTGATGCAGTGGGAAGGCAAAGAGGGACTGGAATTGGAGGAGGAAATGATGAAAGAGAGCAAACATTAAACCAGTTACTTACTGAGATGGATGGCTTCAGTGGGGATAGTGGGGTCATTGTCATTGCTGCTACTAACCGACCTGAAATTCTTGATTCAGCCTTGCTGAGGCCAG…
comp6487_c0_seq1	1036	gi|545712002|ref|XP_005708306.1|	4.88319e-32	34.36	331	gi|545712002|ref|XP_005708306.1| tRNA-dihydrouridine synthase 3 [Galdieria sulphuraria] gi|452824786|gb|EME31786.1| tRNA-dihydrouridine synthase 3 [Galdieria sulphuraria]	sp|P37567|DUS1_BACSU	6.0611e-134	98.44	1007	sp|P37567|DUS1_BACSU Probable tRNA-dihydrouridine synthase 1 OS=Bacillus subtilis (strain 168) GN=dus1 PE=3 SV=1	K05540	tRNA-dihydrouridine synthase B	http://www.genome.jp/dbget-bin/www_bget?ko:K05540	GO:0050660 ;GO:0017150 ;	--	GO:0002943 ;	GCTTCACTTCTTTAATGATATCCCAGTTCGCAGTGCCTTCATACATTTGCACTCTTGTGCGGCCGTGCAGGGCAACGGCTTTTCCGCCGGCACGTTCAACGGCTTGGGCATTTTTCACCGCATAAATGTGCTCTTCATCCCAACCCATTCTCATCTTCACTGTAACCGGCTTATCAACAGCATCTACTACTGCGGATACCATTTCATAAATCTTATCAGGATCGAGTAGCCATTTGGCGCCCGCATCGCATTTTGTAATCTTGGGTACGGGACAACCCATGTTAATATCAATAATATCAGCAGTCGTGTTTTGATCTACAAACTTCGCCGCTTCCACAAGGGTTTCCTTTTTTCCTCCAAAAATCTGAAGGCTGAGCGGTTTTTCACGTTCATCAATGT…
comp6548_c0_seq1	360	gi|302143473|emb|CBI22034.3|	1.84295e-10	35.14	156	gi|302143473|emb|CBI22034.3| unnamed protein product [Vitis vinifera]	--	--	--	--	--	--	--	--	--	--	--	GCATATGCCCAGCTCCCACTGGTGCCTGGTGACCATGGCAAGCTGCAATACGTGAGGTTCAATCCAACAAGTATCAGCTTTTTCTACAAGAAAAGGGGGAAGGTCGTCACCATAAACGAGACTCTCAGCCATTTTCCATCGGTCCAGCTACTGAGACTGGATCCTGATGGTGGCCCCGTAGTTTACATTTGGCAGCCGGAAACTGGATGGGGCGGGTTGAAGTACTCGTTGGGCACGGATGATCTATGCCAAAAGCCACAGGTATGTGGGAAGTATGCGGTCTGCTTGGACGGGGAATGCAGCTGCCCGAAAGCTTCTAATGAAAAGGTTTACTTCACGCCCATTTATTCTCAATCGCCA
comp6557_c0_seq1	281	gi|225431421|ref|XP_002272977.1|	7.50784e-08	39.8	133	gi|225431421|ref|XP_002272977.1| PREDICTED: uncharacterized protein LOC100260782 [Vitis vinifera]	--	--	--	--	--	--	--	--	--	--	--	GAAAACGATCTGACGAGGTTCCTTGGGGATGTGGGCTCGACCTGAAACGCTTCATCCTTCTGCTCACCTCTGACAATTTTGGATTCAGCGGGAGGCTTCACATCTTCCCGATGCCTTGATTCTATCCCTGACTTTGGGAAATCATGCATTGAGCACGACTTCATCCTTTCGTGTGTCATGCTTGACCGTCCACAAGCATTCAAAGGAGTATCAGCTTCTGTTTCATTTCTCATAACATTCTTCAGTCTCTCTGATAACAGCTTTCTTGTGTTTCTGCTGAC
comp6567_c0_seq1	370	gi|89179399|gb|ABD63135.1|	6.31157e-09	30.65	113	gi|89179399|gb|ABD63135.1| Retrotransposon gag protein [Asparagus officinalis]	--	--	--	--	--	--	--	--	--	--	--	GCTTTCATGAGCAGATCTTGAGGCATGGTTCCTCACTCGTTTCTACGAGAATAACACCGAAGTATCTACGCCCATGTTGATTGAAGAAAAGCAAAAAAAAAAAGAGAGGCGGTGAGAGACTTCATCGACAGATTCAGAAATCTATCTTTTAGATGTCATGAAAGAATACCACTGTTCAAGTTACTGCATATGTGTAAGCATAATCTACGCGCCGAGATTGAATCCAACATGGGCGTTGTTTGGGCCCATCCATGGAAAGAGCTTCAGGAACAAGCCGAAATTATTAAAAAAATCAATTTCAAGATTTTCGACAGAAAATAAGGGTAAACAAAGGGCGAAATCCACTTCAATACGACCACCTTCCAAGTAA
comp6576_c0_seq1	546	gi|413919985|gb|AFW59917.1|	7.88874e-15	52.5	108	gi|413919985|gb|AFW59917.1| stem-specific protein TSJT1 [Zea mays]	--	--	--	--	--	--	--	--	--	--	--	ATGATCTGCTCTGTAGCTTGGTTGAGATGTACTGTATGTTTGTGGGCAGCTCGAGCAACCTGAGCTTGCTTTTGTGGCAGTGTGGGCTCTGTGACAAGTTGATCAACGAGGCCATGCTGGTGATTGCATGCCAATCTAAGTCCTCAAGGATCTCAAGGGATCCTTTGCATTCTTTTGTTTACGATAACAAGGCTGGGTTCTGATGGGAGTATCCTTGTGGCAATGGGGCATTGCTGCCTATGGCTCAGTCGCAATTTGTGATGATCCGAATGTTATGAACAGCAGCTGTGGCAAGTCAATTGCCCCTCCTCCAAATGATTAGTAATCTGCAAAATGTTGACGTGCGTTTTGCATATGGGCAGGTTGTCTGAACAAGATGAAGGCGACGGCCGAAGGTGG…
comp6577_c0_seq1	369	gi|255640693|gb|ACU20631.1|	7.47892e-60	72.13	489	gi|255640693|gb|ACU20631.1| unknown [Glycine max]	sp|Q9SZB9|PER47_ARATH	9.2955e-58	70	476	sp|Q9SZB9|PER47_ARATH Peroxidase 47 OS=Arabidopsis thaliana GN=PER47 PE=2 SV=2	K00430	peroxidase	http://www.genome.jp/dbget-bin/www_bget?ko:K00430	GO:0020037 ;GO:0046872 ;GO:0004601 ;	--	GO:0006979 ;	TGAGGAACGACCCCACTGCATCAGCTGGGCTTCTAAGGATGCATTTCCATGACTGTTTTGTCCAGGGATGCGATGGATCAGTCCTTATTGATTCAACAGCGGATAATACAGCAGAGAAAGACTCTCTTCCGAATCTGAGCTTACATGGTTTCGACGTCATCGACCAAGCCAAGCAAGTAATTGAGAATATGTGCCCAGGAGTTGTTAGTTGCGCAGATATCCTTGCTATGGCTGCCAGAGATTCAGTTGCTTGGGCTGGAGGTCCATCATATGATGTACCAAAAGGAAGAAAAGATGGGAAAAGATCTAAAATCGAAGACACGACGAGCCTGCCTCCTCCCTCCTTCGAGAGTCCGAAGCTCATTGAAA
comp6587_c0_seq1	393	gi|296085348|emb|CBI29080.3|	7.524e-31	54.72	298	gi|296085348|emb|CBI29080.3| unnamed protein product [Vitis vinifera]	sp|F4I171|MD15A_ARATH	7.84675e-27	52.88	274	sp|F4I171|MD15A_ARATH Mediator of RNA polymerase II transcription subunit 15a OS=Arabidopsis thaliana GN=MED15A PE=1 SV=1	K14972	PAX-interacting protein 1	http://www.genome.jp/dbget-bin/www_bget?ko:K14972	--	--	--	GGTTGTTATTATAATCAGCGACTGCCACAATTCTTCCAACCGTAAGCTGAGCTGAAGCTGCCTCCTCCGAACTGTTTAGCTAATTCTATTATGACTTCGCGAACACACATGTCCCAAGCCCTCACCATGTCTCCCAGTGACATGGGCTGCGGTAGGCAATGCAAGGCTCTGCTGAACCTCAGCCGTGCTTTGCCAGAAAGACCTTTACTCTCCTGATCAAGTTCATTGGGCAGCTTTTCTAGAAGCATGGGCGAAATGTTTGGATAATTGGAAGGAAGAAGCAATTTCAATGGCATAATTTGATTCTGTAACAAACGCAATAGAAATCGTTTCAATATGGGGATTCATGTGGAACAATATTTTCTTACACTTGACCATCTATAACTCACCATT
comp6608_c0_seq1	545	gi|218185992|gb|EEC68419.1|	1.52782e-16	38.14	197	gi|218185992|gb|EEC68419.1| hypothetical protein OsI_36595 [Oryza sativa Indica Group]	sp|P54421|LYTE_BACSU	7.93187e-70	85.47	564	sp|P54421|LYTE_BACSU Probable peptidoglycan endopeptidase LytE OS=Bacillus subtilis (strain 168) GN=lytE PE=1 SV=1	K01447	N-acetylmuramoyl-L-alanine amidase	http://www.genome.jp/dbget-bin/www_bget?ko:K01447	--	--	--	TATCACATTTTCATTTTTAGGTGAAACAAATGGAGCTCTGTCCCGTCTAAATAAAAAACCCGTTCTGATGAACGGGTTTCTATCGCTGCTAGAATCTTTTCGCGCCCAGGTAGCGCGGTTTCCAGTAGCTGTTATTCAGATCACTTGTTGTGACGCCGTCAGAACCGGCATGGATGAACTTGTTGTTTCCGATGTACACACCCATGTGTGAAGGGCCGGCCTGATATGTTGTAAAGAAGACGAAGTCTCCTCTTGACGGGCTGGACACGCTCTTCATTGAGCTCCAGTATCCCGCAGTGCTCGTTCTGCCGACACTCGTCTGTTTGTTTAACAGGTACCAGATAAATCCGCTGCAGTCAAAGCCGGAAGTCGTTGTTCCGCCCCATACATACGGCGTGC…
comp6623_c0_seq1	218	gi|4512618|gb|AAD21687.1|	1.60576e-11	46.67	109	gi|4512618|gb|AAD21687.1| Strong similarity to gi|3600044 T12H20.12 protease homolog from Arabidopsis thaliana BAC gb|AF080119 and is a member of the reverse transcriptase family PF|00078 [Arabidopsis thaliana]	--	--	--	--	--	--	--	--	GO:0003676 ;GO:0008270 ;	--	GO:0015074 ;	AGATACGAAGACGTTTGGTAACAGGATCATAACACCGATAATGCTTATATTCAATGCCATAGCCAAGAAAACAACAGAGACGAGAACGTGGCACAAGTTTGTGCGCTCATGAGATGGGAGTAAGACAAAACAAGCACAGCCAAAAACTTTTAGAAGAGAGTAGTCGGGCACCTTTCCATAGAGGAGCTCATATGGAGAGTGATTTGAGAGAGTAGGAG
comp6633_c0_seq1	279	gi|89179427|gb|ABD63162.1|	1.94786e-38	68.82	363	gi|89179427|gb|ABD63162.1| RNase H family protein [Asparagus officinalis]	--	--	--	--	--	--	--	--	GO:0004523 ;GO:0003723 ;GO:0003964 ;	--	GO:0006278 ;	CAACAGAGACTGCAAGAATTAGAAACACTAAATGAAAAGCGTCTCCAAACTCAACAACATATTGAGTTATACCAGGTTCGGGTCTCACGAGCGTTTAACAAAAATGTAAAACAAAGAACTTTCAAGTAAGGGGATTTAGTTATGGCCATTGAGAGGCCGATGATCATGACTCATAAAATTAAGGGCAAATTTGAACCTATGTGGGAGAGACCGTTCGTGGTGGAGACGGTATACTCAAGTGGGGCTTATCGCTTGATGAACCAGAATGGTGATAGAATG
comp6665_c0_seq1	313	gi|326487370|dbj|BAJ89669.1|	6.83811e-22	46.74	232	gi|326487370|dbj|BAJ89669.1| predicted protein [Hordeum vulgare subsp. vulgare]	sp|Q9FLF4|PUB27_ARATH	1.34312e-16	47.19	190	sp|Q9FLF4|PUB27_ARATH U-box domain-containing protein 27 OS=Arabidopsis thaliana GN=PUB27 PE=2 SV=1	--	--	--	--	--	--	TGGGGAGAATGCTCAAGTTTGGGAAGGGAGGGAAGGAGGCTGCAGTGGGATTTCTGTGGTGTGTTTGTCACAGCTCTGGAGGAGATTTGAAGGCGAAGGAGGCGGTGGCAGCGGTCAGCAGGGGAACGGCGAAGATGCTGGTTGTGATGCAGGGAGAATGCTCGCCGGCGGTGAGGAGGATGGCTGGGGATCTGCTGAGGGTGTTTAGAGGAGCTGATGCCAAGAGTTTGCATGCTGGGTATGATACAAAGACTACTCACATTAGGCCATTCTGAGATTGGGGATTAATTAAGGAGGAGGTAATTGAATCTGG
comp6693_c0_seq1	612	gi|53793082|dbj|BAD54292.1|	1.70982e-07	31.11	135	gi|53793082|dbj|BAD54292.1| hypothetical protein [Oryza sativa Japonica Group]	--	--	--	--	--	--	--	--	--	--	--	GGCAGTCTTGGAACATCTTCCCTTAGACATCCTTCAATACATCCAGAAGCTTCTTCCCCTTGATGACTACATCCGGTTCAGTGCAGTCTGTACCTCGTGGTGCTGCGCGGCGAAACAGAACCCTCATCCTCCTTCCCCTTCGTCGACAGAATTGCCATGTCTCCTCTTCTTGACCGAGATGTACAATAACTGGTTCGCTCCCGCCACCGCAGTACGCTTGTCCTCCGACAACGACCGTCCATGCAAAACCTACGAAATCCCCATCCCTCCATCATTCCAGAGGAAAAGATGCTTCATCTCCTCCGCTGGCCACTATATAGTGGCCGTCGATATCGCGAGATCCTATGAAATCTTCCTCGTCAATCCTTTCTCCTCCTGGGCTCGAGTCGCCCGCCTGCC…
comp6694_c0_seq1	503	gi|168070865|ref|XP_001786966.1|	1.11576e-49	48.5	433	gi|168070865|ref|XP_001786966.1| predicted protein [Physcomitrella patens subsp. patens] gi|162660054|gb|EDQ48220.1| predicted protein [Physcomitrella patens subsp. patens]	sp|Q08792|YCXD_BACSU	5.17753e-99	83.83	766	sp|Q08792|YCXD_BACSU Uncharacterized HTH-type transcriptional regulator YcxD OS=Bacillus subtilis (strain 168) GN=ycxD PE=3 SV=1	K00375	GntR family transcriptional regulator / MocR family aminotransferase	http://www.genome.jp/dbget-bin/www_bget?ko:K00375	GO:0003824 ;GO:0030170 ;GO:0003700 ;	--	GO:0009058 ;	GCACCGTCATCCGCGCGCTGCAGGAGCTTGAAAAGCGTCATCTCATCTATTCCGTGCCGAAAAGCGGCTATTACATTGTGAAAAAGACAGGAAAACTGAAAAGCGTCCATTCGAGTACGATTGACTTTGCGACTTCAGCGCCGGACCCGGATATTTTTCCATATCGGGATTTTCAGCATTGCATCAATAAAGCGATTGATACATATAAAAACGATTTGTTTATTTACGGAACACCAAAGGGCCTTCCGTCGCTGATTCTCGTCCTTAAGAAGCTGTTTGCGGACCACCAGGTTTTCGCAGAGGAGCGGCATATTTTCATTACATCAGGCGTCCAGCAGGCATTATCACTGCTTTGTGCGATGCCATTCCCGAATGGAAAAGAGAAGGTTGCTGTTGAAC…
comp6713_c0_seq1	908	gi|358399441|gb|EHK48784.1|	2.44836e-13	32.53	187	gi|358399441|gb|EHK48784.1| hypothetical protein TRIATDRAFT_290334 [Trichoderma atroviride IMI 206040]	sp|P80861|YJLD_BACSU	1.32362e-95	91.61	753	sp|P80861|YJLD_BACSU NADH dehydrogenase-like protein YjlD OS=Bacillus subtilis (strain 168) GN=yjlD PE=1 SV=3	K03885	NADH dehydrogenase	http://www.genome.jp/dbget-bin/www_bget?ko:K03885	GO:0050660 ;GO:0016491 ;			AGCAAGTTCACCGACAAGTTCAACACCAGTTAACCCGCCGCCGCCGATAAGGATCGTTGCATCAGCTTCGTTTTTCGTTTTAGCGTATTCACGCACACGGTCTTCCACGTGTTTGTATACTTTGTTGGCATCAGCCGCAGATTTCAGCACCATGCTGTTTTCTTCGAGTCCAGGAATGCCGAAATAAGCCGTAACAGAACCAAGTCCGACAACAAGCGCGTCATAAGTCAGCTTAGAACCGTCAGAAAGGGCAACTTCTTTCTTATCAACTGAGAAAGAATTGACTTCTGCGATTTTAATGTCGACGTCTTTTCCTTTCAGAAGTTTTTCAAGCGGCATAGCAACAGCCTGTTCAGACACGTTGCCTGCTGCAAGACGGTGCAGTTCCGTAATGATTTG…
comp6731_c0_seq1	649	gi|108708611|gb|ABF96406.1|	4.41873e-07	36.84	112	gi|108708611|gb|ABF96406.1| retrotransposon protein, putative, unclassified [Oryza sativa Japonica Group]	--	--	--	--	--	--	--	--	--	--	--	AGAGTTTTCAAAACAAGATCAGGCAGTAAATTCACCATTTGATTCAAAAGCCAAATTCTTCTATCATGTTCCTGTCTAATGATATATTTTTGATATATCAGACCATACTCATTCCAGTATTCCACTAGTTCGCCTATCAAATTTTTCTAAACTGGACATTCCAATTCCAATTACTAGTAGCTTTATCCACCATATCCACTGCCATTTTTATTATTGGCCAATTCAAGCAGAGAAGGATCTTTCAAACTGACATTTAAGTACCAAGTATCACGGCAAAAGGATATAGAACTACCAAAGCCAATTATAACATTGGAGGAAGATAAAAAAAAAAAGTATTTAATGATGTGAGTATCTCTTTCCAAAAATAAGATAATCCAATATTCTCATAATTAACTTCTT…
comp6732_c0_seq2	709	gi|115485527|ref|NP_001067907.1|	1.78518e-30	89.06	303	gi|115485527|ref|NP_001067907.1| Os11g0483900 [Oryza sativa Japonica Group] gi|108864396|gb|ABG22490.1| phagocytosis and cell motility protein ELMO1, putative, expressed [Oryza sativa Japonica Group] gi|113645129|dbj|BAF28270.1| Os11g0483900 [Oryza sativa Japonica Group] gi|215687310|dbj|BAG91897.1| unnamed protein product [Oryza sativa Japonica Group]	--	--	--	--	--	--	--	--	--	GO:0005856 ;	GO:0006909 ;	TTCAGAAAGCTTCTCCTTTTGCTCTGCAGCCATTACCCATAGAAAAAAAATTAAAAAAAAAATTAACAGAAAAAATAAACAGGCATTCAAGGAAGAACAGCATTTAGAATTTTTAGGGTTTTAGCGGGGCAACGATTGGTTTTTGCTTTTGCTCCTCATGTAAACATGCTTACAGACTATGGAAGCACAGAAACTTACTTGAGATAGACACAAAAAAGAAATCGGAAGAAAACACCAGGTGGTCACAGTGAAAGGATAATTAAGTGGAACCCCCCATATTTACGGGAAGAAGTATAGTTGTACCGTACCTTCTCTCAAAATTCCTGGACATTCTGAGGGGAGGGGAGGAAAAGGAGGTAAAGAAGAAGAAGAAAGAAAATAGTGGAAACATTGAATGAA…
comp6751_c0_seq1	290	gi|392578991|gb|EIW72118.1|	2.41752e-11	47.3	155	gi|392578991|gb|EIW72118.1| hypothetical protein TREMEDRAFT_41527 [Tremella mesenterica DSM 1558]	sp|Q9A2A3|Y3663_CAUCR	1.91163e-24	57.32	242	sp|Q9A2A3|Y3663_CAUCR Uncharacterized protein CC_3663 OS=Caulobacter crescentus (strain ATCC 19089 / CB15) GN=CC_3663 PE=3 SV=2	K06890	K06890	http://www.genome.jp/dbget-bin/www_bget?ko:K06890	--	--	--	ATATTTTCGCGACGGCTGCTGGCTTTGCCGGTCTGAGCCTGTACGGTTACACCACGAAGCGCGATCTGTCGGCGTTCGGGACGTTCCTGATCATCGGCGTCGTCGGTCTGCTGGTGGCGAGCATCATCAACATTTTCCTCCAGTCGGGTGTCATACAGCTGGTTATCAGCGGCGTCGGCGTACTGCTGTTCGCAGGTCTGACGGCCTATGACACGCAGCGTACCAAGAGCCTGTACATGCAGGTCGCGGGTACGGACATGGTCGGCAAGGTCGTGATCATGTCGGCGCTG
comp6778_c0_seq1	270	gi|297720031|ref|NP_001172377.1|	7.15256e-07	36.36	126	gi|297720031|ref|NP_001172377.1| Os01g0516800 [Oryza sativa Japonica Group] gi|255673292|dbj|BAH91107.1| Os01g0516800 [Oryza sativa Japonica Group]	--	--	--	--	--	--	--	--	GO:0005524 ;GO:0016887 ;GO:0003677 ;	GO:0016020 ;	GO:0006200 ;	GGCTATGGTGTAACTTGGGTAAATACATAGTGTCCTTGTGCTATAGAATATTAAACACCAACAAAGTTAAACACCAATCATCGACGTAATCTGGAAAATTAATGTGCCGCCAAAAGTATTAGCTTCCTTATTGTTGATGGTCAAGAATACAATCACATGAGATAACTTACATAGAAAAGGATGGTCTAGACCGAGCGTCTATTAGTTATGCATGGCAGACCAAGAAACAATTGATCATCTATTTGTGAAATGCCCCTTCATTAAGAACAT
comp6793_c0_seq1	837	gi|367025363|ref|XP_003661966.1|	3.45636e-26	62.9	285	gi|367025363|ref|XP_003661966.1| hypothetical protein MYCTH_2301934 [Myceliophthora thermophila ATCC 42464] gi|347009234|gb|AEO56721.1| hypothetical protein MYCTH_2301934 [Myceliophthora thermophila ATCC 42464]	sp|P54170|YPHP_BACSU	1.95972e-78	93.5	614	sp|P54170|YPHP_BACSU UPF0403 protein YphP OS=Bacillus subtilis (strain 168) GN=yphP PE=1 SV=1	K01687	dihydroxy-acid dehydratase	http://www.genome.jp/dbget-bin/www_bget?ko:K01687	GO:0004160 ;	--	GO:0009082 ;	ATTTCGTGACGGGGAATAAAATGAACGACCTCTTTCCCTTTTAACAGCGCCATTGATGGCGAGGAAGGTTCCTGCCCCGTAAAATATTCACGCATTTTTGCAGTTGCGTCTTTATCTTGACCGGCAAATACGGTAACCGTATGGTCAGGCGCTTTTTCATGCTGTAAAACAGCCTGAGTCGCAGCCGGACGGGCAAGACCGGCTGCACAGCCGCACACGGAGTTGACAACGACCAATGTCGTGCCCTCTGCCTGTTCCATAAAGCTTTCTACTTCTTCAGCAGTCGTTAATTCCTGAAAACCCGCACCCGTCAGCTCACGGCGCATCGGCACGACCAGCTGGCGCATATATTCTTCATAAGCCATTGACATAAAAAAGCCCCCTCTAAAATCCTTATAT…
comp6880_c0_seq1	226	gi|147861076|emb|CAN78737.1|	5.28167e-09	56.25	138	gi|147861076|emb|CAN78737.1| hypothetical protein VITISV_006699 [Vitis vinifera]	--	--	--	--	--	--	--	--	GO:0003676 ;	--	GO:0015074 ;	TCTTAACCTATGGTGGATTACTTTGAGACGTTCTCTTGTGTGGCTTGTTTAATGTCCATTCACATTTTATTTTCACTTGTTGTCAATTTGGAGTGGCCCATATTTTAATTGGATATCGAAAATGTTTTCCTCTACAGTGATCTACAAAAGAATATATAGAATAACCTCCATGTTATGTTGCTAAAGGAGATAATATGGTTTTCAAACTTAAAAAAGCAATTTATGG
comp6906_c0_seq1	222	gi|46125965|ref|XP_387536.1|	2.28313e-12	46.58	164	gi|46125965|ref|XP_387536.1| hypothetical protein FG07360.1 [Fusarium graminearum PH-1]	sp|P96675|YDER_BACSU	6.18029e-36	91.78	325	sp|P96675|YDER_BACSU Uncharacterized MFS-type transporter YdeR OS=Bacillus subtilis (strain 168) GN=ydeR PE=3 SV=1	--	--	--	--	GO:0016021 ;	GO:0055085 ;	GAATTTCACCTGGTTTAACCCTTCTTCTCGCAACGGCATGCGGTATCATTGTCGCTAATCTTTATTATGCACAGCCCTTGGCAGGATTCATTAGTGCGGCAATCGGGCTTTCTCCAAGCAGCGCCGGATTAATTGTCACGCTGACTCAAATCGGATACGTTGCCGGCTTACTGTTTCTCGTCCCTTTGGGAGACATTATCGAAAACAAAAAACTTGTCGTTG
comp6967_c0_seq1	436	gi|462411014|gb|EMJ16063.1|	8.01301e-09	51.02	126	gi|462411014|gb|EMJ16063.1| hypothetical protein PRUPE_ppa018860mg [Prunus persica]	--	--	--	--	--	--	--	--	GO:0003677 ;			ATTTAATAGATCTACTTATCAATTATAGGAAATTCTAATCATAGTCTGAAAGAATATTTTCAAGTGGTATTAGTAGTGGTAGTGCTACGGGTTTGGCTGAGGTAGATGATGAGAAACCTTTTTAGAAGTTTGTCACAGAATTGGAGAAAACTGGTAAAGGAGGAAATTTTAAATTTCGGTGTAACTATTGCTTCTTAATTTATATGGATTCTTACACAAAAGCTAGGTCTCATCTTTTGAAAATAAAAAAACCAAGTAGTCCAATGGAAGAAATTTACTCAAAATGATATCTTGGAATTTCTTAGAATGGAAAAGGAAGCGGAGTTAAAAGCACAAAATGCACAACCAAAAAATGTACCTTTACCACCACCTATATCATCCTTTTGCGATTTTAGTTGC…
comp6982_c0_seq1	290	gi|460400689|ref|XP_004245865.1|	2.89284e-35	70.93	332	gi|460400689|ref|XP_004245865.1| PREDICTED: phosphoacetylglucosamine mutase-like [Solanum lycopersicum]	sp|P57750|AGM1_ARATH	4.46596e-25	61.45	253	sp|P57750|AGM1_ARATH Phosphoacetylglucosamine mutase OS=Arabidopsis thaliana GN=DRT101 PE=1 SV=1	K01836	phosphoacetylglucosamine mutase	http://www.genome.jp/dbget-bin/www_bget?ko:K01836	GO:0004610 ;	--	GO:0005975 ;	CCTCATTTCGATCTCTAATGGCGACGACGACGGTCAGCAGCCAGCAGCAATCTCTTATCCTCGAGTCCGCCGCTCGATTTCCAATCCCTCAAGGGACTAGGTTTTCCTTCGGGACGGCGGGGTTCAGGACGGAGGCGTCAGTGCTGACGTCGACAGTGTTTCGGTCGGGAATTCTGGCGGCGCTCCAGTCGCTGAAGACGGGGGCCGTCACCGGCCTCATGATCACGGCGTCTCATAACCCCGTCGTAGATAACGGCGTCAAGATCGCGGATCCCGACGGCGGGATGATG
comp7004_c0_seq1	846	gi|449472220|ref|XP_004153528.1|	3.81152e-78	58.95	623	gi|449472220|ref|XP_004153528.1| PREDICTED: glycerol kinase-like [Cucumis sativus]	sp|A7Z2U3|GLPK_BACA2	4.68545e-166	100	1227	sp|A7Z2U3|GLPK_BACA2 Glycerol kinase OS=Bacillus amyloliquefaciens (strain FZB42) GN=glpK PE=3 SV=1	K00864	glycerol kinase	http://www.genome.jp/dbget-bin/www_bget?ko:K00864	--	--	--	ACGGCACAGGCTGCTTTATGCTGATGAATACCGGAGAAAAAGCCATCACTTCTGATCACGGCCTTCTGACGACAATCGCCTGGGGATTAGACGGAAAAGTCGAGTATGCATTGGAAGGAAGCATCTTTGTCGCAGGTTCTGCCATCCAATGGCTGAGAGACGGCATGCGGATGTTCCAGGATTCGAAAGAAAGCGAGACATACGCAGAGCGTGTGGATTCCGCTGACGGTGTTTATGTCGTGCCCGCTTTCGTCGGATTAGGCACACCGTACTGGGACAGTGACGTGCGCGGCTCAGTTTTCGGCTTGACACGCGGAACGACGAAGGAGCATTTTATCCGGGCTACGCTTGAATCTCTCGCTTATCAGGCGAAAGATGTGCTTGATGCCATGGAGGCTG…
comp7011_c0_seq1	518	gi|508776364|gb|EOY23620.1|	3.10773e-69	60	592	gi|508776364|gb|EOY23620.1| Tetratricopeptide repeat-like superfamily protein, putative [Theobroma cacao]	sp|Q9MAT2|PPR10_ARATH	5.4913e-31	32.75	306	sp|Q9MAT2|PPR10_ARATH Pentatricopeptide repeat-containing protein At1g04840 OS=Arabidopsis thaliana GN=PCMP-H64 PE=2 SV=1	K15271	ATP-dependent DNA helicase HFM1/MER3	http://www.genome.jp/dbget-bin/www_bget?ko:K15271	--	--	--	GCACTGGTTGATATGTATTGCCGATGTCAAGAATTCATGTCAGCTGAGTTGGTGTTCTTTAGCATGAACGAGCGTGATACGATGACTTGGAATGTGTTGATCTCTGGTTATGCACGAGCCAACCAAGTGAAGCGATCCCAGGAACTGATACGTCTCATGGAAACGGATGGATTTGATCCGAACATCTACACATGGAACGGACTACTTGCGGGTTGCATGGAGAACAGGCAAAACGAGTTGGCTATCCAAGTGTTCTTCCAACTTCAAGAAACTGGGTTGAGGCCTGATATATTTACCGTAGGAATGATATTACCAATCTGCTCGAGATTAGTATCGATTGAACGAGGGAAACAGGTCCATGCTTACTCCATCAGATGTGGTTATGACACCGATGTCCAT…
comp7027_c0_seq1	202	gi|194476868|ref|YP_002049047.1|	7.47453e-13	45.9	163	gi|194476868|ref|YP_002049047.1| shikimate / quinate 5-dehydrogenase [Paulinella chromatophora] gi|171191875|gb|ACB42837.1| shikimate / quinate 5-dehydrogenase [Paulinella chromatophora]	sp|B9DV19|AROE_STRU0	1.19247e-28	76.92	269	sp|B9DV19|AROE_STRU0 Shikimate dehydrogenase OS=Streptococcus uberis (strain ATCC BAA-854 / 0140J) GN=aroE PE=3 SV=1	K00014	shikimate dehydrogenase	http://www.genome.jp/dbget-bin/www_bget?ko:K00014	GO:0004764 ;	GO:0009536 ;		TAAGGAATGATTTTCATTTTGTTCGGCATAGAGACGTTAAATCCTCTTACGCCTAAAGCGCGCATTCCAGTGACAACGTCTTCAAGCTGTTCATTGCCGACTTCAAATGCTAGGTAAGCATAGTTCAAACCTAGTTTTTTAAATGCTAAGTTATGCATTGTCGGTGATAAAGAATGTCCGATTGGTGTTGCTAAAAGTCCAA
comp7049_c0_seq1	202	gi|115472797|ref|NP_001059997.1|	1.63841e-10	52.08	145	gi|115472797|ref|NP_001059997.1| Os07g0563600 [Oryza sativa Japonica Group] gi|23617207|dbj|BAC20878.1| putative far-red impaired response protein [Oryza sativa Japonica Group] gi|113611533|dbj|BAF21911.1| Os07g0563600 [Oryza sativa Japonica Group]	--	--	--	--	--	K17604	zinc finger SWIM domain-containing protein 3	http://www.genome.jp/dbget-bin/www_bget?ko:K17604	GO:0008270 ;			TCACCTCTTCAAGAAATACTGTTTTGGAATCTTTTTGATGTTTCTAACCTAGTACTTTGATTATATGGCCACACTAAACTCCTACAAACTCAAACTATTTGCAACTACAAACAATTGGCATATCAAAGGAATCGAACTTAACATAGTGTTCCTTAGGATTCTTGCCAACTATATTCAATGGTCGTCGTCGCATTCTCACCTG
comp7115_c0_seq1	223	gi|224118902|ref|XP_002331376.1|	1.02702e-10	47.37	145	gi|224118902|ref|XP_002331376.1| predicted protein [Populus trichocarpa]	--	--	--	--	--	--	--	--	--	--	--	AGTTCATTTCTCTGGTTTCTTGTCTTCAAGAACAACATCCAACTCTTGCTTATAAAGAATATCCAAGATTTTGCACTGCCATATACTGAAGTTGTTGCGGCTATCAAATTTTTCAACTTCGAATTTTACATTAGTCACAGTAAGCTTAGCCGGCGTAAATGAAGAAGCTTCTGTCATTTTTCAATAACTTGCTAAGATCAAATATTCGGCTCTGATACCACTT
comp7123_c0_seq1	384	gi|125597302|gb|EAZ37082.1|	4.01445e-07	44.93	130	gi|125597302|gb|EAZ37082.1| hypothetical protein OsJ_21424 [Oryza sativa Japonica Group]	--	--	--	--	--	--	--	--	--	--	--	TTCTTCTTCTTCTTCTTCTTTCATCCAACTCTCTCCAACTCCAAGCCATGAAAGCAGTCGGATCATCCAAACAAACTCGTTGACGAGCTCGAGAATGAATCGATGGAACCCATAGCCCCATTCACTCTGCTTACGGACAAGCTCTCGTCGTATCTCAAATGCAGCTCCGTAGACCCAAGAACCGTCCACTCCATGTCCTTAAAACTCGGCTGCCTCTTCTCCTCCATCTTCCTCTCTAACAACCTCCTCAATGCCTATGCTGCTCGCTCGAACCTCTCCCACGCACGCAACCTGTTCGAAGAAATACCCCACCCGAATGCCGTCACTTGGTCCGCAATGATCTCTTGCCATGTCCTAATGGGTAGCTTAGGAGATGGTGTTTTG
comp7142_c0_seq1	217	gi|147863556|emb|CAN84036.1|	1.08007e-19	62.86	221	gi|147863556|emb|CAN84036.1| hypothetical protein VITISV_024166 [Vitis vinifera]	sp|P92519|M810_ARATH	2.25951e-06	30.88	110	sp|P92519|M810_ARATH Uncharacterized mitochondrial protein AtMg00810 OS=Arabidopsis thaliana GN=AtMg00810 PE=4 SV=1	K13162	poly(rC)-binding protein 2/3/4	http://www.genome.jp/dbget-bin/www_bget?ko:K13162	GO:0003676 ;	--	GO:0015074 ;	GGCAGTCAGCTCTGATTGTGTATATCAATGATATCATTGTGGCAGGTGATGATGATGAGGAAATTCCAAAGTTTAAGGCTAGACTTGCGAAAAAATTTGAGATTAAAGAGTTTAGGAAGCTCAAATATTTTTTAGGGATTGAAGTAGCTCAGTCTAAAGAAGGTATCTTTGTTTCCCAATAAAAGTACACTCTTAATCCCCTACGAGAGACGGGTGT
comp7147_c0_seq1	920	gi|261865347|gb|ACY01928.1|	1.38144e-24	46.43	221	gi|261865347|gb|ACY01928.1| hypothetical protein [Beta vulgaris]	--	--	--	--	--	--	--	--	GO:0003723 ;GO:0003964 ;	GO:0005634 ;	GO:0015074 ;GO:0006278 ;	ACGACGACCGTAGACAGCTTCATAAAGAGTGAAGCCGATTGCTAGTCTTCATATGTTGTGTTGTGCCAATACTTTGCCCATGGCAACCATCGTACTTGGGGTTCTGAACTACCAAAATAATAGAGATGAGTCTCTAGGCACTAGTTAATTCTCTATGTTTGTCTATCCTTTTGTAAATGATAGGCTGAGTGGATGATAGGCTGAACTAAGTTTGGGTCTCTTGCAGCTTGAATAATTCAGGTCAAAATTCACTAGCAAAGACTCGATTGCTATCACTGATGGTTGTCTTTGGAAGATCATAGAGCTTGAAGATTTCATCAAAGAAAATTTGACCTATCTTTGCTGCTACGAAGGGATATTTGATTGCTACGGAATGTGCAAATTTGGAGCATTGATCGA…
comp7194_c0_seq2	290	gi|89179403|gb|ABD63139.1|	1.69878e-40	72.63	378	gi|89179403|gb|ABD63139.1| Reverse transcriptase family protein [Asparagus officinalis]	sp|Q99315|YG31B_YEAST	1.81571e-09	36.84	139	sp|Q99315|YG31B_YEAST Transposon Ty3-G Gag-Pol polyprotein OS=Saccharomyces cerevisiae (strain ATCC 204508 / S288c) GN=TY3B-G PE=1 SV=3	K14772	U3 small nucleolar RNA-associated protein 20	http://www.genome.jp/dbget-bin/www_bget?ko:K14772	GO:0003723 ;GO:0003964 ;	--	GO:0006278 ;	GGTCTTTACTTTTGCTTTTGATAGCCAAATCATCCATGTAGCATTCCACCGTCTTCCAGAGATGCTTTTGGAATATGATGTTCATGGTGCGTAGATATGCCGCGCCAGCATTCTTTGGGCCGAAAGACATAACTGTATAATAGTACATCCCCAGTGGTGTTAAAAAAGACGTATGTTTTTCGTCGTCAAGCTACATCTTAATTTGATTGTATCCTGAAAATCTATCCATGAATGACATCTATTTATAATCGCAAGTATTATCGATCATGACATCTGTGATGGGCAATGTC
comp7207_c0_seq1	271	gi|508701820|gb|EOX93716.1|	1.88586e-44	83.15	379	gi|508701820|gb|EOX93716.1| Uncharacterized protein isoform 1 [Theobroma cacao]	--	--	--	--	--	--	--	--	--	--	--	TCAGTGAGTGAACGCATAGAAGATGGTCGAGATGTAGACGAGCAGTGCAGTTGAAACCAGGGTGATCAGGGCGGTGACGGATCGCACCGCCGACTTGCTCCCACAAGACAGCATCCCGAGCCTGATCTGGATCACGTTCACCATTGACAGCAGCAAGAACAGGCACCCCATCACCGACCCCACAGCAGACCCCAGCATCCCGAGCCTGAGCACCTTGGCGTTGATGTGGACCCTGAAGGCCTCGTCCACGTCCTTGCTGTTGATCAGATTG
comp7219_c0_seq1	351	gi|18419625|gb|AAL69380.1|AF462217_1	3.35481e-62	84.26	498	gi|18419625|gb|AAL69380.1|AF462217_1 subtilisin-like serine protease [Narcissus pseudonarcissus]	sp|Q39547|CUCM1_CUCME	4.14747e-42	58.62	381	sp|Q39547|CUCM1_CUCME Cucumisin OS=Cucumis melo PE=1 SV=1	K13648	alpha-1,4-galacturonosyltransferase	http://www.genome.jp/dbget-bin/www_bget?ko:K13648	GO:0004252 ;	--	GO:0043086 ;GO:0006508 ;	GGGGGCACGCCACCACGGCCAGTTCCCTCGGCAAAACCAAATAGGTTCATGCCTGCAATTTGACTGCCTGCGGCTGTTGATGAGGTGTGAGATCCATGGCCTTCTGAATCACGAGGTGAATCTATGTCTCCTTCGCTCAGGTCTCCTTCAGAATTGTAGTACTTTGCTCCTATGATCTTATTGTTGCAGGTGAAATTGGACGAGGATTGGCACGTTCCCTTCCACTTGGTTGGTGCGGGACCAAATCCTTCGTCAGTGAAGCTATCGGATTCTGGCCAGATTCCAGTATCTAACATGCCGATGATAACATTGCTTTCATATGATGCTCTCTTTGCAGTTGAAGGGAAGGAG
comp7238_c0_seq1	283	gi|22296822|gb|AAM94350.1|	6.41852e-08	39.29	96	gi|22296822|gb|AAM94350.1| gag-pol polyprotein [Zea mays]	--	--	--	--	--	--	--	--	GO:0003723 ;GO:0003964 ;GO:0008270 ;	--	GO:0015074 ;GO:0006278 ;	AGCCGCAAATAGAAAAACATGTTGAGTGACATGATAACCAATATCGAACATGTCATATTGTGAAGTGTCGAACTCAAAATATGTACCTTTATACTCTATTTCTGTGCCTCAAGCTCTATAGAAATATGTCACTCTTGATTTTGTGCTTGGTCTTCCACGCACTCGAAGGGGGAAGGATTTTGTCATAACCAATTTTCTAAAATAGCACACTTTGTATCTTGTGACAAAACTTATGATACAACGAACAGTGCTGATCTAATTTTCGAGATATTGTCAATTTAGA
comp7294_c0_seq1	816	gi|18266432|gb|AAL67577.1|AF464188_1	4.68606e-59	44.96	515	gi|18266432|gb|AAL67577.1|AF464188_1 CP4EPSPS [Glycine max] gi|27549260|gb|AAO17037.1| CP4EPSPS protein [synthetic construct] gi|343966362|gb|AEM75108.1| CP4 EPSPS glyphosate tolarance protein [synthetic construct] gi|347666423|gb|AEP17821.1| CP4 EPSPS [Expression vector pMON108080] gi|347666427|gb|AEP17824.1| CP4 EPSPS [Expression vector pMON98939] gi|347666430|gb|AEP17826.1| CP4 EPSPS [Expressi…	sp|A7Z612|AROA_BACA2	0	99.63	1405	sp|A7Z612|AROA_BACA2 3-phosphoshikimate 1-carboxyvinyltransferase OS=Bacillus amyloliquefaciens (strain FZB42) GN=aroA PE=3 SV=1	K00800	3-phosphoshikimate 1-carboxyvinyltransferase	http://www.genome.jp/dbget-bin/www_bget?ko:K00800	GO:0003866 ;	--	GO:0009073 ;GO:0009423 ;	GTTCTGTTATGTTCGGAGCGCTTGCGGAAGGAACCACAACGGTAAAAAACTTTTTGCCCGGAGCCGATTGTCTGAGCACCATTGCCTGCTTCAGAAAAATGGGTGTCTCCATTGAACAAAACGGAAGTGATGTAACGATATACGGGAAGGGCATTGACGCACTTTGTGAGCCTGACAGCCTTCTTGATGTCGGAAATTCCGGCACGACCATCCGCCTGATGCTCGGCATTTTAGCCGGACGCCCATTTCACAGTACGGTAGCGGGCGACGAAAGTATTGCAAAGCGCCCGATGAAGAGGGTGACGGAGCCTTTAAAACAGATGGGAGCCGCGATTGACGGAAGAGCGGACGGAGGATTTACGCCTTTATCCGTAAGAGGCGGACAATTGAAAGGCATTG…
comp7330_c0_seq1	527	gi|462408860|gb|EMJ14194.1|	2.29721e-21	37.12	217	gi|462408860|gb|EMJ14194.1| hypothetical protein PRUPE_ppa022768mg, partial [Prunus persica]	sp|P0C2F6|RNHX1_ARATH	1.10629e-15	35.34	192	sp|P0C2F6|RNHX1_ARATH Putative ribonuclease H protein At1g65750 OS=Arabidopsis thaliana GN=At1g65750 PE=3 SV=1	K14972	PAX-interacting protein 1	http://www.genome.jp/dbget-bin/www_bget?ko:K14972	GO:0003723 ;GO:0003964 ;	--	GO:0006278 ;	GTAAATTTTCAATTTTATATTTGGAAATTCCAATCATACCAGGGAAGATCAGGAAACCAGCTTGGATTACAATCATCGAAAGAGTCAACAAGAGGCTGCATGGTTGGAAAGAGAAAGCTCTGTCCCTAGGGAAAAATTAATTTTGCTAAATGTAGTGCTCTCTACCATCCCGATTTACTATATATCCTACTTTGTTGTCCCACGGTGGGTTAGACAAAGGATCGACAACTTGCAAAGTCGATTTCTTTGGGGGAACTCTGTAGAGAATGGCAGGAAATACCACTTGGTAGCCTTAGATCAGGTGTATAAGGTGAAACAGGAGGGAGGGTTTGGTATTTTGAACTTGAAGAGCTTCAATTTGGCTTTAATCGCCAAGTGGTGGTGGAGATTACTATCGCA…
comp7383_c0_seq1	256	gi|218186121|gb|EEC68548.1|	2.12548e-19	42.86	217	gi|218186121|gb|EEC68548.1| hypothetical protein OsI_36857 [Oryza sativa Indica Group]	sp|B6JKG9|SYP_HELP2	2.07442e-51	98.81	441	sp|B6JKG9|SYP_HELP2 Proline--tRNA ligase OS=Helicobacter pylori (strain P12) GN=proS PE=3 SV=1	K01881	prolyl-tRNA synthetase	http://www.genome.jp/dbget-bin/www_bget?ko:K01881	GO:0002161 ;GO:0005524 ;GO:0004827 ;	GO:0005737 ;	GO:0006433 ;GO:0006450 ;	GTCAAGGAGCGTTGAAATACCATAAGAGTTTGGAAGTGGGGCATATTTTCAAACTCGGGCAAGGCTATGCTAAAAGCTTGAAAGCGAGTTTCTTGGATAAGAATGGCAAGGAGCAATTTTTTGAAATGGGGTGCTACGGGATAGGCATTAGCCGATTGCTCAGCGCGATTTTAGAGCAAAAAAGCGATGATCTAGGCTGTGTGTGGACAAAAAATACCGCCCCTTTTGATGTGGTGATCGTGGTTTCTAACCTGCA
comp7409_c0_seq1	323	gi|297820710|ref|XP_002878238.1|	1.32816e-16	46.81	199	gi|297820710|ref|XP_002878238.1| hypothetical protein ARALYDRAFT_486329 [Arabidopsis lyrata subsp. lyrata] gi|297324076|gb|EFH54497.1| hypothetical protein ARALYDRAFT_486329 [Arabidopsis lyrata subsp. lyrata]	sp|P45858|CISY3_BACSU	2.14936e-52	80.95	441	sp|P45858|CISY3_BACSU 2-methylcitrate synthase OS=Bacillus subtilis (strain 168) GN=mmgD PE=1 SV=1	K01647	citrate synthase	http://www.genome.jp/dbget-bin/www_bget?ko:K01647	GO:0004108 ;	GO:0005777 ;GO:0009506 ;	GO:0044262 ;GO:0006635 ;GO:0019243 ;GO:0043161 ;GO:0080129 ;GO:0051788 ;GO:0009407 ;GO:0006099 ;	TGGAGCCTTTGGCGCCGGTCGGAACCTTATCATACAGCGCAAACTTTTTATATATGATTACCGGAAAAACGCCGTCATCTTTGGAAGAAGAAATCTTCGACAGGTCGCTTCTTTTATACAGTGAGCATGAATTGCCGAATTCAACGTTTACGGCCCGTGTCATTGCTTCGACGCAATCGGATATTTACGGCGCGCTGACCGGAGCCGTCGCCTCGCTTAAAGGAAACCTTCACGGCGGCGCGAACGAAGCGGTTATGTACATGCTTGAAGAAGCGAAGGATACAGATGGGTTTACACAATTATTAACTCGAAAACTCGCAAAC
comp7421_c0_seq1	983	gi|514801825|ref|XP_004975811.1|	4.06532e-132	65.11	1044	gi|514801825|ref|XP_004975811.1| PREDICTED: synaptonemal complex protein 1-like [Setaria italica]	sp|Q9LME2|SYCP1_ARATH	5.8959e-85	50.76	715	sp|Q9LME2|SYCP1_ARATH Synaptonemal complex protein 1 OS=Arabidopsis thaliana GN=ZYP1A PE=2 SV=1	--	--	--	--	--	--	GGGGGGCTGCACCATCTTTAATCAAATGCATAAGGATCGTCGGTGTAAGGATTCAAAGAACCCTCTGAGAACAGGTCACCTATATTTGCAGGATGTGGGTGGGTTGCTCTGCTAGGTACCTTTGCCGCTTTGGTGACTTCCTTGTTCACATTAGGGGTCCTGGTACGTGCTATCTTCTGCGGATTCGGTTCCCCAAACAAAACAGTGCTCTTTGTTTTTCTGCGTTTTGTGACTGTTTGTCCATTTGAAGTCTCGACTTCATATTCATGGCGTGTTACCTTCTTACTGTGCTTAGGTATATTGACCACACTTCCTGTGTTTCCCTTCTTCAGTAAGTTTGCCACAGGCGTGCGCATCAGTCCTGATAAAGATACATCCTTTCTTCTGCTTTCAGGACTG…
comp7487_c0_seq1	298	gi|147800888|emb|CAN71183.1|	2.24776e-23	65.59	252	gi|147800888|emb|CAN71183.1| hypothetical protein VITISV_033416 [Vitis vinifera]	--	--	--	--	--	K12619	5'-3' exoribonuclease 2	http://www.genome.jp/dbget-bin/www_bget?ko:K12619	GO:0003676 ;	--	GO:0015074 ;	TCGGTTCGGTTTTTTCGGTTTTATTCTCAGCCCTATTGATGACCATTAGAGGTATATGTATCTTTATTTCCTGAATGAGAAGGCAGAAGCACTAAATGCTTTCAAAACCTATAATGTAGAAGTAAAGAATCAACTTGAAATGAAAATCAAGATCGTTAGATCTGATAGAGGAGGGGAATACTATGGGAGGTACACAGAATATGAACAAATGAAAGGTCCATTTGCAAAATTCCTTCAGGAGGAAGGTATTATTCCACGGTACACAATGCCTGGCATGCCACAACAAAATGGTGTAGCG
comp7488_c0_seq1	1027	gi|511003028|gb|EPB84444.1|	1.90202e-42	59.02	384	gi|511003028|gb|EPB84444.1| endoribonuclease L-PSP [Mucor circinelloides f. circinelloides 1006PhL]	sp|P37552|RIDA_BACSU	1.80756e-79	94.4	625	sp|P37552|RIDA_BACSU Enamine/imine deaminase OS=Bacillus subtilis (strain 168) GN=yabJ PE=1 SV=3	K07567	TdcF protein	http://www.genome.jp/dbget-bin/www_bget?ko:K07567	GO:0019239 ;			GAATACATGTCACTGCTCACGCTTTCAACCATCAATATGAAAGACAAAACGATTGAGATTCAAAACGGCAATTTTCTGCGATTTTTTAAAGAACAGCATTTAAAGAATGGGGAGACAGAAAAATGACAAAAGCAATCCATACAAAACACGCGCCGGCAGCGATCGGGCCATATTCACAGGGAATCATCGTAAACAACATGTTTTACAGCTCAGGCCAGATTCCTCTTACTGCTGAAGGAGAAATGGTAAACGGTGATATCACAGAACAAACGCATCAGGTGTTCAGCAATTTAAAAGCTGTGCTGAAAGAAGCGGGCGCTTCTCTCGAGACGGTTGTCAAAGCAACGGTGTTTATTGCTGATATGGAGCAGTTTGCGGAAGTGAATGAAGTGTACGGAC…
comp7495_c0_seq1	711	gi|222616188|gb|EEE52320.1|	1.38374e-41	40	405	gi|222616188|gb|EEE52320.1| hypothetical protein OsJ_34339 [Oryza sativa Japonica Group]	sp|A7Z5Z3|PANC_BACA2	1.10849e-93	100	724	sp|A7Z5Z3|PANC_BACA2 Pantothenate synthetase OS=Bacillus amyloliquefaciens (strain FZB42) GN=panC PE=3 SV=1	K01918	pantoate--beta-alanine ligase	http://www.genome.jp/dbget-bin/www_bget?ko:K01918	GO:0003848 ;GO:0003864 ;GO:0046429 ;GO:0004068 ;GO:0004347 ;GO:0016810 ;GO:0004592 ;	GO:0016021 ;	GO:0006523 ;GO:0009396 ;GO:0006094 ;GO:0006096 ;GO:0015940 ;GO:0016114 ;GO:0055085 ;	AAACTTCGTCAGCACAGTGGCCACTCCGTCAAAATGGCCGACGCGGGAGGCGCCGCACAACACGTCAGTTCTCCTTTTCACTTGCACGGCAACATTTTGCTCGCCTTTATACATGTCACTTGGAGACGGCGTAAACAAAACATCTGCCCCCGCCTGTTCTGCAAGCCGGGCATCGCGCTTTAAATCTCGCGGATATGCCTCGTAATCCTCGCCCGGTCCGAATTGAGTCGGATTGACAAAGATGCTCATCACGACAATATCGTTTTCTTTGCTTGCTTTTTCAACCAGCGTCAGATGTCCTTCATGAAGAAAACCCATTGTCGGGACGAATCCGATCGTCCGGCCTTCTGAGCGGTATTGTGCAATCAATTCTTTCAGCTGTTGAGTTTCTGTCAGTTG…
comp7505_c0_seq1	629	gi|223998999|ref|XP_002289172.1|	1.04259e-06	32	129	gi|223998999|ref|XP_002289172.1| RNA polymerase [Thalassiosira pseudonana CCMP1335] gi|220974380|gb|EED92709.1| RNA polymerase [Thalassiosira pseudonana CCMP1335]	sp|P12254|RPSK_BACSU	1.00829e-74	95.93	596	sp|P12254|RPSK_BACSU RNA polymerase sigma-K factor OS=Bacillus subtilis (strain 168) GN=sigK PE=1 SV=2	K03091	RNA polymerase sporulation-specific sigma factor	http://www.genome.jp/dbget-bin/www_bget?ko:K03091	GO:0003677 ;GO:0003700 ;GO:0016987 ;	--	GO:0006352 ;	AAATCATCTTCCACTACCATATCGTCTGGAACCATAAGGTCTAACTGTTCATCTAAATGCCATGAAGTGTCCTTATGGACCCGATAAACGACAATTCCACGGTCCTTACAGGAAACTGACTCAACATTTATTTAATCAAACAGTTACGGGAAATCTATGCACCCCCCCTTTTGTAATTAATAATGAGATTTTAATGCATCTGCTCGCATTGAAAAAAACGAAAAAAGACGTCTCCCTTCATGATCCGATCGGCCAGGATAAAGAAGGGAATGAAATAAGCCTGATCGATGTCCTCAAGTCGGAAAGCGAAGATGTGATCGACACCATTCAGCTCAACATGGAACTTGAAAAGGTCAAAAAATATATCGATATTTTAGACGACCGCGAAAAGGAAGTCAT…
comp7510_c0_seq1	227	gi|147783182|emb|CAN68669.1|	4.29626e-17	63.46	177	gi|147783182|emb|CAN68669.1| hypothetical protein VITISV_039388 [Vitis vinifera]	sp|P20825|POL2_DROME	2.6776e-10	48.08	137	sp|P20825|POL2_DROME Retrovirus-related Pol polyprotein from transposon 297 OS=Drosophila melanogaster GN=pol PE=4 SV=1	K15166	mediator of RNA polymerase II transcription subunit 23	http://www.genome.jp/dbget-bin/www_bget?ko:K15166	GO:0003723 ;GO:0003964 ;	--	GO:0015074 ;GO:0006278 ;	TTACTTTTGAGCAACTCAAGGAAGCATTAATATCACCGCCAGTCTTGTGCATGCCCAACTTTGAGGAAACTTTATTATAGAATGTGATGCTTCTAATGTGGGAATAGGGGCGGTGTTACTGCAGAATGGGCATCCTTTAGCATACATTAGCAAGGCACTAAAAGGGAGGGCTCTTGCACTATCCACATATGAGAAGGAAATACTTTCTATTATGTTAGCGGTCCAGA
comp7545_c0_seq1	232	gi|357464699|ref|XP_003602631.1|	3.9693e-30	67.53	297	gi|357464699|ref|XP_003602631.1| Pentatricopeptide repeat-containing protein [Medicago truncatula] gi|355491679|gb|AES72882.1| Pentatricopeptide repeat-containing protein [Medicago truncatula]	sp|Q9SIT7|PP151_ARATH	3.09791e-25	59.74	254	sp|Q9SIT7|PP151_ARATH Pentatricopeptide repeat-containing protein At2g13600 OS=Arabidopsis thaliana GN=PCMP-E76 PE=3 SV=1	K13648	alpha-1,4-galacturonosyltransferase	http://www.genome.jp/dbget-bin/www_bget?ko:K13648	--	GO:0005739 ;	GO:0080156 ;GO:0010182 ;	GCAAGATCAATGTTTTCAGGGATGATGATGAAGAGTGTTATCGCTTGGAATGCACTGATCGCAAGCTACACGCAGAGTGGGGAGGATGAAGAGGCGCTCAGAATGTTCCTTCAATTGTAGAGGCAATCTGTTTGGCCGAGGCACTACACTTTCAGCAATGTCCTTAATGCATGCGCAAACCTAGCTGACCTGCGGCATGGCTTGCAGGTCCATGCGCATGTTCTGAAGCACG
comp7546_c0_seq1	407	gi|296082627|emb|CBI21632.3|	7.20551e-11	47.27	114	gi|296082627|emb|CBI21632.3| unnamed protein product [Vitis vinifera]	sp|Q8L4S2|MRS2F_ORYSJ	7.25444e-08	54.84	83	sp|Q8L4S2|MRS2F_ORYSJ Magnesium transporter MRS2-F OS=Oryza sativa subsp. japonica GN=MRS2-F PE=1 SV=1	K16075	magnesium transporter	http://www.genome.jp/dbget-bin/www_bget?ko:K16075	GO:0015095 ;			ATGCCAAATAATAGACTCCCAGCCCCCTAGTTGTCACAGACACCCCGAATCATATCCAAATCTTGCATCTCCCCTCCTCAAAATACAGAACCAAGAATAAAAAAGAAATCCAGCAGATTTTAAAAAAAAAAAATCAGAACCGTAACTCTAGCAGCCGATGAAACCATCAACGGAGTACGAACCCCGCCACCGGGGTCGACGTGGCACGGCGAGCCGTCAGTGGCTCGTCGTCTACTCCTCCGGCTAGCACTACCTCGAAGATGGCAAGCAATCCATTATGAAGCGGACGGGGCTCCCCTCGATCCGCTGCTCTCGTACCCGTCGACGATCTTGTGGGGGAGCGGGCGATCGTCGTCAAATTAAAGCACATCAAGGCGATAATAACGGCAGTGGCCGTCA…
comp7552_c0_seq1	395	gi|147789424|emb|CAN66607.1|	1.29534e-33	50.42	333	gi|147789424|emb|CAN66607.1| hypothetical protein VITISV_017554 [Vitis vinifera]	sp|P04323|POL3_DROME	1.20109e-18	41.6	212	sp|P04323|POL3_DROME Retrovirus-related Pol polyprotein from transposon 17.6 OS=Drosophila melanogaster GN=pol PE=4 SV=1	K15166	mediator of RNA polymerase II transcription subunit 23	http://www.genome.jp/dbget-bin/www_bget?ko:K15166	GO:0004190 ;GO:0003677 ;GO:0003723 ;GO:0003964 ;	GO:0005634 ;	GO:0015074 ;GO:0006508 ;GO:0006278 ;	ACCGCCTTTTGTGCCAGTACCCCCTCCTCCACAGAATCTTCTTCCAACCTTCGCAACAGTGCATCTGCCACCTTATTCTCAAATCTCTTCTTGTACTCAACCACATAGTCGAACCTCGCTAATTTGACCAGTCATAAATGTTGCGATTCCTGGCGAAAGCGCTGGTCAAGTAAGAACTTCAAGCTTCGCTGATATGTTCGAATGATGAACCTCCTTCCCAATAGATATTGTCGCCACTTCTGAATTGCTAGAAGTATGGAAATCATCTCCTTCTCAAAGGTAGACAAAGCTAAGGTGCGGCCTTTTAGTCCTTGACTGATATAAGCAATGGGATGGTTGCGCTGTATCAGAACTATCCCAATTCCGACTTTTGAAGCATCACATTCAAGTATGAA
comp7572_c0_seq1	747	gi|545357040|ref|XP_005644195.1|	1.27838e-13	33.49	181	gi|545357040|ref|XP_005644195.1| enoyl-CoA hydratase [Coccomyxa subellipsoidea C-169] gi|384246160|gb|EIE19651.1| enoyl-CoA hydratase [Coccomyxa subellipsoidea C-169]	sp|O07533|YHAR_BACSU	3.90271e-85	71.22	666	sp|O07533|YHAR_BACSU Putative enoyl-CoA hydratase/isomerase YhaR OS=Bacillus subtilis (strain 168) GN=yhaR PE=3 SV=4	K15866	2-(1,2-epoxy-1,2-dihydrophenyl)acetyl-CoA isomerase	http://www.genome.jp/dbget-bin/www_bget?ko:K15866	GO:0003824 ;			GAAGGCCGCCGGAGAGGCTTTATTGAAGGAAAAAAAGCTTGAGAACAGTACTCATCGCTTGGTAAATGAAGCCGGAAAGCTGATTTTATTCCACAGATAACAGAAGCTTTCCGGCTTCTGTATGTTACCGGTTAAATTGCGGCGTCCGTTTTTCTAAAAAGGCGCGGATGCCCTCTTTATGATCATCCGTTTTTCTCATATTTTCCTGGGCCTTTCGTTCAAGAGACAAAACGTCTTTTAACCGGCTGATATGGAGGCTCTGATAAATAGCCTTCGTTTCAATCATCGCTGACAGCGGCGCATGCAGCAATCGGTCGATATACGGTTGTGCCCCCTCCGCAGGACCTCCGCTGAACAGCCCGTCGGCCAGCTTGAGCCGCACAGCTTTTTCAGCAGGCA…
comp7589_c0_seq2	369	gi|317134987|gb|ADV03056.1|	6.81693e-32	60	298	gi|317134987|gb|ADV03056.1| ribosomal protein L17 [Amphidinium carterae]	sp|P0DJ16|RL17_TETTS	1.69446e-56	96.67	456	sp|P0DJ16|RL17_TETTS 60S ribosomal protein L17 OS=Tetrahymena thermophila (strain SB210) GN=RPL17 PE=1 SV=1	K02880	large subunit ribosomal protein L17e	http://www.genome.jp/dbget-bin/www_bget?ko:K02880	GO:0003735 ;	GO:0015934 ;	GO:0006412 ;	GGTCTTTATATGAATTTCCCTTTTTGGTCTTGGGAACCTTCTTAGCAGCATCCTTAGGGGCTTCCTTTCTGACCTTAGCAGCAACTTCTTAAGCGAAAATTTCGACGTGGCAGCCAGAGTTCAAGTAGGGGTTGATTCTACCGTGGGCTCTGTAGGTTCTTCTTCTACCCTTTTGAGCTCTGTTAACTTAACCGTGTTAGATAACGAGGTTAGCAGTGTTCAAGGACTTAGCTTGAGCGTTAGCGGAAAGGTTATCAAGGAGACCGAGGATGACCTTGACAGACTTAACGGGCCATCTACCTTGGGTTCTGCCGAATTCGTGAGCTTAAGCAGTTCTACCAATGCAACCAGTGAATCTGGTGAAGGAAG
comp7672_c0_seq1	216	gi|449476561|ref|XP_004154771.1|	5.11319e-10	55.56	148	gi|449476561|ref|XP_004154771.1| PREDICTED: kanadaptin-like [Cucumis sativus]	--	--	--	--	--	--	--	--	--	--	--	TTGGGCTGGATATTGTGAAGCTACTTTTTGAAGACCATCACATTCAAAAAAGCTACTTGTTTAAACGTAATCAATTATGTATACCAGAATGTTCTTTCCGATAAGCCATTATCAAAGAAGCTCATGAAGGACTTGGAGGATATTTTGGTCGAGACAAGACTAATGCTTATTAGAGAAAATCTTTTTTTGGCAAAAAAATGGGAACATGTTGAGTAG
comp7732_c0_seq1	776	gi|512204980|gb|EPE33802.1|	7.3385e-21	31.44	248	gi|512204980|gb|EPE33802.1| Acetyl-CoA synthetase-like protein [Glarea lozoyensis ATCC 20868]	sp|P40806|PKSJ_BACSU	3.97081e-48	37.65	450	sp|P40806|PKSJ_BACSU Polyketide synthase PksJ OS=Bacillus subtilis (strain 168) GN=pksJ PE=1 SV=3	K13611	polyketide synthase PksJ	http://www.genome.jp/dbget-bin/www_bget?ko:K13611	GO:0016740 ;			AGAAGTCAAGCTGATATTAACCGGGCGTTCCCCGGCCTCCCGTGAAACGGCGCAAAAATTAAGCGCTCTTGAAAATCTCGGCGCTGAAGCCTTATATGTCCCGGCAGATATTTCAAAGGAAAAAGAGACGGACGCTTTGATTAAGCACATTAAGCAGACATTCGGAGAATTAAACGGAATTTTGCACAGTGCCGGACTTGTTAAGGATGCATTTATCATAAAAAAAACGAAAGAAAGCATAGAAGAAGTTATAGCGCCTAAAGTATTCGGAACCGTTTGGCTGGATAAAGCAGCTGAAGAAGAGCCTCTAGATTTCTTCGTTATGTTTTCATCCCTTTCGGCCGTTCTGCCTAATGCGGGTCAAAGCGACTACGCCTTCGCTAACGGATGTATGGACGG…
comp7743_c0_seq1	370	gi|115442317|ref|NP_001045438.1|	3.96835e-40	51.28	370	gi|115442317|ref|NP_001045438.1| Os01g0956200 [Oryza sativa Japonica Group] gi|20161877|dbj|BAB90790.1| putative glycosyltransferase [Oryza sativa Japonica Group] gi|113534969|dbj|BAF07352.1| Os01g0956200 [Oryza sativa Japonica Group] gi|215741036|dbj|BAG97531.1| unnamed protein product [Oryza sativa Japonica Group]	--	--	--	--	--	--	--	--	GO:0016757 ;			GGGATGAGGTCGTTGTTGAAAGCATGGAAGACGTTGCCGGTGTAGCTGCCGAGAGAGAAGAAGAGAGCCGTGACGTTGTGACGAACGTCACAGTTTCGGAGAGAAGGAGAAGTTTTGGGATTGACGATCTTGAGACGGAGTTGGGGGATTCTGGCCATGACCATGCTCTCCCATTTGCGTGTGTACGGCCTGATCCTTTCCTCGACGGAGGACGAGGAAGATTTCATGTTAGTTGAAAAGAGGAGCACGGAGGAGGAGTACGGGTCGGTTCTCACGTCGCCTCGCATGAAGCAGATGTCGCTGTGGTAGCTTGTCCGGTCGCAGCAGATGGTGCCGTTGGCCATGTTCGAGCAAATCGCTGTGCTGTGGT
comp7744_c0_seq1	320	gi|462411014|gb|EMJ16063.1|	1.18254e-10	44.29	156	gi|462411014|gb|EMJ16063.1| hypothetical protein PRUPE_ppa018860mg [Prunus persica]	--	--	--	--	--	--	--	--	GO:0003677 ;			GTAATAAGAGTTCAATAATATCGGATTGAGTTACTTTTTTGTACATCCTTATCCGACAATTTTTGATTTTAAACAGATATGCCCTAACCCTTGTATAATAACCAACAACTACTGTTGAACAATAGTTGCATTTGAACTTATAGTTTTCTCCTCCTTTACCCACCTTTTCTAGTTTTGTGGCAAATCTCCACGACAGTTTCCTATCATCATTATCACCCACAGAACTACTGGTTGGACCAGATGCAATGCCACTACCAGTACCACTTCAAGACATGGTTCTACAGTAACTCACTCTTACAATAAAACTTTTCTTTTTAGAG
comp7773_c0_seq1	253	gi|89887334|gb|ABD78322.1|	3.08739e-06	35.37	120	gi|89887334|gb|ABD78322.1| polyprotein [Primula vulgaris]	--	--	--	--	--	--	--	--	GO:0004190 ;GO:0003723 ;GO:0003964 ;	--	GO:0015074 ;GO:0006508 ;GO:0006278 ;	ACTGGCATTAGTTCTATCAGATTAGGTGGCAAGGTTAGTGGCAAGGAAGTTGGATTCTTAATTGACACTGGAGCAACCCATAACTTTGTGGATCCCGTAACTGCAGAAAGATTGAACCTAGCAAGTGAAGAAGTTAAAAAATTCAAGATCAAGGTTGCAGGTGGTAAAAAGTTTTCGAGAATAAGTTGTTGCAAGAATGTCAGAATCTTCATTCAAGGGACTGAGACTATAACTGATATACTAATTGCACAGG
comp7807_c0_seq1	766	gi|302499352|ref|XP_003011672.1|	3.47436e-32	29.92	335	gi|302499352|ref|XP_003011672.1| hypothetical protein ARB_02226 [Arthroderma benhamiae CBS 112371] gi|291175224|gb|EFE31032.1| hypothetical protein ARB_02226 [Arthroderma benhamiae CBS 112371]	sp|Q04747|SRFAB_BACSU	8.45567e-140	80.31	1134	sp|Q04747|SRFAB_BACSU Surfactin synthase subunit 2 OS=Bacillus subtilis (strain 168) GN=srfAB PE=1 SV=3	K15655	surfactin family lipopeptide synthetase B	http://www.genome.jp/dbget-bin/www_bget?ko:K15655	GO:0016788 ;GO:0031177 ;	--	GO:0009058 ;	AGAATTCTCCATGAAACCCCGTCCACGACGAGATGGTGAATCGCGATTAACAGATGATCGCCTAGTTCTGTCCGGTATTGCTCCGCTTTTAACAGCGGACCGTTCTCCAGATCCAGACTTCCCTGAAGATGATCGGCAAGCCGCTGAATCTGGCTTTTCAGCATATCCTCGTCAGTTCCGTACAGATCAACGATGTCAAAGCTTGCCTTGCATTCTGTGACAGGGAGGTATGTCTGAATGATGCCTTCCCTTTCTTCACGGTAAACCATGCGGAGCGCATCATGGTGTTCAATCAATGCTTGCAGGGTTTTTTCCACCAGGTCCGGATCAAAGCCGTCTTTCGCGTGAAGCATGACGGATTGGTTCCAGTGGTGTTTGTCGGTAAAGTTTCGTTCAAAG…
comp7831_c0_seq1	276	gi|89179338|gb|ABD63076.1|	2.82984e-16	51.22	194	gi|89179338|gb|ABD63076.1| hypothetical protein 17.t00003 [Asparagus officinalis]	--	--	--	--	--	--	--	--	--	--	--	GTGGGTTCATTGATTTTCCACTCACCTGCACTACCAGTTGTGTCATTAACATTTAAGCCTTCAAGGCTAATTACTAGAGGTTCGTACTCTTCTTTGGCGATAAATGGCTCAGGCTCAGTATCAGCTTCATTTCCACTATCGTACAGTGGTAGATCAACCTCAACACTCTCAGCATATAATAGAGCATCTACGAAGTAGTTTTCAGCCCCCTTAAATGGTTGTTTATCAGCAATTAGAGTATGCACTTCTCCATCTTCATCCACATACTTCATGCAT
comp7845_c0_seq1	238	gi|460383985|ref|XP_004237696.1|	1.27213e-16	56.72	196	gi|460383985|ref|XP_004237696.1| PREDICTED: uncharacterized protein LOC101247717 [Solanum lycopersicum]	sp|P92520|M820_ARATH	2.938e-08	43.1	121	sp|P92520|M820_ARATH Uncharacterized mitochondrial protein AtMg00820 OS=Arabidopsis thaliana GN=AtMg00820 PE=4 SV=1	--	--	--	--	--	--	AGAGTTGGTTAATATGCTACAAGGAAAGGAGGTGATCGGACTCAAATGGGTCTAGAAAAGAAAGTACATTAAAGATGGCTCAGTTCAGAAACTAAAGGCTCGACTTGTCACAATAGGCCACTCACAACAGCCAGTCATTGGTTTCAATGAGATGTTTGCACCCGTTGCTTTCATGGAGACTATCAAAACAGTGCTTGCAATGCTCACATTACTAGCAGAACTCAAGTTTAAAATTTTG
comp7852_c0_seq1	434	gi|550341120|gb|EEE85925.2|	1.05362e-47	51.41	410	gi|550341120|gb|EEE85925.2| hypothetical protein POPTR_0004s15780g [Populus trichocarpa]	--	--	--	--	--	K15032	mTERF domain-containing protein, mitochondrial	http://www.genome.jp/dbget-bin/www_bget?ko:K15032	--	--	--	GGCCTTTCTCCGTGATGTCGTCTCGGCCTTGCCCCAGCAGGCCCGCGGGCTCATCCTCCGCTGCCCGGCCCTGCTCGCATCCAATGCAACCTACCGTCTCAAGCCGATGCTTAGCTTTCTCCGTGAGCTGGGGATCAAGAATCTGAACGCGCCTACGAATCTGAGTGTGCACTTGCTGAACACTCCGGCAGAGAGGCTTGCATCCAAGATTGCGTTTTTGGAGGATTGGGGACTTGAGATGGAGGAGGCGGGCGAGATATGTGGTCGTTTTCCTGGGGTATTTGGGTGGAGCATTGAGAATAATCTGAGGCCGAAGGTCGAGCACTTGGTGTACGAGATGGGGAAGCCGATTGAGGAGGTGAAGACGTTCCTGCAGTTCTTTGTTTTTAGCTTCGAGAG…
comp7870_c0_seq1	683	gi|508776161|gb|EOY23417.1|	1.00559e-63	43.29	565	gi|508776161|gb|EOY23417.1| Multidrug resistance-associated protein 14 isoform 2, partial [Theobroma cacao]	sp|Q9LYS2|AB10C_ARATH	4.63836e-32	38.7	323	sp|Q9LYS2|AB10C_ARATH ABC transporter C family member 10 OS=Arabidopsis thaliana GN=ABCC10 PE=2 SV=2	K05667	ATP-binding cassette, subfamily C (CFTR/MRP), member 3	http://www.genome.jp/dbget-bin/www_bget?ko:K05667	--	--	--	ATGGCAACTAACTATCGTCCAGAAGAAGGATGGTGATGTGGTTAAGTCATCTTTTCTCCTTCGATCCATTCTTTCAAGAAATAAAGAGTAACGGCTTTCTGCTCGGTCTGTTTCACCCATCCGAGGAATATCTTTCTCATCAAGGGGCCTCTCATATCCTCTCTTCATCAAAGAGTTTAACCACCAAAATGACATTCTACTGAGGAAACCAGAATTTGCATAAGGGGTCACAACACCGTCCGGATCATTTGGGCTGGCATAAGAATCACCATCCAAAGGTTCATAGAGAGAATGATTGATGGCTTCAGAATCATCCTTAGATCCCTTAAAGGCACAAAGAAGCAACAGAATTGCTCCAGGCAGTGACAGAACATCTAGAGTGATTCTAATTGATGTTTT…
comp7903_c0_seq1	678	gi|298709476|emb|CBJ31380.1|	1.50104e-27	31.44	295	gi|298709476|emb|CBJ31380.1| nitrite reductase (NAD(P)H) large subunit [Ectocarpus siliculosus]	sp|P42435|NASD_BACSU	5.04026e-149	94.25	1135	sp|P42435|NASD_BACSU Nitrite reductase [NAD(P)H] OS=Bacillus subtilis (strain 168) GN=nasD PE=2 SV=1	K00362	nitrite reductase (NAD(P)H) large subunit	http://www.genome.jp/dbget-bin/www_bget?ko:K00362	GO:0051537 ;GO:0050660 ;GO:0020037 ;GO:0050661 ;GO:0008942 ;	--	GO:0042128 ;	GTTCTCTCCACTCAATTAAAGGTATCAGGCGTCGAAGTCTTCTCTGCCGGTGACTTTAACGAATCAGAGGACAAAAAAGCGATTAAAGTGTTCGATGAACAGGACGGCATTTATAAAAAAATCGTCCTGAGGGGCAATCAAATTGTCGGCGCTGTTTTGTTCGGCGACAGCAGCGAGGGCGGCCGCCTGTTTTCTATGATTCAAAAAGAAGCCGATATCTCCGAAACCTCCAAAATATCAATCTTACAGCCTCTTGACCAGGAAGCAGGCGCAAGCATGACCGCGGCGATGAGCGACGATGAAATCATCTGCGGATGCAACGGCGTTTCAAAAGGTGCGATTATTCAAGCCATTCAGGAAAAAGGCTGCACATCTACGGACGAAATCAAAGCATGCACC…
comp7926_c0_seq1	227	gi|406867879|gb|EKD20916.1|	1.08733e-11	93.94	156	gi|406867879|gb|EKD20916.1| cell surface protein, putative [Marssonina brunnea f. sp. 'multigermtubi' MB_m1]	--	--	--	--	--	--	--	--	--	--	--	GGTTCATATGAACTACTTAGGCTGTCATGCAGCACTATTTGGGGTACTCGGGTTATCATAAATCATGCCTTTTCCGTTCCGCATCCTTTGGTGCTCAGCAACTCAACATTGGAGAAGCTTACTGGTGGGTTACGTTACCGCCGTAGGTCTTGCTGCCGTCGAGGTCAGAATCGACACGGGGATCGACCTTGTTGAGGAGGTCGCTGTTGTGGGGTCCCGCAGTGCTA
comp7948_c0_seq1	747	gi|89179338|gb|ABD63076.1|	1.65617e-26	47.18	282	gi|89179338|gb|ABD63076.1| hypothetical protein 17.t00003 [Asparagus officinalis]	--	--	--	--	--	--	--	--	--	--	--	GCATGTCCTCTAGTGTAAAAGTAATGTAAGGAGCATGCCTCGACACTAAGTTGTAGTGCGGGCATGTCTCCTCAATCTCTTCTGGGATATGAGCTAGGAAAGCTTCAGAGTCTGCTAAAACTTCCCTCAGTACATCTCTTGTGGACTTAGATAAGCGCAATAACTTGTATAGAGTTATTCTCGTTGGTATATTCGCCAGTAGCGCCAAAACATCAGATTGAAAAGAAGAGCTTTGCTCTTCAGGAGCATCCTTCTGCAGAGCTCTGTTGTACTTGAGCTCCTTCTGCTTTCCTTTGTCAGAAATCTGCTTGGTTGTTTTCTCGTTAGCTTCCTCTGTTGACTTAGAAGGGCCAACTTCTGCATTTGTATGATCCTTCAGATATTGTTTTCCAGATCTGG…
comp7985_c0_seq1	1743	gi|15214056|sp|P93052.1|LDH_BOTBR	2.72328e-93	50	762	gi|15214056|sp|P93052.1|LDH_BOTBR RecName: Full=L-lactate dehydrogenase; Short=LDH gi|1737465|gb|AAB38970.1| malate dehydrogenase [Botryococcus braunii]	sp|A7Z7J8|MDH_BACA2	0	100	1530	sp|A7Z7J8|MDH_BACA2 Malate dehydrogenase OS=Bacillus amyloliquefaciens (strain FZB42) GN=mdh PE=3 SV=1	K00024	malate dehydrogenase	http://www.genome.jp/dbget-bin/www_bget?ko:K00024	GO:0004459 ;GO:0030060 ;	--	GO:0044262 ;GO:0006096 ;GO:0006108 ;	GAAGAAATGTCAGCCCTTCTTAAAATGGCTTTCACCCGCGCAGTGACTTCCCGCGGACTGAACGGCTTTGTCATGTAATCATCCGCTCCGCGCTCGAGTCCCAGCACCTTATCAAACTCCTCATCTTTTGCTGTCAGCATCAAGATCGGAACCATCATTTTCTGCTGTCTGAGCTGTTTACAGACGTCGATTCCGTCCACTTTCGGCAGCATGACATCCAGTACGATTAAATCCGGGTTTTCGTTCTCTGCCTGCTCCAGAGCCTCTTCGCCGTCTGATGCGGTAATGACATCATAGCCGGACCGTTCCAGATTATACTGTAAAAGAGTAACGATAGATTGTTCATCATCTACAACTAAAATTTTTTTGTTCATGCTGCGCCCTCCGCTGTCTATTTTC…
comp7993_c0_seq1	607	gi|530464998|gb|EQB47202.1|	2.8536e-26	92.73	258	gi|530464998|gb|EQB47202.1| transketolase [Colletotrichum gloeosporioides Cg-14]	sp|P37940|ODBA_BACSU	8.41596e-48	82.2	417	sp|P37940|ODBA_BACSU 2-oxoisovalerate dehydrogenase subunit alpha OS=Bacillus subtilis (strain 168) GN=bfmBAA PE=1 SV=1	K00166	2-oxoisovalerate dehydrogenase E1 component, alpha subunit	http://www.genome.jp/dbget-bin/www_bget?ko:K00166	--	--	--	CGGCAATCGGGCGCATGCCGTACATCGCGGCGCCGATGCCGACACCGGCAATCGCTGATTCAGCAAGCGGCGTATCCATCACCCGCTCTTCTCCAAACTGTTCATAGAGACCCGCCGTGGCTTTAAACACGCCGCCTTTTCTCCCGACGTCTTCCCCGAGAACAAACACGCGCGGATCTCTTTCCATTTCTTCTTTCATTGCTGCATTAATACTGTCAATATAAGACATTACAGACATAAGTATTCCTCCCTACTTCGCATAAACGTGATCAAGCGTTGATTCAGGAGATGCGTATGGCGCTTTCTCCGCTTCGTCTGTCGCTTCGTTTACGATAGCCATGATGTCATCCAGCATGGTCTTTTCTTCTTCTTCACCTAGAAGCCCGGCTTCTTGCAAGT…
comp8029_c0_seq1	768	gi|255603442|ref|XP_002538049.1|	8.66687e-22	33.79	244	gi|255603442|ref|XP_002538049.1| Chemotaxis protein methyltransferase, putative [Ricinus communis] gi|223514028|gb|EEF24333.1| Chemotaxis protein methyltransferase, putative [Ricinus communis]	sp|P31105|CHER_BACSU	3.78827e-93	81.99	720	sp|P31105|CHER_BACSU Chemotaxis protein methyltransferase OS=Bacillus subtilis (strain 168) GN=cheR PE=4 SV=4	K00575	chemotaxis protein methyltransferase CheR	http://www.genome.jp/dbget-bin/www_bget?ko:K00575	GO:0008983 ;			GTGAACCGAGTGTCCGGGCATGCCGCACGCCGCTTGTGATCTTCCCTCTGTCCGTTTCAATCTGCATGCGGCGTCCGCGGCCGTGCCCTTTTTGACGTCTGGCAAGCTCAAAATTAATGTCTTCTTCAGTTATATAAAGCCCCGCAGGCACACCTTCTATAATTGTCGTCAGCTGCGGACCGTGTGATTCTCCGGCTGTTAAGTATCTCATTTCTTTCTTCTCCCTTCATCGCATTAACGCTTTTAAGTAAAACTATACCACAAGTTTTCATTAAATGTCTTCTATCTTTTTTGATAAAAAAATGTATCAGTGCTCTCAAGGCCGAATTTTTCCGGGCTGAAAATTTGTTCTGTACTGCCTACAAACAGAATTCCGTTCTTTTTCAGACTGCCCGCCAT…
comp8035_c0_seq1	209	gi|462405884|gb|EMJ11348.1|	2.75407e-24	71.88	254	gi|462405884|gb|EMJ11348.1| hypothetical protein PRUPE_ppa024340mg [Prunus persica]	sp|Q9LUS3|PP237_ARATH	1.10472e-16	52.24	190	sp|Q9LUS3|PP237_ARATH Pentatricopeptide repeat-containing protein At3g16610 OS=Arabidopsis thaliana GN=PCMP-E91 PE=2 SV=1	--	--	--	--	--	--	AAGTCGCGTGGAATGCCATGATTGCTGGGTTCTCACTTCATGGGTTGTATGATGATACAATCAGGTACCTTTTGGAAATGCAAAAGGCAGGGATTAGCCCGAATCCTTCAACTGTGGTGGGGCTCCTGCCCGTGATCGGACAAGCTAAGGCTTCGAAACAAGGGAAGAGCATTCATGGGTTCTGCTTGAGAAGGGTATTTGATACAGGA
comp8038_c0_seq1	425	gi|551556062|ref|XP_005765175.1|	4.23448e-15	42.11	185	gi|551556062|ref|XP_005765175.1| hypothetical protein EMIHUDRAFT_124541, partial [Emiliania huxleyi CCMP1516] gi|485615072|gb|EOD12746.1| hypothetical protein EMIHUDRAFT_124541, partial [Emiliania huxleyi CCMP1516]	sp|P16396|SUBE_BACSU	8.89041e-51	58.33	445	sp|P16396|SUBE_BACSU Minor extracellular protease Epr OS=Bacillus subtilis (strain 168) GN=epr PE=2 SV=1	K13277	minor extracellular protease Epr	http://www.genome.jp/dbget-bin/www_bget?ko:K13277	--	--	--	ACGGGCTCGCGGCTTTTTCCACGACCGGAAAACAAATTGAGTTTGCCGCACCCGGCACCAATATTACGAGCACGTACCTGAATCAAATGTACGCCGTAGCTGACGGCACATCTCAAGCCGCACCGCACGTCACCGGCATGTTCGCGCTGCTCAGGCAAAAATATCCCGAGGAAACAAATACACAGCTCCGGCAGCAGATGCAGCAAAACGTCAAAGATCTGGGCGCTCCCGGACGTGACAGCCGATTTGGGTACGGCCTGGTGCAATATCACGTAAAGCAAAAGAGCTTTGCCGAACGGGCTGTAATAAAAGCGGAAAAGACGAAAAAACAGGCAGATATCAATCAAGCAAAAACGGCCGTCAGCAAGCTGTCCAAGTCAAAGGGAAAAACCGCTCTCG…
comp8048_c0_seq1	634	gi|168070040|ref|XP_001786670.1|	4.82604e-07	46.55	133	gi|168070040|ref|XP_001786670.1| predicted protein [Physcomitrella patens subsp. patens] gi|162660747|gb|EDQ48516.1| predicted protein [Physcomitrella patens subsp. patens]	sp|O32156|YURO_BACSU	5.21514e-132	85.31	987	sp|O32156|YURO_BACSU Uncharacterized ABC transporter extracellular-binding protein YurO OS=Bacillus subtilis (strain 168) GN=yurO PE=3 SV=1	K10117	raffinose/stachyose/melibiose transport system substrate-binding protein	http://www.genome.jp/dbget-bin/www_bget?ko:K10117	GO:0050660 ;GO:0016614 ;GO:0005215 ;			CGTCTTTTATCAGCTTCTCTCCCATTTTTTTCGAGGTTAAAAACTGCAGAAATTCCATGGCTTCTTTCGGGTGCTTCGTTTTTGAGGAAATCATAAATCCTTCCGGAGATCCGGTCAGTGCACGGGGAGATCCCTTTTCGCCGCTGATTTTCGGGAAAGGAAACAAGCCCAGATTGACCGGTTCGACGAGCTTAATTTCTGCCGTTTCCGCATAAATCATCGCCGCTTTGCCGCTCGTAAACTGCTGGCGCACGTATTCGTGATCAACGGAGTTCACGTGCTTTGTAAAGTACGGCAGAAGTTCCTGAAGCTTTTCAAGCGCTTTGACATAGCCTTCGTCCGTAAACTCCCCGGTTTCCGGGCTGTAATCCTTCGCCCGCGTTTTTTCATCCACCATAC…
comp8062_c0_seq1	381	gi|296081366|emb|CBI16799.3|	9.3032e-16	68.33	193	gi|296081366|emb|CBI16799.3| unnamed protein product [Vitis vinifera]	--	--	--	--	--	--	--	--	--	--	--	TACCTTCGAGGTACTCTGGTTTCGGATCGGGGTTTCGTGATTCCAGCAGTTCTTCAGATGAAAGGTGGGCAAGAGGCGGAGGTGGGATGATGATGTCTAATGATGGTGACGGCAATGTGCGGGAACTGCCAAAGCTTGTTCTTGATCCCCCAAGGGGAGAGATCGGGGGAATGCCGGCGGACGCAGGTAAGACACGGCCGAGCCCTTTTGGTGCTGCAAGGCCAAGAGAGGAAGTGTTGGCCGAGAAAGGTTTAGATTGGCAGAAGATGGACACTGAGAGTGAAATTAAGAAGACAAGCAGGTCAACTAGTTCACATTCTAGTAGGCGGTCTAGTGGGCTGCCGAGTAGGCCAGGAAGCCCTGGTTCGCAGGTAGCTAGTG
comp8069_c0_seq1	508	gi|40787409|gb|AAR90278.1|	1.52853e-20	40.6	238	gi|40787409|gb|AAR90278.1| polyketide synthase [Cochliobolus heterostrophus] gi|59876702|gb|AAX09989.1| nonribosomal peptide synthetase 7 [Cochliobolus heterostrophus] gi|452005443|gb|EMD97899.1| hypothetical protein COCHEDRAFT_1209664 [Bipolaris maydis C5] gi|477585617|gb|ENI02704.1| hypothetical protein COCC4DRAFT_42273 [Bipolaris maydis ATCC 48331]	sp|Q05470|PKSL_BACSU	1.4192e-55	65.75	496	sp|Q05470|PKSL_BACSU Polyketide synthase PksL OS=Bacillus subtilis (strain 168) GN=pksL PE=1 SV=3	K13612	polyketide synthase PksL	http://www.genome.jp/dbget-bin/www_bget?ko:K13612	GO:0031177 ;GO:0016740 ;			AGCTGGAACCCGCATCTTCAAAGGCTTTAAAACCTTCCTGTAAAAATATCCGGTGCTGCGGGTCCATAAGTTCCGCTTCAGACGGAGATATATTAAAGAACAGCGGATCAAACTCTTCAATGCCGTCAAGCATACCGATTGATCTGCAGTATACTTTGCCCTTCTTGTTTAAGGCCGGATCATAGTATTTGTTTACATCCCAGCGGGAAAGCGGGATGTCGCGAATGGCGTTTTTCGCACGGGCTAAGTTGTCCCAATATGTCTTTAGGTCCGGCGCATCCGGGTACTTGCCCGACATGCCGACGATGGCTATCGCGTCCGCTATCTCGTCTTTAGGCTCCCGTTTGGCCTGCACCGGTTCAGGTTCCTTTTGAACCGTTAATCTCTCCGGCTCGGCAG…
comp8091_c0_seq1	261	gi|548848751|gb|ERN07670.1|	6.39711e-14	82.5	171	gi|548848751|gb|ERN07670.1| hypothetical protein AMTR_s00155p00051130 [Amborella trichopoda]	--	--	--	--	--	K06942	K06942	http://www.genome.jp/dbget-bin/www_bget?ko:K06942	--	--	--	TAAGGATGTGGAATTTATGGAGAGGAAACTGGAGGATCTTGAAAAGAGTATGAAAAGGAGTAATGACAAACAACTCAAAATCGAACATGACTGCTGTCAAAGAGTAAGTAGTTCTGCATGGACTACAAACTTCTTACAGCAAATTTCCTTTTCGTGTTTGCATTGGATGACTTTTTCACCTATCGAAATTTTTGATCTGATTTTACCCCTGCTACCGATTATAGCTTGACTGCAAGATGGGAAAGATGTTCGTTTAGGAGA
comp8094_c0_seq1	320	gi|147765933|emb|CAN62423.1|	1.20821e-06	41.89	125	gi|147765933|emb|CAN62423.1| hypothetical protein VITISV_020608 [Vitis vinifera]	--	--	--	--	--	--	--	--	GO:0003676 ;GO:0008270 ;	--	GO:0015074 ;	TGTTTTCTTTTTTTTTTTTGCTTCTTTCACCTACATACTCCACTATTGCTTAAACATTTACTGTGTCAATTCCTAGTTCGTCCAATAAAATTTTACTACATCCTGGATGGAAAGGACATGAGAGAATGTCCGCTTTGCATTAGAATCAAACTAGGGACTAAACTACTTTGCCGCCTAAAAAGCAGATTGTTAGTTGTTGCTAGGTTTATGCAGTTAAATATTTTTCTTGATGAGCAAGTGCCACATGAAGGTATGATTAGTTGAAAGAAGCATAACAAACATTGGGAGTTGATTACTTTAGAGACCACTCTAGTAGTTCG
comp8097_c0_seq1	556	gi|57231087|gb|AAW47303.1|	4.03311e-12	65.38	165	gi|57231087|gb|AAW47303.1| NADH dehydrogenase subunit 5 [Lonicera sp. Bergthorsson 0301]	sp|Q35639|NU5M_PEA	1.51888e-11	63.46	153	sp|Q35639|NU5M_PEA NADH-ubiquinone oxidoreductase chain 5 (Fragment) OS=Pisum sativum GN=NDH5 PE=3 SV=1	K03883	NADH-ubiquinone oxidoreductase chain 5	http://www.genome.jp/dbget-bin/www_bget?ko:K03883	GO:0008137 ;	GO:0016021 ;GO:0005743 ;	GO:0042773 ;	GGAAATCGGAGGAACTCCATAAGACGTATTCTTTGGCAAAGCGAGCTCACTACCTGAATGTAGGAGTATAACAAATAACGGATCATAGCTAGAGCTAGCATCACTGTATAGCTGCAACATGTTGACTAGATATGCATACATCAATAGTTAAGTTTCCACGTGGTTTACCTAATCCTTAATGCGGATAGGTTTGGGGTTTGACCTCAGGCAAATAAAATAGCTACAAAAGTTATGCTGGTTAATTGAGTAGATAATGTTGGATTAGCTCCTGGGATTTCGGATTGTTTTACCCTCTTTCAAATAGTAGACCTTTTCACCATTTTTGCTCATGCGTTTGCCTCCAAAAATTTATGGACTTCTATTATGAAGGAGGTTGAAAAGGAAGGAAGGAAGATGATT…
comp8118_c0_seq1	203	gi|242037375|ref|XP_002466082.1|	3.30068e-23	86.96	243	gi|242037375|ref|XP_002466082.1| hypothetical protein SORBIDRAFT_01g000860 [Sorghum bicolor] gi|241919936|gb|EER93080.1| hypothetical protein SORBIDRAFT_01g000860 [Sorghum bicolor]	sp|Q9SRQ7|NPC4_ARATH	5.80308e-16	69.57	183	sp|Q9SRQ7|NPC4_ARATH Non-specific phospholipase C4 OS=Arabidopsis thaliana GN=NPC4 PE=1 SV=1	K01114	phospholipase C	http://www.genome.jp/dbget-bin/www_bget?ko:K01114	GO:0004629 ;	GO:0005829 ;GO:0005886 ;GO:0005773 ;	GO:0016036 ;GO:0009247 ;GO:0009395 ;GO:0009628 ;	TCGTGGGAGGGGTGGTCGTCGTTGCCGGGGAGGATCTTGAGGTCGAAGTAGCGCTGCTCGACGACAACGTAGTTGGGGAGCTTACCTTCCTTGCAATGCCTCTTGAAGTCCAGATCGAACTGGTGGAAGCGGCCGATGTATTTTAATTTCCTGAGGTTTCTCTTTGCAAGTTTGTTGTTGTCACTGCTGTCACCGATGTTTTG
comp8130_c0_seq1	267	gi|212531243|ref|XP_002145778.1|	3.50902e-17	65.45	190	gi|212531243|ref|XP_002145778.1| RNA binding protein, putative [Talaromyces marneffei ATCC 18224] gi|212531245|ref|XP_002145779.1| RNA binding protein, putative [Talaromyces marneffei ATCC 18224] gi|210071142|gb|EEA25231.1| RNA binding protein, putative [Talaromyces marneffei ATCC 18224] gi|210071143|gb|EEA25232.1| RNA binding protein, putative [Talaromyces marneffei ATCC 18224]	--	--	--	--	--	--	--	--	--	--	--	GCACAAGGCATCTTGGACGGAGCATCCAACGCACAGCTTGACAGTGAGTTTGGTACGCACCGCGAGGAGGACGTGGTGAAGACGATATTGGAGAAGGGCGATGTGCAAGAGACCAAGTCGAGCTCAAAGGAAGCCGAAAGGAACCCAACCAACGGACCAGGGTTCCAAATTTAGATCTTGTCAGTGAGGAGCATCTAGTGACGCACTCGGGGTTCATTGGAGCATTTGCGAGACCGGAGGATGTGGTCAACTGGACGAGAATCAAGT
comp8150_c0_seq1	343	gi|168070056|ref|XP_001786676.1|	1.06567e-10	37.04	150	gi|168070056|ref|XP_001786676.1| predicted protein [Physcomitrella patens subsp. patens] gi|162660736|gb|EDQ48509.1| predicted protein [Physcomitrella patens subsp. patens]	sp|P40331|YISR_BACSU	3.37928e-47	84.71	401	sp|P40331|YISR_BACSU Uncharacterized HTH-type transcriptional regulator YisR OS=Bacillus subtilis (strain 168) GN=yisR PE=4 SV=2	K07720	two-component system, response regulator YesN	http://www.genome.jp/dbget-bin/www_bget?ko:K07720	GO:0043565 ;GO:0003700 ;			GTACCGACCAAGATGCTTCCCGCCGTCCCGATCACTTCGGCGCGGATAAACTGCCTCCTACTTTTTGTTCTCTGGTATTAGGTCAGTCCGTTTTCCGGCTTACGAATTTGCGGTATTCAAGCGGCGAAATGCCTTCAATCTGTTTAAACAGTTTGGAAAAATAGGTCGGGTCCTCCATACCGATGGCGTCCGCGATTGCCCCCATTTTGTCATTGGTTGCGGACAAAAGACGTTTCGCCTCCGTCATTCTGACTTTATTCGTATACTGGCCGGGCGTGACGCCGAGCACCTGCTGCATACAGCGGGTCACGTAGTCTTGGTTGTAATGAAGAGCCGAAGAGAG
comp8158_c0_seq1	335	gi|530467214|gb|EQB48863.1|	4.41933e-51	72.07	427	gi|530467214|gb|EQB48863.1| hypothetical protein CGLO_11861 [Colletotrichum gloeosporioides Cg-14]	sp|O06486|RFBF_BACSU	3.49729e-59	81.98	478	sp|O06486|RFBF_BACSU Probable glucose-1-phosphate cytidylyltransferase OS=Bacillus subtilis (strain 168) GN=yfnH PE=3 SV=1	K00978	glucose-1-phosphate cytidylyltransferase	http://www.genome.jp/dbget-bin/www_bget?ko:K00978	--	--	--	TTTTCAGAAAAGCTTTTCGCCATACCGTCTTCAACCGTCAGCGTTCCGAATTGCGAGGTCTTTTCTATACCGGTGACGGTTGCCGCAGCCCCTTTTGATTGATGATAGCTGATCAGATGAAACAGGTTGATGTTCGCCAGTCCGTCCCCGTACGTCATAAGAAAGGTTTCATCACCGATGATGTCCTTCGCCTGTAAAAGCCGCCCCGCTGTCTGCGTGTGTTCCCCCGTGTCTAAAAAAGTGATTTTCCACGGCTCGGATTTTCCCAATATCCGCACTTCTCCGGTAGAGCTGTCCAGCGTCATGCTGTGATTCTTCCAGTCATAATCTAAGAA
comp8158_c1_seq1	219	gi|530467214|gb|EQB48863.1|	1.55375e-30	76.06	285	gi|530467214|gb|EQB48863.1| hypothetical protein CGLO_11861 [Colletotrichum gloeosporioides Cg-14]	sp|O06486|RFBF_BACSU	2.1555e-40	88.89	348	sp|O06486|RFBF_BACSU Probable glucose-1-phosphate cytidylyltransferase OS=Bacillus subtilis (strain 168) GN=yfnH PE=3 SV=1	K00978	glucose-1-phosphate cytidylyltransferase	http://www.genome.jp/dbget-bin/www_bget?ko:K00978	--	--	--	GGTCCCACATGTTGTTGATTTCCAGCAGATTTTTATACGTATCGATCGCCGTCCAGAAACCGTAATGCCGGTATACCGCCAATTCGCCGTCTTTCGCCAGCTCCTTCAGCGGTTCTTCTTCAAACATGACGTCTCTGTCTTTCGGCAGATAATCAAATACCTTCGGGCTGAGCACGAAAAATCCGCCGTTGATGATGCCGTCACTTGAGGTTTTTTCAG
comp8203_c0_seq1	578	gi|158518693|gb|AAK72881.2|AF378329_1	8.73694e-29	36.87	303	gi|158518693|gb|AAK72881.2|AF378329_1 polyunsaturated fatty acid synthase subunit C [Schizochytrium sp. ATCC 20888]	sp|O34787|PKSE_BACSU	5.52328e-40	46.47	375	sp|O34787|PKSE_BACSU Polyketide biosynthesis protein PksE OS=Bacillus subtilis (strain 168) GN=pksE PE=1 SV=3	K15329	trans-AT polyketide synthase, acyltransferase and oxidoreductase domains	http://www.genome.jp/dbget-bin/www_bget?ko:K15329	GO:0018580 ;			GAACAAGGACAATTCGGAAAGCGGGAAAGAGCATAGCCTCTTGGTCGAAAATATAGAGAGCGGTGCAGCTTCACCGGTGTCCCGATTGGGTGATCAATCTTTCAAAGAAGATTACGGTTTGACATACGCGTATTTGGCAGGTGGGATGCATAGAGGGATCTCTTCCGCTGAAATGCTGATCCGCCTCGGGAAGAAAGGAATGCTGGGGTTCTTTGGCACAGCGGGTTTACCTATAAGGGAAATTGAACAGGCCCTTATTTCTATTAAGAAGACACTCAAAAATGGCCAGCCCTACGGAATGAATCTGCGATTTGAGCCGGATCATCAAGATAGAGAAAAGGAATTGATAGATTTATATATCAAGCATGACGTACGAGTAATAGAAGCGTCTTCGTATTT…
comp8231_c0_seq1	220	gi|6478150|emb|CAB61841.1|	9.75526e-20	72.88	212	gi|6478150|emb|CAB61841.1| putative gamma tonoplast intrinsic protein (TIP) [Sporobolus stapfianus]	sp|Q41963|TIP12_ARATH	4.85302e-19	76.27	200	sp|Q41963|TIP12_ARATH Aquaporin TIP1-2 OS=Arabidopsis thaliana GN=TIP1-2 PE=1 SV=2	K09873	aquaporin TIP	http://www.genome.jp/dbget-bin/www_bget?ko:K09873	GO:0005215 ;	GO:0016021 ;		GCCCCCCCAACATGCACCAAATCGAACGAACCACATCAGTAGTCGGTGGTGGGTAGCTGCTCATGCGCGTGAGAGTCGAGGAAGAACAGGTCATAGACCAGCCCAGCAAGCCCACCGCCAACGAGCGGCCCAGCCCAATACACCCAGTGGTCAGACCACTCCCAGCTCACCAAGGCCGGCCCAAAAGACACAGCCGGGTTCATAGAGGCCCCATCGATGT
comp8267_c0_seq1	300	gi|89179419|gb|ABD63154.1|	1.15737e-06	46.94	125	gi|89179419|gb|ABD63154.1| hypothetical protein 20.t00006 [Asparagus officinalis]	--	--	--	--	--	--	--	--	--	--	--	CATCTCCATACCTATGGGGAAGATGGTATTAATCAATCACCACCCATACAATCTAAAGTAAAAGGGACTCTCTCCAGTTTCCAGTAAGAAAGGAGAAATTATGTCGATACATTCAGATTTGTGCAAAGATGAAAAGTGGGCATCCACAAAAGCTTTAAAAAAGGGGAAACTAAAAGTTGCGGACTTGCAATACTATCTCTATTGACACAAAAAAGATTAAGCCACGACCACGATATTAACAAACTAGGAAGAAGATTATGACAACAGCAATGGGGCAGACTCCGATCCTTAATCGGCAAG
comp8272_c0_seq1	375	gi|218185992|gb|EEC68419.1|	3.32975e-08	34.92	132	gi|218185992|gb|EEC68419.1| hypothetical protein OsI_36595 [Oryza sativa Indica Group]	sp|P96740|PGDS_BACSU	2.70476e-53	63.2	452	sp|P96740|PGDS_BACSU Gamma-DL-glutamyl hydrolase OS=Bacillus subtilis (strain 168) GN=pgdS PE=1 SV=2	K13695	probable lipoprotein NlpC	http://www.genome.jp/dbget-bin/www_bget?ko:K13695	--	--	--	GGGCTTTATATCGCTCAGTTTGATTTTCTCACCGACCAGCCACTGCTGTTCCGCTGATCTCGGCAGGTAAATGTGAAGCTTGTTTTCAAAAACATATTGGACCAGCCCCGAACAGTCGAATCCCTCCTCGGGCGTGCTTCCGCCGAATACATACGGAATGTCGAGATAACGGGCTGCCTCCTGAACGATCGGATCATCAGCCAGTTCCGGATCTTTTGTAATCCGCTTTGCGCCAAGATATAAATTCATCCAATAACTGCTTTTTTGAAAGCGTGTGACGGTTACGCCTTCTGACGGAGAACTGTGTATCATCTCTCCGTTTCCGATATAAAGACCGTCATGGACGGGCGCGTTTTGTGTGGGATCCGGCTTTTT
comp8274_c0_seq1	207	gi|440634149|gb|ELR04068.1|	1.45855e-19	59.38	208	gi|440634149|gb|ELR04068.1| hypothetical protein GMDG_08982, partial [Pseudogymnoascus destructans 20631-21]	sp|O32271|TUAD_BACSU	5.83746e-32	80.88	297	sp|O32271|TUAD_BACSU UDP-glucose 6-dehydrogenase TuaD OS=Bacillus subtilis (strain 168) GN=tuaD PE=1 SV=1	K00012	UDPglucose 6-dehydrogenase	http://www.genome.jp/dbget-bin/www_bget?ko:K00012	GO:0051287 ;GO:0016616 ;			AGCCGTTCCGTACGAAGATCGTAAAGACCAATCTTGAAAGCGCGGAAATGATTAAGTATGCCGCAAATGCTTTTTTAGCCGCCAAAATATCTTTTATTAACGATATCGCCAATATTTGCGAACGTGTCGGGGCGGACATTTCCCACGTGTCAGAAGGCCTCGGTCTTGACAGCCGGATCGGGAATAAATTTCTGCAGGCGGGCATCG
comp8274_c1_seq1	686	gi|255600608|ref|XP_002537492.1|	3.07818e-52	46.91	463	gi|255600608|ref|XP_002537492.1| UDP-glucose 6-dehydrogenase, putative [Ricinus communis] gi|223516140|gb|EEF24891.1| UDP-glucose 6-dehydrogenase, putative [Ricinus communis]	sp|O32271|TUAD_BACSU	1.79208e-100	76.84	784	sp|O32271|TUAD_BACSU UDP-glucose 6-dehydrogenase TuaD OS=Bacillus subtilis (strain 168) GN=tuaD PE=1 SV=1	K00012	UDPglucose 6-dehydrogenase	http://www.genome.jp/dbget-bin/www_bget?ko:K00012	GO:0051287 ;GO:0003979 ;			ACCGTCCGCACGTATTTTGACGCAAGCCAAAACGCGAAAGCGCTGAAAGAGAAATACCGATCCGTAATGAACCGGGCCGGGCAAGAGGAGAACCTTTCGAAAGAGGGATGAAGCTGTGAAAAAAATCGCTGTATTAGGAACAGGGTATGTAGGTCTTGTATCTGGAACTTGTTTTGCGGAAATCGGCCATCATGTGACTTGCTGTGACATCAATGAAGCGAAAATCAGAAGCTTGCAAAACGGAGTCATCCCGATATATGAACCGGGGCTTGAGGAATTAGCCGAAAAAAATGTCAGTGCCGGGCGCTTATCCTTTACGGCCGGCATTGAGCCGGCTGTGAAAGCCGCTGATATCATCTATATCGCCGTCGGTACGCCGATGTCAAAGACGGGTGAAGC…
comp8283_c0_seq1	963	gi|530736432|gb|EQC34674.1|	5.46409e-11	28.18	168	gi|530736432|gb|EQC34674.1| hypothetical protein SDRG_07992 [Saprolegnia diclina VS20]	sp|P54497|YQGT_BACSU	1.45724e-118	59.15	906	sp|P54497|YQGT_BACSU Uncharacterized protein YqgT OS=Bacillus subtilis (strain 168) GN=yqgT PE=3 SV=1	K01308	g-D-glutamyl-meso-diaminopimelate peptidase	http://www.genome.jp/dbget-bin/www_bget?ko:K01308	--	--	--	GAATGGCTCAAACATCAAAACTGCTGAAGAAAGTCAGCCTGCCCATATCGCGGGCGGCTTTCTTTTTTTATCTCCCCTGTCATATAGTTTTTAAAAAAGGGGGATGAACATGGCGGGAATTCGTGTCAAACCTGAATTGAAACAGCATATGACAGATATTGCAAAGGTGCTTTCAATTGATGAAAAACTGTTGAAAGCCGCTGATAAAACGGCGGAAAGCGATGAATTATTTTGTCCCGGCTTTGCCGTGAGCGGGCAGTCAGAGGGTCCCCCGCTTGAGACGCTGAGCGGGCTTTCGCGATACATCCGGCACTGTGAAAGGATTCTTTCCGCTGATCAATGGGTGAAGGAAGAAAAGGTGTACGGCTCCCAATCGGTTTATGAAGAAATTGAGAAAAT…
comp8304_c0_seq1	260	gi|164510405|emb|CAJ65870.1|	1.3807e-15	48.81	180	gi|164510405|emb|CAJ65870.1| putative integrase [Cucumis melo]	--	--	--	--	--	--	--	--	GO:0003676 ;	--	GO:0015074 ;	CGCAGCTTAAGCTTGGTGCCCTGCAAATAAAAAAGCTGCTTCTAGAAATCACTAGTAAACACCTAATTTCAGTTACTTTTTATTGAATTGGATAATCCGTATAGTTCTTTAATCTCATTAAGGAAGACCATGACTAACTAAAGTGTCAACAACAGATGTTTAAGGGCAATGAAGCGAGAATACTTAGAGAAATAGTCGATCACCACCCAAATAGTAGATTTACCATTGCTCGGCGGCAACCCCTCAATGAAGTCCATGGG
comp8317_c0_seq1	261	gi|198444898|gb|ACH88363.1|	8.69713e-14	51.61	178	gi|198444898|gb|ACH88363.1| nonribosomal peptide synthetase/polyketide synthase hybrid [Karenia brevis]	sp|P40806|PKSJ_BACSU	2.37906e-39	77.27	364	sp|P40806|PKSJ_BACSU Polyketide synthase PksJ OS=Bacillus subtilis (strain 168) GN=pksJ PE=1 SV=3	K13611	polyketide synthase PksJ	http://www.genome.jp/dbget-bin/www_bget?ko:K13611	GO:0016740 ;	GO:0009507 ;		AAATAAACGGTTTGAAAGCGGCGTTTCACGAGCTGGCGAAAACAAATCAAGAGCCCGAAGTCTCCGGTCACCGCTGCGGCATCGGTTCGGTCAAAAGCAATATCGGCCATTTAGAGCTTGCCGCGGGAGTATCAGGCGTGATGAAAGTGCTTTTGCAAATGAAACATAAAACGCTGGTGAAAAGCCTGCATTGCGAGACGATCAATCCGTACATTCAGCTTGATGACAGTCCTTTCTACATCGTGCGGGAAAATCAGGAAT
comp8318_c0_seq1	207	gi|89179403|gb|ABD63139.1|	2.23696e-29	71.01	293	gi|89179403|gb|ABD63139.1| Reverse transcriptase family protein [Asparagus officinalis]	sp|P10394|POL4_DROME	3.5154e-06	39.06	111	sp|P10394|POL4_DROME Retrovirus-related Pol polyprotein from transposon 412 OS=Drosophila melanogaster GN=POL PE=4 SV=1	K14772	U3 small nucleolar RNA-associated protein 20	http://www.genome.jp/dbget-bin/www_bget?ko:K14772	GO:0003723 ;GO:0003964 ;	--	GO:0006278 ;	CGATGCCAGCCGTTCTCCAGACTTATGAAAAAGGGGATTTCCTTCGTATGGGACGAAGCATGCCAACAAGTGTTTGACGATCTTAAAGAATACCTTACGAAACCTCCTGTCCTCATGGCACCTGTCCCTGGAAGGCCATTCCTTATATATGTAAGGGCTATGAATAATGCTTTAGGAGCGTTGCTGGCCCAGTATAATGACCACGGT
comp8371_c0_seq1	375	gi|147815275|emb|CAN70024.1|	9.62662e-14	37.5	162	gi|147815275|emb|CAN70024.1| hypothetical protein VITISV_030172 [Vitis vinifera]	--	--	--	--	--	K14830	protein MAK11	http://www.genome.jp/dbget-bin/www_bget?ko:K14830	GO:0003676 ;	--	GO:0015074 ;	CGGCTTTCCCATATTTTTAGTCCCAAACTGTCATTTAAGATGGTCTTTTGTCTCAGTCAGAGCTTTTGTATCACGCCTAGTCAATAAAATGTAATCTACATATACAGTAAGAACAACTACACTAGAAATAGTACACCAGACAAAGGTAAAATGATCATAGTGGCAGTGCTAAAATCTAATATTAGCAATTACAATAGAAAATTTCTCAAACCAGACTCGAAAACTCTATGTAAGTTCATAAATCGCTTTATGAAATTTGCAAACAACATTCTCCCTCTGATCAACATACCCTGAAGATTGCTCCTTAAACCTCCTGATGTAGATAACCATATAAAAGAATGTTTTTAACATCTAACTAGAACATCGGCCAATTGG
comp8396_c0_seq1	468	gi|545709185|ref|XP_005706903.1|	9.50626e-07	37.18	128	gi|545709185|ref|XP_005706903.1| DNA mismatch repair protein PMS2 [Galdieria sulphuraria] gi|452823372|gb|EME30383.1| DNA mismatch repair protein PMS2 [Galdieria sulphuraria]	sp|A7Z4X6|MUTL_BACA2	7.86701e-63	83.33	532	sp|A7Z4X6|MUTL_BACA2 DNA mismatch repair protein MutL OS=Bacillus amyloliquefaciens (strain FZB42) GN=mutL PE=3 SV=1	K03572	DNA mismatch repair protein MutL	http://www.genome.jp/dbget-bin/www_bget?ko:K03572	GO:0005524 ;GO:0030983 ;	GO:0032389 ;	GO:0006298 ;	GGAAACTTCCTGAAAAAACGCCGGAGCCGTCTTACTCACCAATGAAGCTGAGTTCGGTCGTAAAAGAGCCTGAGCCGGTAATAGAAGAAGAGTCCCTGCCGGATGAAGCGGGTCACGGAGTGCCGCCGAAGATCGGCATGCCGGTAACGGAAGCGCATGTTTCCGATATTCCGGAGCCTGAAGAGGAGGCTGACTCTGAAGAAATACGGGAAGAAAGAGTTCCGGTGATGTATCCGATCGGCCAAATGCACGGGACATATATTTTAGCCCAAAACGAAAACGGCTTGTATATCATTGACCAGCATGCGGCACAAGAACGGATTAAATACGAATATTTCCGGGAGAAAGTCGGGCAGGTCGAGCCTGAAGTGCAGGATATGATCGTGCCGCTCACCTTTC…
comp8407_c0_seq1	232	gi|508707567|gb|EOX99463.1|	1.06516e-07	58.14	129	gi|508707567|gb|EOX99463.1| ATP binding,protein kinases,protein serine/threonine kinases isoform 3 [Theobroma cacao]	sp|F4IVI0|BUB1_ARATH	5.02423e-06	51.16	110	sp|F4IVI0|BUB1_ARATH Mitotic checkpoint serine/threonine-protein kinase BUB1 OS=Arabidopsis thaliana GN=BUB1 PE=1 SV=1	K02178	checkpoint serine/threonine-protein kinase	http://www.genome.jp/dbget-bin/www_bget?ko:K02178	--	--	--	CTGGCACCATTTATATCTCCACTTTACCACTAGAATCATATTCAACGTTAGAAAACAAGATAAAATCAACCTATATAGCTGTAGGAAAGCAAAGAATTACCTAGTTCAATGATCTTATTCCTTGAAGAAGCATGTAAGGAATTCAAGGATACTTTTCCAGAATAGACCTTACTGTTTCTGTGGTAACCATTAAACTTCCTCAAATGAGAATCCATCTTATTTCCTAGATGTG
comp8420_c0_seq1	299	gi|147837070|emb|CAN63637.1|	1.93938e-06	52.63	75	gi|147837070|emb|CAN63637.1| hypothetical protein VITISV_038689 [Vitis vinifera]	--	--	--	--	--	--	--	--	GO:0003676 ;	--	GO:0015074 ;	TCTCCTATTGTTGGTATTGATTCTCAATCTAATCTTAGTATTCATGTTGCTACCTCAAAGGAAAACGCAGTTGCACTCTGTATCTCTTGCAAAACTTCTTGTCTTATGCATATCTTTCTATACCTTACTGTGCTTTTGTTTCCTCCGTTAATTCTCATTCTATTCCAAGTTTATTTCAGAAGTCAGGTCAAATCTAGGATGGCAAGCAGCAATGGAAGATGAGATGCATACCTTAGAGAGTTAGAGTAGCATGGGGCATGGGAACTAGTTTCACTACCACCTGGGAAGAAGGCAATTGG
comp8422_c0_seq1	312	gi|147798835|emb|CAN74241.1|	5.19549e-07	41.67	101	gi|147798835|emb|CAN74241.1| hypothetical protein VITISV_006638 [Vitis vinifera]	--	--	--	--	--	--	--	--	GO:0003676 ;GO:0008270 ;	--	GO:0015074 ;	TACCGGCCGGTATATCGGTATACCTGCCGGTATACCGATATACCGGTCAGTATTTAAAACATTGCTAATATCCTCCGGTTCATTTTATTGATGGTTCGTCCTCATCTATGATTGGTGAAGGTGTAATTCGTTCTACCTCCTCATTAACTCTTAAAGATATGTTGTTTGTCCCAAAATTTCTTGTCAATCTTTTGTCCATCTGTCAGTTCACTAAAGTAATTAAAAAAAAAATTGTTCTATGACATTTTTTCCATCCTACTGTGCCATTAAGGACCTTCGGACTTGGATAAGAATTGGCACTGGACATGACAA
comp8434_c0_seq1	330	gi|375314870|gb|AFA52041.1|	2.06644e-11	79.55	159	gi|375314870|gb|AFA52041.1| PsbA (chloroplast) [Kirengeshoma palmata]	sp|P13910|PSBA_VICFA	1.39248e-06	77.78	116	sp|P13910|PSBA_VICFA Photosystem Q(B) protein OS=Vicia faba GN=psbA PE=3 SV=2	--	--	--	GO:0045156 ;	GO:0009507 ;	GO:0009772 ;	GAAGATCAATCGGCCAAAATAACTAAGCAACTACGATATTATAAGTTTCTTCCGTTTGACTGAATCTATAACCTTCATTAGTAGATTCATTTTCAGTGTTTTCCTGATCATACCAGAGGAACGTAAGGAACCATGTATAGCACTAAATAAGGAGCCGCTAGATAAAGTCAGTGTATTTTTGAATGTGTATGCTGGTTGAAACACTTTTTAAGTATTTTATTACTTTTGCAAATTATTATTCACTAACTGCATGATCTTCTCTCGGTCTCTAAATAATGCATCATGAGATTTCTTTTTTCATATAATAGTGAAGCTGTTGGATTGGGGCGT
comp8472_c0_seq1	783	gi|449474875|ref|XP_004154309.1|	6.55388e-88	56.03	690	gi|449474875|ref|XP_004154309.1| PREDICTED: purine nucleoside phosphorylase DeoD-type-like [Cucumis sativus]	sp|A7Z5M8|DEOD_BACA2	4.53926e-171	99.57	1232	sp|A7Z5M8|DEOD_BACA2 Purine nucleoside phosphorylase DeoD-type OS=Bacillus amyloliquefaciens (strain FZB42) GN=deoD PE=3 SV=1	K03784	purine-nucleoside phosphorylase	http://www.genome.jp/dbget-bin/www_bget?ko:K03784	--	--	--	ATCATGCTGATGATTGTCTCTTACCGTTATTCAGTGTACAATGGGTGGGAGTTTGAATAGGCAGGAGGAAAAGGAAATGAGTGTACATATAAACGCAGAAAAAGGCCAAATTGCGGATACAGTGCTTTTGCCGGGAGACCCGCTCCGAGCGAAATTTATTGCGGAAACTTATCTTGAAAATGTGGAATGCTATAATGAAGTCAGAGGAATGTACGGATTTACGGGTACATATAACGGCAAAAAAGTATCAGTCCAAGGCACCGGCATGGGTGTTCCGTCTATCTCTATTTATGTGAATGAACTGATTCAAAGCTATGATGTTCAAAACTTAATCAGAGTCGGCTCATGCGGAGCCATCCGTAATGACGTGAAGGTGCGTGACGTGATTTTGGCTATGAC…
comp8488_c0_seq1	1039	gi|530729588|gb|EQC27830.1|	4.62235e-66	61.94	554	gi|530729588|gb|EQC27830.1| hypothetical protein SDRG_14414 [Saprolegnia diclina VS20]	sp|A7Z1F3|Y430_BACA2	1.11604e-105	98.09	813	sp|A7Z1F3|Y430_BACA2 UPF0317 protein RBAM_004300 OS=Bacillus amyloliquefaciens (strain FZB42) GN=RBAM_004300 PE=3 SV=1	K06351	inhibitor of KinA	http://www.genome.jp/dbget-bin/www_bget?ko:K06351	--	--	--	ATTGGAAGGATGATTATGTCGGGTTTTTAATCGGCTGCAGTTTTTCATTCGAGCAGGCCCTTATTAATCAGCACATTCCAATCAGGCATATTGATGAAGGCGTGAACGTTCCCATGTATAAAACAAATATTGACTGTGTTCCCGCCGGCCCATTTTCAGGAAAGATGGTCGTCAGCATGAGACCGATTCCGGAAAGGCTTGCAGTCCGGGCGGCGCAGGTCACGTCACGTTTTCCCGCCGTGCACGGCGCCCCCGTCCGCATCGGAAATCCGCAAAGCATCGGTATCAGCGATTTGCAACAGCCGGATTTCGGAGATGCCGTAACGGTGCGGGAAGGTGAAGTTCCCGTATTCTGGGCCTGCGGCGTTACACCCCAGGCGGTGATCATGGAAGCAAAGC…
comp8514_c0_seq1	797	gi|407922057|gb|EKG15185.1|	2.52786e-12	30.05	176	gi|407922057|gb|EKG15185.1| Permease cytosine/purines uracil thiamine allantoin [Macrophomina phaseolina MS6]	sp|P94369|YXLA_BACSU	5.18378e-160	90.94	1182	sp|P94369|YXLA_BACSU Putative purine-cytosine permease YxlA OS=Bacillus subtilis (strain 168) GN=yxlA PE=3 SV=1	K03457	nucleobase:cation symporter-1, NCS1 family	http://www.genome.jp/dbget-bin/www_bget?ko:K03457	GO:0015205 ;	GO:0016020 ;		TGGTTGACATAAAGGCTCCGTATAAATTAAAGACGTTGATCGCCATTTGTCCGAACAGGACAATGATCAGCATAATAAAGGAAAACGGACCGAACAATCGGACAATCTCATTTCCCGCATTAGCGGTAAATTCCGGGAGCGCCGTCGTCAAAATGGCGCCGAGAAGCATCATCCAGATGGAACTGACTGACGTACCTGCGTAGCTGTACCAAAAGGTATGCGATGCCGGTGTTTTGACCGGCAGATAACGGGAATAATCTGCGACATATGGCGCATATGCCAGCTGCCATGTGGCCACCGCGCTGACCGCCACTAGAAAAACAGGCAGATCTAATGAGCCGGGCACCCAGCTTCCTGAAGGAATCGGCAGTTGAAAAATAAGAATCGTTGCAGCAAAAA…
comp8526_c0_seq1	280	gi|47026985|gb|AAT08710.1|	1.03149e-29	58.7	279	gi|47026985|gb|AAT08710.1| unknown [Hyacinthus orientalis]	--	--	--	--	--	--	--	--	--	--	--	TACACCACCAGCACCCGCCTCCTCTCCGCGTCCACAGCCAGCCCCAGCGAAGCGTTCCCCGCCACGTCAGCGTCCCTGATGACCGTCCGCTCCTCCAGCGAGGCCCCGCCCAGATCGACCCCGGCGATCTCGACGACGGTGCCCTGGAACAAGGTGGAGGCCAGGAATCGGCGGCCGTCAGGGTCCCACTTGGTGCACTCGCGGATGAGGCCGGCGCCGGAGTAGGAGTAGACGGCGGGAGAGTCGTCGACGAGGGAAAAGGAGAGGAGGGCGAGGGGGA
comp8536_c0_seq1	313	gi|359494388|ref|XP_002267637.2|	3.16761e-28	61.9	286	gi|359494388|ref|XP_002267637.2| PREDICTED: C2 domain-containing protein At1g53590-like [Vitis vinifera]	sp|Q93XX4|C2D61_ARATH	8.12568e-26	55.95	262	sp|Q93XX4|C2D61_ARATH C2 domain-containing protein At1g53590 OS=Arabidopsis thaliana GN=NTMC2T6.1 PE=1 SV=2	--	--	--	--	--	--	TTTTTTTTTTTTTCTCCCCCTCTTTGCTTTGATTTTTGTTTGAAATTTGATCAATGGGATCGATCATACACCATGTTGGATTGGTGCTGCTGGTTCTCTGGTTCTTGGACTCGATCGGATGGCGTCACCCTTTTGCTTTCTTCGTCTCTTTCTTGTATCTCTACATGGTCAATGAATGTTATTCAGAGCGAGTGCAGAAGAGACTCCAATTTGAGGAAAGAAAATGCGCTTACAGACGAAGGCTTCTTCAGGATTCAGAGTCAGTAAGATGGCTAAACCGTATAGTTGAAAGAGTTTGGCCTATATGTATGGA
comp8540_c0_seq1	454	gi|147832644|emb|CAN68220.1|	1.53323e-06	40.58	126	gi|147832644|emb|CAN68220.1| hypothetical protein VITISV_005372 [Vitis vinifera]	--	--	--	--	--	--	--	--	GO:0003723 ;GO:0003964 ;	--	GO:0006278 ;	CAAAAGAAAAAGAAAAATCTTGAAAATTTAGGAGAACAGTTATGAAAATGTAATGACTCAAAAGAAGGATTTACTTAAATCCATAGAGTTAGAAAAGAGATAAGAAAAGACCATTGCAGGCAGACGAAGTAGCAAGTTTGAGACAAAAGAGGGAGGAGATAGCTGAGGTATATTGATGGGAAGAGATCATGCGGAGTCGAAGATCAAGAGAAATTTGGTTTAAGGAGGGCGACCTCAATATTGCTTTCTTTCACAAAAATGCAAATGGACATATATGTACTAAGATGTTTCGTTAATTGCAAATTAATGGAATGCAGGGGATAAGTCCATTGTTTACGTTAAAAAAAATGACCCACTACCTTTTGGATCAAGTCCTTTGTAGTTCAATGGGTTATTCTT…
comp8595_c0_seq1	1175	gi|145341922|ref|XP_001416048.1|	4.77456e-07	29.31	141	gi|145341922|ref|XP_001416048.1| predicted protein [Ostreococcus lucimarinus CCE9901] gi|144576272|gb|ABO94340.1| predicted protein [Ostreococcus lucimarinus CCE9901]	sp|Q05470|PKSL_BACSU	1.16555e-07	26.72	138	sp|Q05470|PKSL_BACSU Polyketide synthase PksL OS=Bacillus subtilis (strain 168) GN=pksL PE=1 SV=3	K13613	polyketide synthase PksM	http://www.genome.jp/dbget-bin/www_bget?ko:K13613	GO:0031177 ;GO:0016740 ;			TGCATAAAACAACTGGGTCTTGTTTTGTGTATATTGATAAAAACAGTATAATGCAGCCGCCTTCTAAAGACATTTTATATGCGGACATAGAAGTATACAGGCCTGATGGAGTGCTTGCTTTTTATTATGAGCGATTCGGTGTGAAAAGAGTCAGAAATGAAAAATCAATACAAAGGCTGGAGCATTCCCAAAAAGCTAAAGAAGTCGGCAGCGTAGCGAACAATAAAGAAATGATCAGAAATAATTTGATCCAAGAGATAGCCGGCATGATTGAAAAACCTGCTGAAACAGTGAAGAATGATATTTCCTTTTACGAGATGGGCTTGGATTCTAAACAATTATTAGACTTATCCAAAAAATTAGAACTGATGTTAGGTTCAAAGCTGTACCCGACTTTAT…
comp8610_c0_seq1	281	gi|449475253|ref|XP_004154418.1|	4.07542e-17	44.83	194	gi|449475253|ref|XP_004154418.1| PREDICTED: regulator of sigma E protease-like [Cucumis sativus]	sp|O31754|RASP_BACSU	1.40117e-53	92.47	450	sp|O31754|RASP_BACSU Zinc metalloprotease RasP OS=Bacillus subtilis (strain 168) GN=rasP PE=1 SV=1	K11749	regulator of sigma E protease	http://www.genome.jp/dbget-bin/www_bget?ko:K11749	--	--	--	AAAAGCAACCCCGATAAATACAACAAATGCCTCTTTCTCACGATTAATCGGTTTCCCGCGAACGGCTTCGACAAACAGGAATAACAATCTTCCCCCGTCAAGCGCAGGAATCGGAAGCAAATTGACAATACCAAGGTTAATGCTTAAAAATGCGGCAAATTGAAATAAATTAATTAAACCGGTTTTTGCCACTTGATCTGTCATATCATAAATGCCGACCGGGCCAGCAAGCATATCAATTTTAAATTGGCCAGTCACTAATTTACCCAGATTGGTTAAAA
comp8617_c0_seq1	428	gi|462405925|gb|EMJ11389.1|	2.52866e-27	55.41	216	gi|462405925|gb|EMJ11389.1| hypothetical protein PRUPE_ppa017790mg [Prunus persica]	sp|P04323|POL3_DROME	3.1621e-06	34.67	95	sp|P04323|POL3_DROME Retrovirus-related Pol polyprotein from transposon 17.6 OS=Drosophila melanogaster GN=pol PE=4 SV=1	--	--	--	GO:0003723 ;GO:0003964 ;GO:0008270 ;	--	GO:0015074 ;GO:0006278 ;	AGTATTGTTGCCCCTCTTACAGAGTGCTTGAAAAAAATAAAATTCGATTGGGAGAGAGTGGAGAAGAGCTCTGCATTACTTGAGAAAAAGTTATCTATTGCACAAGTATTAGCATTGCCAAATTTTTTAGAAGTATTCAAAATAGTGTGATGCATCTATTGTAGGAGTAGGTGTTGTTCTAACACACGAGGGAAGGCCAGTTGCATACCATAACGAGAAACTTAGCGAAGACTTGGGGAAAATATGGTCCACATATGAGCCGGAACTTTATTCAACTATACAAGCTTTGAAGCATTGGGAGCATTACTAGATTCAAAGGGAGTTTCTCTTGCATTCAAAGTATCTAGTCTTAAAATTTATTTTATCATGCATATAGATACATCAATCGAACGCATGCTT…
comp8660_c0_seq1	307	gi|83769447|dbj|BAE59582.1|	5.21198e-08	52.38	135	gi|83769447|dbj|BAE59582.1| unnamed protein product [Aspergillus oryzae RIB40]	sp|C0SPB1|YUKJ_BACSU	4.1275e-27	83.64	259	sp|C0SPB1|YUKJ_BACSU Uncharacterized protein YukJ OS=Bacillus subtilis (strain 168) GN=yukJ PE=4 SV=1	K05375	MbtH protein	http://www.genome.jp/dbget-bin/www_bget?ko:K05375	GO:0016206 ;			GAAACCCAATTGATACACGCTGGAAGAAGGATAACGGAACGTGGCACGACGGCGGTATTTTAATCCAGTTTGCAGACCAGTGGGCCGCGGTCTTTTTGGCTTTTCTGTCTCAGTCATGGTGCACGAATGAAGAAGGCCACCCTTATACATTTTGTGATCATACACAGCTTAACGGCTGATGTCCGCATAAAAAGCCTGCCGAAATAACGGCAGGCTTTTCTTATTACATTTTAGCGGTTTCGTCCTGTTTCAGGCTTTCCGGCCTCATATCACGCCAGTTTGTTTCAATATATTCGAGACAAACGGG
comp8660_c1_seq1	847	gi|358384770|gb|EHK22367.1|	1.82134e-20	36.63	236	gi|358384770|gb|EHK22367.1| hypothetical protein TRIVIDRAFT_221647 [Trichoderma virens Gv29-8]	sp|C0SPB1|YUKJ_BACSU	5.61428e-96	78.36	738	sp|C0SPB1|YUKJ_BACSU Uncharacterized protein YukJ OS=Bacillus subtilis (strain 168) GN=yukJ PE=4 SV=1	K00259	alanine dehydrogenase	http://www.genome.jp/dbget-bin/www_bget?ko:K00259	--	--	--	GTATCAATTGGGTTTCCCTGATTCATATGAATATTATGCATGCCGTTTGTCGGCTTGAACCCGAAAATCTTATCAGCGCCCGGCTCCGGCCCGAATTTAGAGCCGTAAATATAGACGGTGGCTTTTTCTGATTTGGCTTTTTGCATGTACGTCTCAATAAAGTCATTTAAGTCATTATCCGGACCGGTGACTTCATGCGGGAGGGGCACCATGTTCCGGGGATCAAACAATCCGCCGCGGACATAATCCAGCGCCAGCTCACGGCTGGTTTCATCAATTGGGGTATATCCATACGGAATGTTGGGCAGCAGGGTGATCGCGCTTGCGTCAAAATGATCGCGTGCCGCATACAGAACCTCTGATTCTTTTGAACTTGACATGACATTGATCGCACAGCGA…
comp8683_c0_seq2	253	gi|514766475|ref|XP_004966006.1|	9.16953e-15	48.81	178	gi|514766475|ref|XP_004966006.1| PREDICTED: uncharacterized protein LOC101752700 [Setaria italica]	--	--	--	--	--	--	--	--	--	GO:0005886 ;		ATGACTTGGGTTTCAGATTCCCAGCTCCAGTAGAAACAGAAGAGCTGCGAGCATCTTGCTTTGAAGCACCGCTTCCCCCGTCCTGTAACTGAGAACTGCTCTCATTGAGTTTCAACTGCTCAAACTCTTCTTCTGATATGCTGTAGCTCTGAAGTGCATCTTTTACAGCTTCTCCTAGTTCAGCTAAAAGGTTGTGTTTGTGCACATATGATTTTAGCTCTTCCCTTACTCGCTGCAATGGCTCACATCCTGA
comp8685_c0_seq1	240	gi|356526811|ref|XP_003532010.1|	1.25112e-37	82.28	349	gi|356526811|ref|XP_003532010.1| PREDICTED: probable polygalacturonase non-catalytic subunit JP650-like [Glycine max]	sp|Q40161|GP1_SOLLC	1.01059e-25	62.03	257	sp|Q40161|GP1_SOLLC Polygalacturonase-1 non-catalytic subunit beta OS=Solanum lycopersicum GN=GP1 PE=1 SV=1	--	--	--	--	--	--	AGCTGAAGAGCGTGTTTAAGGTGTCTGATAACTCGTCGATGGAGAAGATGATGACGGATTCTTTGGGTGAGTGCGAGAGAGCACCGAGCGTGGGAGAGATCAAACGTTGTGTGGGGTCTGTGGAGGATATGATTGATTTTGCAACCTCTGTTTTGGGCCATAATGTTGGAGTTTGGACCACTCAGAATGTAAACGGGTTCAGTAAGAATGTGATGGTGGGTCGGGTCAAAGGGATGAACG
comp8715_c0_seq1	845	gi|301105737|ref|XP_002901952.1|	8.8131e-30	51.97	310	gi|301105737|ref|XP_002901952.1| phosphoenolpyruvate carboxykinase [Phytophthora infestans T30-4] gi|262099290|gb|EEY57342.1| phosphoenolpyruvate carboxykinase [Phytophthora infestans T30-4]	sp|A7Z7Z0|PCKA_BACA2	3.84871e-86	100	698	sp|A7Z7Z0|PCKA_BACA2 Phosphoenolpyruvate carboxykinase [ATP] OS=Bacillus amyloliquefaciens (strain FZB42) GN=pckA PE=3 SV=1	K01610	phosphoenolpyruvate carboxykinase (ATP)	http://www.genome.jp/dbget-bin/www_bget?ko:K01610	GO:0005524 ;GO:0016301 ;GO:0004612 ;	--	GO:0006094 ;	GCAAACGACTTTCTCGACGTGCTTCGGTTCACCGTTCCTTCCGCTTCCGGCGCATGTATATGCCGAAATGCTCGGGCATAAAATCGACGAACACGGCGTTCAAGTCTTTCTGGTCAACACAGGCTGGACCGGCGGAGGGTACGGAGTCGGAGAACGGATGAAACTTTCGTATACAAGAGCGATGGTTAAGGCCGCTATTGAAGGCAGACTGAACCAGACTGACATGACGGCAGACAGCATTTTCGGCCTGCGCAGCCCCGTTCATGTTCCGGGCGTGCCGGATGAAGTTCTTCAGCCTGAAAACACGTGGAGCGATAAACAAGCATACAACGAAAAAGCGCTGTTTTTAGCCAATGAGTTTAAAGAAAACTTTAAAAAGTTTTCCCATGCGGACTCGAT…
comp8716_c0_seq1	527	gi|113205290|gb|ABI34329.1|	1.09633e-23	41.81	263	gi|113205290|gb|ABI34329.1| Integrase core domain containing protein [Solanum demissum]	--	--	--	--	--	K13162	poly(rC)-binding protein 2/3/4	http://www.genome.jp/dbget-bin/www_bget?ko:K13162	GO:0003676 ;GO:0008270 ;	--	GO:0015074 ;	GTATACATGAAACAACCACATAGGTTTGTTGCGCAAGGAAAGACAAGAAAGATGTGTAATATGAAGAAACCTTATGGGCTAAAAATGATTTCTAGGGCTTGGTTGGAAGTTTTGCTATGGTTGTGCAAGAGTTTGGAATCGTCTAGCATAGAAGGATCACTCAGTCTTTTTTCAGTCTACATCAGGAAGAGAGGACCTGTTATTTATGTGAATGACATTGTTATAACTGGAGATTATGCAAAGGGAATTAATGACCTTAAGTTTATTTGCAATAAAAATTTTGGATGGAAAGACCATGGACTTTTGAGCTACCTTTTGGACATTGAAGTGGCTAGGTCTAGGGAAAGTATGTGTCTTGGGAGGAAATATGTGTTTGATATTCTAACATGTTGAGCAATC…
comp8731_c0_seq1	225	gi|449479692|ref|XP_004155678.1|	6.5634e-21	83.33	230	gi|449479692|ref|XP_004155678.1| PREDICTED: leucine--tRNA ligase-like [Cucumis sativus]	sp|A7Z7V7|SYL_BACA2	7.84693e-28	98.41	273	sp|A7Z7V7|SYL_BACA2 Leucine--tRNA ligase OS=Bacillus amyloliquefaciens (strain FZB42) GN=leuS PE=3 SV=1	K01869	leucyl-tRNA synthetase	http://www.genome.jp/dbget-bin/www_bget?ko:K01869	--	--	--	GGTCTTGTCGTAAACACGGTAAACGTGTCATCAGTGCCGTCGATCGCGAAATGCACGTTTGCGCCTTCTGAGCGTCCGATCCAGTTGCGCTGCATGTCTTTAATGCTTTCCGGCCAGTCAAGTTCTTCTAAATCTTCAAGAAGCCTGTCCGCATAAGCGGTGATTTTCAGCATCCATTGTCTCATCGGACGGCGTTCAACCGGATGGCCGCCCCGCTCGCTTTTG
comp8734_c0_seq1	254	gi|358346708|ref|XP_003637407.1|	5.02094e-16	80	167	gi|358346708|ref|XP_003637407.1| Dihydrolipoyllysine-residue acetyltransferase component of pyruvate dehydrogenase complex, partial [Medicago truncatula] gi|355503342|gb|AES84545.1| Dihydrolipoyllysine-residue acetyltransferase component of pyruvate dehydrogenase complex, partial [Medicago truncatula]	--	--	--	--	--	K00627	pyruvate dehydrogenase E2 component (dihydrolipoamide acetyltransferase)	http://www.genome.jp/dbget-bin/www_bget?ko:K00627	GO:0004742 ;	GO:0009941 ;GO:0009570 ;GO:0009534 ;GO:0022626 ;GO:0016020 ;	GO:0006086 ;GO:0009072 ;GO:0016132 ;GO:0008652 ;GO:0006546 ;GO:0019288 ;GO:0009695 ;GO:0009106 ;GO:0007020 ;GO:0009117 ;GO:0006733 ;GO:0019748 ;GO:0016126 ;GO:0000096 ;GO:0044272 ;GO:0006636 ;GO:0006766 ;	ACTGCTGGTGACGGAAGTGGTGATGATTCTGATGTTGCTTTGGTGGGCTGAGAAGAGGATTGCACCCCAGCCTGGGCCTTGGCCTGGGCGACCTCTTCTGCGGACTCGGCGAGGAGGCCGATGGGCGCGCCGACGGGTGCGACGTCACCCTCGGGGACGACGATGGCGGCGAGAATGCCGTCGTAAAAGGTCCGACGTCCATGTCGCCCTTGTCGGACTCGACCACCACCACGCTCTCCCCCTTGGAGAGGCGG
comp8742_c0_seq1	208	gi|147805593|emb|CAN60712.1|	1.20008e-07	36.67	130	gi|147805593|emb|CAN60712.1| hypothetical protein VITISV_036441 [Vitis vinifera]	--	--	--	--	--	--	--	--	--	--	--	GCCTCTTTGCAAGCAGTGACCTTCTCCACCACCTCAAGAGCAAGACGAGCATTGGTTGCACACAGCTCTACATTATGGTCATTTTGCTTAATGATTGAATTTCTATTTGCATCCAGATCTATAGCCATGTGGCTTTCATTGGAAGATATACTGCCATTTTTGTCGGTGAACGTCAATTGCAACCCCCAATCTTCTAATGTAGCATCAA
comp8749_c0_seq1	441	gi|326516954|dbj|BAJ96469.1|	2.00499e-08	55.74	140	gi|326516954|dbj|BAJ96469.1| predicted protein [Hordeum vulgare subsp. vulgare]	--	--	--	--	--	--	--	--	--	--	--	GGTGGGGCATGCGCTCGACGAGCTCGACGGAGAAGTGAGGGGAGCGTGGGGAGGAGCAGTCATGGACATAGGGCCGCTCGATATCGTAATCGGCATTGCCATTGGATTGGAAAGGTCGGGAGATGGAGTTGAGACAGGACATGACATAGGAGAGGATGGGGCAGTTTTTCGGGTTTGGATCCATGGCACTGGAATTGATTGATCAATTGATCTATTGAAGACTGAAGAGGAACAAGATGGAGATGCTAATGGAGTGCTTGATCGGGCGGGAGAGGCAAAAATGAAGAATTATTGATAGAAATTCTTTAGCAAGAAGAGATTGTTGTTCACATCAGAGAGAAGAGGAAAGCAAAGGACGGTGGAGAGTCGGTGGAGACTCTCGTGTCCAAGGAGGAAGTT…
comp8750_c0_seq1	289	gi|356500916|ref|XP_003519276.1|	6.39514e-18	57.89	208	gi|356500916|ref|XP_003519276.1| PREDICTED: uncharacterized protein LOC100808034 [Glycine max]	--	--	--	--	--	--	--	--	--	--	--	TTCCAGAAGTCGTATGTACATGTGATATAAACTCTCCAATACATTCTGTATATTCAAAGAAATTTCCTTGTCCGGATAAAAAGCCAAAAACTTAGTGTTGTTCCAAACACGCAAATGCAGCCCCATATGATGAAAGTCATCCGGTAACATTGAACTCCGACGCACACTTTCTGCCCTCCCCCGCCTTCTCTGTCGTAAATCAGGGCAGCAACGTATCCGAACAGAAGAGAGCCGACGGGGATATTCACGATGAGGATGTTGTGATTTACGCAGAAATTCTCGGCCCCCG
comp8794_c0_seq1	894	gi|168070447|ref|XP_001786814.1|	2.76838e-35	39.47	339	gi|168070447|ref|XP_001786814.1| predicted protein [Physcomitrella patens subsp. patens] gi|162660418|gb|EDQ48373.1| predicted protein [Physcomitrella patens subsp. patens]	sp|P96574|MTLR_BACSU	3.36415e-109	85.57	867	sp|P96574|MTLR_BACSU Transcriptional regulator MtlR OS=Bacillus subtilis (strain 168) GN=mtlR PE=2 SV=1	K03483	mannitol operon transcriptional antiterminator	http://www.genome.jp/dbget-bin/www_bget?ko:K03483	--	--	--	AAAAGTTCCGCTTTATTTACGACGCCGAACATTTTTTCAGCATCGTCCGGTTTTCCTTTAATATTCAATTCAACCGCTTCCAAAAAGCTTTGAATATCAAGGCGGTTGACGATGAGATTGCCGACGATTTTCCGTTTCGCATTTTCCGGCCCCGTCAGCTGAATGCCGAAGCCCCTTTTTCGGATCAGCGTCAAGCCGAAGGGCGCAATCCAAGTCTCCAGCTCATCCAGGTCATAGCTGATCGTCGCGTTTGTCACTTGCAGTTCGTTCGCCAGACTGTAGAGCTTAATCGGCTCTTGAGACTCTAATAGTGAACATAGAATTAAAAGTTTCCGCTCCTCAGCGCTGTATTCATGCTGTTCATAGGACAGGTCTGACAGGAGTTTTTGTTTGTCCTCC…
comp8807_c0_seq1	475	gi|87240737|gb|ABD32595.1|	2.36156e-18	48.96	205	gi|87240737|gb|ABD32595.1| HAT dimerisation [Medicago truncatula]	sp|P08770|TRA1_MAIZE	5.75326e-12	38.6	163	sp|P08770|TRA1_MAIZE Putative AC transposase OS=Zea mays PE=2 SV=2	K00001	alcohol dehydrogenase	http://www.genome.jp/dbget-bin/www_bget?ko:K00001	GO:0003676 ;			AGAGGTGATGCAAGTGCTTCAAGTTCAAGCTCTCCATCAAGTTGGAGGTGATGCATGTTGGCGAAAAGAGGAAAAGTGGATTGGAAAACTATGTGGAAAGCATTGACAATGACCCGACAAAAACAGCATTGGATATTTATATGGAACAGAATATATGTAAATGGAAGGTAACAACTCCATTTGATATTTTGAGTGGGCAGAAAGCTAACAGTGGAAAGTATATGATACTTGCAAGGATTGCATGTGATGCTTTGGGTATTCCGTTATCAACTGTAGCATCTGAATTGGCATTTAGCACTGGGGGATGAGTCATTCATTGTTATAGAAGCTGGATGACAATGGGCAGGGTGGAAGCATTGATATGCAAGCAACATTGCATTAGAGAGAAAAAAGAAGGTA…
comp8823_c0_seq1	1389	gi|222616186|gb|EEE52318.1|	1.56776e-39	34.71	403	gi|222616186|gb|EEE52318.1| hypothetical protein OsJ_34336 [Oryza sativa Japonica Group]	sp|P46333|CSBC_BACSU	2.36228e-150	83.93	1140	sp|P46333|CSBC_BACSU Probable metabolite transport protein CsbC OS=Bacillus subtilis (strain 168) GN=csbC PE=1 SV=3	K04079	molecular chaperone HtpG	http://www.genome.jp/dbget-bin/www_bget?ko:K04079	GO:0008840 ;GO:0022891 ;	GO:0016021 ;	GO:0009089 ;	CCCCATTTGAAGCTTGGCGCTGGATGGTCGGTCTCGCCGCAGTACCGGCGGCGCTTTTATTAATCGGAATCGCGTTTATGCCGGAATCTCCGAGATGGCTCGTCAAACGCGGCCGTGAGCAGGAAGCCAGACAAGTCATGGAAATGACCCACGACAAAGAGGATATCGCCGTTGAATTGGCGGAAATGAAACAAGGTGAAGCCGAGAAAAAAGAATCTACACTCGGCTTGCTGAAAGCCAAATGGATCCGCCCTATGCTGCTGATCGGGATCGGCCTCGCCATCTTCCAGCAGGCGGTCGGTATCAACACGGTGATTTACTATGCGCCGACCATCTTTACAAAGGCCGGACTCGGCACTTCGGCGTCCGTTCTCGGCACGATGGGCATCGGTGTCTTAA…
comp8827_c0_seq1	356	gi|15430869|gb|AAK98603.1|AF406753_1	2.34014e-14	40.62	177	gi|15430869|gb|AAK98603.1|AF406753_1 analyl-tRNA synthetase-like protein [Actinidia deliciosa]	sp|A7Z735|SYA_BACA2	3.94342e-71	100	594	sp|A7Z735|SYA_BACA2 Alanine--tRNA ligase OS=Bacillus amyloliquefaciens (strain FZB42) GN=alaS PE=3 SV=1	K01872	alanyl-tRNA synthetase	http://www.genome.jp/dbget-bin/www_bget?ko:K01872	GO:0004813 ;GO:0005524 ;GO:0003676 ;	GO:0005737 ;	GO:0006419 ;	GACGCGAAGAATTGAAGCCGTAACAGGAAAAGGCGCTTATCAGGAAATGAACAGCCAGCTCAGCCTTCTGCAGCACGCTGCGGACGAGCTGAAATCAAACGTAAAAGACGTACCGAAGCGAATTCAGTCTCTTCAAGCGGAGCTGAAGGAAGCGCAAAGAGAAAATGAATCATTGCTCAGCAAACTTGGCAATGTGGAAGCCGGAGCCATTTTGTCTAAAGTAAAAGACATCGGCGGCGTAAAAGTGCTGGCTGAAAAAGTAAATGCGAAAGACATGAACCACCTTCGCACTATGGTGGATGATCTGAAAGCGAAGCTCGGTTCTGCGGTCATTATTCTCGGCGCCGTGCAAAACG
comp8841_c0_seq1	991	gi|462405596|gb|EMJ11060.1|	9.33135e-100	50.31	803	gi|462405596|gb|EMJ11060.1| hypothetical protein PRUPE_ppa003736mg [Prunus persica]	sp|A7ZAW0|MNMG_BACA2	0	99.7	1660	sp|A7ZAW0|MNMG_BACA2 tRNA uridine 5-carboxymethylaminomethyl modification enzyme MnmG OS=Bacillus amyloliquefaciens (strain FZB42) GN=mnmG PE=3 SV=1	K03495	tRNA uridine 5-carboxymethylaminomethyl modification enzyme	http://www.genome.jp/dbget-bin/www_bget?ko:K03495	GO:0050660 ;	--	GO:0002098 ;	CTGTGGAGTATATTACAGACCAACTGCCATGCTGGCTGACATATACAAGTCCTGAGACTCATGAGATTATTGACAACAACCTGCATCGTTCACCGATGTATTCCGGTATGATTAAAGGAACAGGTCCGAGATATTGCCCGTCAATTGAAGATAAAGTGGTTCGGTTTAATGATAAGCCGCGTCACCAGATCTTCCTTGAGCCGGAAGGCAGAAATACGCAGGAAGTATACGTTCAAGGTTTATCCACGAGTCTTCCTGAGGACGTGCAGCAGCGGATGCTGGCGACCATTCCGGGACTGGAAAAGGTGCAGATGATGAGAGCCGGATACGCGATTGAGTATGACGCGATTGTACCGACGCAGCTCTGGCCTACACTGGAGACGAAAAAAATCCCTAACC…
comp8842_c0_seq1	675	gi|303272089|ref|XP_003055406.1|	1.38552e-11	43.75	162	gi|303272089|ref|XP_003055406.1| predicted protein [Micromonas pusilla CCMP1545] gi|226463380|gb|EEH60658.1| predicted protein [Micromonas pusilla CCMP1545]	sp|P46322|PGSA_BACSU	9.52467e-45	88.89	389	sp|P46322|PGSA_BACSU CDP-diacylglycerol--glycerol-3-phosphate 3-phosphatidyltransferase OS=Bacillus subtilis (strain 168) GN=pgsA PE=3 SV=3	K00995	CDP-diacylglycerol--glycerol-3-phosphate 3-phosphatidyltransferase	http://www.genome.jp/dbget-bin/www_bget?ko:K00995	GO:0008444 ;	GO:0016021 ;	GO:0008654 ;	AGCCAGCGGATCTAAAAATTTCCCGAAGTTTGTCACGAGGTTCAGTTTTCTGGCGTAGTAGCCATCCACCCAGTCAGTCGTTGATGCGATAATGAACAAAACAGCTCCCGTAAGATGCGCGACCGGAATCGATTCATCCCCTATATGAACGCTGCCCCACTGAAAAGGAACAAGCATGATAATCATAAATACAGGAATTAAAGCGATTCTTGCCAGTGTGATTTTATTCGGTAAGTTAAACATAAAGCCCCTCCAATATATGTACTCGGACGTGAAGAAAAAGTCATCTTAATCGTTCAGATGACTTTTTCCCCTTTTATTTTTTCATCTTGATTGTGATGGTCTGCGCCATCACATCATGCGGATTGAGTTCATAGGACAGAACCTCTCCGTTGATTT…
comp8882_c0_seq1	880	gi|505755667|gb|EOQ99866.1|	3.42686e-06	24.75	128	gi|505755667|gb|EOQ99866.1| Protein lifeguard 4 [Wallemia ichthyophaga EXF-994]	sp|O31539|YETJ_BACSU	1.40149e-103	83.16	789	sp|O31539|YETJ_BACSU Uncharacterized protein YetJ OS=Bacillus subtilis (strain 168) GN=yetJ PE=3 SV=1	K06890	K06890	http://www.genome.jp/dbget-bin/www_bget?ko:K06890	--	GO:0016021 ;		GGCATACCGGCGACAGACGAAAAATCAGCATCGAACTCACAAAGGAAGGAAAAGAAAAGCTGATGCTGTTTCTTCCCGGCCACTTCTCCAATATTTCAGGAGTCATGGAAAGCTTCACCGCTGAACAAAAAGCGGAATTGACAAAAATGCTTGAAGTATTATTTGATAAGCTTCTGCTGTTTTCCGGCGGCAGAACATAAAAAGGCGCCCCTCTCAGCAGGGCGCCTTTTTCGCGCGGTTAATCATCACTGTTTAAAATTCCGAAAAACCGCAGCAGGTTGATAAACAGGTTAATAAAGTCGATATAAAGCGTCAATGCCATCAAAGGAATCAGGTCAGCCGTGATGTCCCGGTGCTTGATCTGGTTCAGATCGTATAAGATGTACATTGAAAACACAA…
comp8888_c0_seq1	993	gi|482814426|gb|EOA91104.1|	2.86815e-12	39.78	181	gi|482814426|gb|EOA91104.1| hypothetical protein SETTUDRAFT_158567 [Setosphaeria turcica Et28A]	sp|Q05470|PKSL_BACSU	1.327e-96	56.14	822	sp|Q05470|PKSL_BACSU Polyketide synthase PksL OS=Bacillus subtilis (strain 168) GN=pksL PE=1 SV=3	K13612	polyketide synthase PksL	http://www.genome.jp/dbget-bin/www_bget?ko:K13612	GO:0016740 ;			GCCGGGCTTCAAACATTAAGCAGCCTTTTCACAAATGATCCTTTGCAATTTTTTGTCTTATTTTCTTCAGTATCTGCAGTCGTTCCGGCGCTCGCAGCGGGACAATCGGATTATGCGATGGCAAATGCGTACATGGATTATTTCGCGGCGGCTCATCAGCATCAATATCCGCTGGTCAGCATTCAATGGCCGAACTGGAAGGAAACCGGATTGGGTGAAGTCCGCACAGAAAGCCTGAAGCAGACCGGGCTGCTGGGACTGTCCAACGCGGAAGGACTTGACTTGCTGGACCGCATTTTATCTGAAAACATCCGCCCGTCCGTTCTGCCGGCTATCATTGATCGGAGCGAATGGCATCCTGACAGGCTGCTCTGTCAAGAGAAAAAACAAAAAGAGACT…
comp8889_c0_seq1	371	gi|552836642|ref|XP_005849203.1|	6.81401e-20	40.52	223	gi|552836642|ref|XP_005849203.1| hypothetical protein CHLNCDRAFT_143915 [Chlorella variabilis] gi|307108862|gb|EFN57101.1| hypothetical protein CHLNCDRAFT_143915 [Chlorella variabilis]	sp|A7Z4H9|SAT_BACA2	3.98364e-73	99.12	583	sp|A7Z4H9|SAT_BACA2 Sulfate adenylyltransferase OS=Bacillus amyloliquefaciens (strain FZB42) GN=sat PE=3 SV=1	K00958	sulfate adenylyltransferase	http://www.genome.jp/dbget-bin/www_bget?ko:K00958	--	--	--	ATCTGTTAACTAGGAGGAAATATAAATTATGAGTTTAGCACCGCACGGAGGAACATTAATTAATCGGGTGAATGAGCAGTATGATCTTACATCCGTCCAAAAAGAAATTGAGCTTGATTTGATTTCGTTCGCTGATTTAGAGCTGATCGGGATCGGGGGGTACAGCCCGATTGAAGGATTTTTCACAGAAAAAGATTACGTGTCAGTCGTTGAAAATATGCGTCTGGCATCCGGGGCTGTCTGGTCCCTGCCGATCACGCTTCCGGTCGATTCAGAAAAAGCGGCTGAGCTTGCCGTCGGCGACACGGTGAAACTGACTTACGGCGGAGAAACATACGGCGTAGTCGACATCGAAGATATTTATACGCCGG
comp8899_c0_seq1	243	gi|328765980|gb|EGF76062.1|	4.97662e-15	43.75	180	gi|328765980|gb|EGF76062.1| hypothetical protein BATDEDRAFT_15075 [Batrachochytrium dendrobatidis JAM81]	sp|P36879|YADG_ECOLI	3.11223e-18	51.28	196	sp|P36879|YADG_ECOLI Uncharacterized ABC transporter ATP-binding protein YadG OS=Escherichia coli (strain K12) GN=yadG PE=3 SV=1	K01990	ABC-2 type transport system ATP-binding protein	http://www.genome.jp/dbget-bin/www_bget?ko:K01990	GO:0005524 ;GO:0016887 ;	--	GO:0006200 ;	ATTTGAAGAAACATTACCCAAATAAAGTTGCGGTTGATGGCATTACTTTTGAAGTGAGAGAGGGGGAAATTCTCGGCTTGCTTGGTCCAAACGGGGCAGGTAAAAGCACAACTATTAATATTTTAGCCACAGTTTTATCAGCTACCGCCGGAAAAGTAACTATATTTGGCCGCGATTTAAAAAAAGATGTAAAGCTGATCAAGCAGGGTATCGGAGTTGTTCCTCAGGACATCGCCATTTATG
comp8901_c0_seq1	383	gi|330916342|ref|XP_003297383.1|	1.35257e-20	40.3	233	gi|330916342|ref|XP_003297383.1| hypothetical protein PTT_07767 [Pyrenophora teres f. teres 0-1] gi|311329963|gb|EFQ94518.1| hypothetical protein PTT_07767 [Pyrenophora teres f. teres 0-1]	sp|P37512|YYAL_BACSU	1.54593e-60	75.59	515	sp|P37512|YYAL_BACSU Uncharacterized protein YyaL OS=Bacillus subtilis (strain 168) GN=yyaL PE=4 SV=1	K06888	K06888	http://www.genome.jp/dbget-bin/www_bget?ko:K06888	GO:0003824 ;	--	GO:0008152 ;	GCGCTGTTTCCGGAAGGCACGGCCCCGTCATAAACCTCTTTTTCCCTGACAAGAAGGGTCTCAGCATCATTCCCCGTAAAGAAGAAACCTCCGTGCCGTTCATCCCAGAACAGCTCCAGCATGCTTGTACATAACGTTTTCGCTTTCTGCAGATAAGACGGATGAAAACCCGCTTCATACAGTTCAAGGTAAGCCCAGATGAGAAAAGCGTAATCATCGATAAACCCTTTATTTTTCACTTCGCCCTCGCGATAGCGGACCATGACGCGCGCGTCCGGCATGAGGTGCCGTTCGAGAAAGCGGATGGCTGTTTCCGCCATGCTGAGAAAGTCAGGCTCGTGAAATACCTTTGCGGCTTTTGCCAGCCCGGCAATCATGAGCGC
comp8910_c0_seq1	246	gi|222630560|gb|EEE62692.1|	2.99096e-08	55.81	132	gi|222630560|gb|EEE62692.1| hypothetical protein OsJ_17495 [Oryza sativa Japonica Group]	--	--	--	--	--	K15731	carboxy-terminal domain RNA polymerase II polypeptide A small phosphatase	http://www.genome.jp/dbget-bin/www_bget?ko:K15731	--	--	--	GGTGGTCGGCGTACTTGAAAAAATTTAACAATTAATACAAAGTGATCAAGTTCCTGAATTCTCTTTAATCTTGCCTTTAGACACAACTCCAAAACTTTTCCGATCATCCCCGGAGAAAGCCCTCACAGCATCCCTGATGTCGTCAAACTCCGCCGCGACCTCGAAGAACTCCATCACTCTCTCCAGCTCCTTATCCTCGAGATCGTTGACGAACGGCTTCACCTGAACCGCGTTCGCCTGCTGGCA
comp8925_c0_seq1	218	gi|242077392|ref|XP_002448632.1|	6.19588e-12	46.58	157	gi|242077392|ref|XP_002448632.1| hypothetical protein SORBIDRAFT_06g030515 [Sorghum bicolor] gi|241939815|gb|EES12960.1| hypothetical protein SORBIDRAFT_06g030515 [Sorghum bicolor]	--	--	--	--	--	K13148	integrator complex subunit 11	http://www.genome.jp/dbget-bin/www_bget?ko:K13148	GO:0003723 ;GO:0003964 ;	--	GO:0006278 ;	GCCCTAGTCTGCAATGACCCCCTTGATTTGTTTCACTCCTACAACAACAGTCTTGATATATTGCATCTTAATTATGCATATATCATCTTAATACCCAAAAAAGATGGAGCATGTGAACCAAATGATTCCAGACCTATAAGCCTCCTCAATACCACATATAAAATCATCACCAAAGCACTATCCAATAGCCTCCAATTAGTTATTGACCAACTGGTTGA
comp8941_c0_seq1	926	gi|255719023|ref|XP_002555792.1|	1.16364e-16	29.94	207	gi|255719023|ref|XP_002555792.1| KLTH0G17534p [Lachancea thermotolerans] gi|238937176|emb|CAR25355.1| KLTH0G17534p [Lachancea thermotolerans CBS 6340]	sp|O31664|MTNU_BACSU	2.2262e-88	74.39	694	sp|O31664|MTNU_BACSU Hydrolase MtnU OS=Bacillus subtilis (strain 168) GN=mtnU PE=3 SV=1	K08590	carbon-nitrogen hydrolase family protein	http://www.genome.jp/dbget-bin/www_bget?ko:K08590	GO:0016810 ;	--	GO:0006807 ;	GACATTCGCGCCCTGGGACGTATGCTTTCTGATCCATTCGGGGAAACGGATATCATAGCAGATCAGCCCGGCGCACTTGACACCGTCAAGCTCAAAGGAACCGTCGCTGTTTCCTGCTGCCAAGTAAAGGTGTTCATCCATCAGCTGAAACAGATGGGCTTTCTGATACCGCTTCACGATCTGTCCGCTGTTATCGGCGATGTACATGGTGTTATAGACATTTTCGCCTTCTTTAACCGCAAAAGATCCGGCAACGAGGTGTACGTTGTATGTTTTTGCCGTTTCTTTAAGCCATTGTTCCGAAACTTTGCCGTTTTCATCCGCCAGCTGGTCTAGCCGTGTGAGATCATAGCCGGTCGTCCACAACTCAGGAAGCACGATTACATCCGCATGGCGGCT…
comp8996_c0_seq1	437	gi|357438997|ref|XP_003589775.1|	2.37347e-53	65.13	449	gi|357438997|ref|XP_003589775.1| hypothetical protein MTR_1g039140 [Medicago truncatula] gi|355478823|gb|AES60026.1| hypothetical protein MTR_1g039140 [Medicago truncatula]	--	--	--	--	--	--	--	--	--	--	--	TGGTCAAGATATCTTGTTTGAAAACGAAAATGGCCGTCTTCAGTTCAGTGGAGACAATGCCTTCGCCTTATGGCCTGGAGAAGGGAAGCCAGGGCTCTGGATGAATTCTTTATCAAGGATGTGTGCTCTGTATAATCTGATAGCGAGGGAAGAAGAGATCTTCATTGCAGAGAGGAAGGGCTTGTCTACTTATGATAGAGACGAAGAGATTGAGTTAGTGATTCCACCTGTTTTCGGCAGTTGCACCAAGGTTTTGGATGCCGATGAGCAGATTATGGCAAGAGATATGTACTGGGAAGCAGTCTGTAATGGTGGTAAAACAGAGAATGGATTGGAGAAATCTGAGGAGTTGTTGGTGAGGAGTATTCAGAAGAATCCATTTGTCGGGGAACCTCGTGT…
comp9001_c0_seq1	804	gi|224130790|ref|XP_002328377.1|	1.11413e-66	43.07	580	gi|224130790|ref|XP_002328377.1| predicted protein [Populus trichocarpa] gi|550338086|gb|ERP60516.1| pentatricopeptide repeat-containing family protein [Populus trichocarpa]	sp|Q9FIX3|PP407_ARATH	4.90389e-59	38.91	521	sp|Q9FIX3|PP407_ARATH Pentatricopeptide repeat-containing protein At5g39710 OS=Arabidopsis thaliana GN=EMB2745 PE=2 SV=1	K14327	regulator of nonsense transcripts 2	http://www.genome.jp/dbget-bin/www_bget?ko:K14327	--	--	--	CACAGCTCTCTGATTCGAGGTCTCTGCGATGAGAAGAAGATCGATGATGCAGCCCAGCTGCTCGACGAAATGCCTCTGTTGGGTTGCACTCCGAATACAGTATCGTACAACATTCTCATCAAGGGGCTCTGCGCAAGTGGGAGCGTGAGATCTGCTGTTGCGCTGCTGGAGATAATGAACGCCCATGGATGCTTATGCAGGCCCGACATTTTCAGCTACAATACCGTCATCGACGGTCTATGCAAGGAGAGAGCTGTAGGCGGAGCTTCCGCATTGTTTAGGAGAATGATAGCCGATGGCATTTCGCCAGATGTCATCACATTCAATTGCATTGTCAGTGGTCTGTGTTCGGAGAAGAGAGTGGGCGAGGTGGCTCAACTGCTTGATAGAATGCCTCAA…
comp9011_c0_seq1	371	gi|473906129|gb|EMS49379.1|	4.67928e-10	50	109	gi|473906129|gb|EMS49379.1| Retrovirus-related Pol polyprotein LINE-1 [Triticum urartu]	--	--	--	--	--	--	--	--	GO:0003723 ;GO:0003964 ;	--	GO:0006278 ;	CGCAATTATGCTGAAGTTACACTGGATACATTCTATCTTTATTATAGTAATTCTAAATCCTTTATATTTCAAAGTTCTCCACATTTCATTGGATATTATCCTTCCCTAGCTTCAACTTCTAGTACAACACTGTAGAAAAACAACATACACAATTATACTTCTTCACGTACATACCTTGTAAGTTAACCCATAACTAAAACAAATAGATCAAGGCTTAAAGTTGATCCTTGGCATAAACTTATTGTGATAGGAAAAGGTTGTCTCACCTTCTACTCTTACCTATGTAACTTCATAGTATGTATCCTTAATGATCAATGTATCCATTAGACATTTTTTTCTGAAAACCCACCACATAATCTCCCTAGGGATGG
comp9044_c0_seq1	399	gi|357132838|ref|XP_003568035.1|	6.86812e-21	40	233	gi|357132838|ref|XP_003568035.1| PREDICTED: uncharacterized protein LOC100838385 [Brachypodium distachyon]	--	--	--	--	--	--	--	--	--	--	--	GCATAGGAATATCATATCTGATATGCATTCATCCTTGAAGCCATGGGTTTCAAGGCTCCGGCAATCTTTTGGCAGTAGATTAGCCACTGGAGAAAACCAGCCTTCTCAGACTTCAGGGAGTAATTATGTTTCTTGCATTAATGAGGTAGATAATGCTTTCCCTGACAGAAATAAACCCGAATTGGACTTGATAGTTTCTCCTTCTCCCCTTGTCTCTTGGCGTGCTGGTTCCTGCACATTGGAGACCGGAAGACAATTGTTTTTACTGACACCATTACCGAAATCAAACCTTGTATCATCTAAGTGCCCACTCACTTCCAAATCCATGGTGAGAATACCTCATGATAAGAATCAGCACGGCCTGCCTCTTGCATCAACTCTTTCAGAAAGTGCCTGTGA
comp9045_c0_seq1	205	gi|548847616|gb|ERN06778.1|	7.86983e-15	75	107	gi|548847616|gb|ERN06778.1| hypothetical protein AMTR_s00005p00167620 [Amborella trichopoda]	sp|Q9FJ70|FIMB3_ARATH	3.21198e-12	67.86	101	sp|Q9FJ70|FIMB3_ARATH Putative fimbrin-like protein 3 OS=Arabidopsis thaliana GN=FIM3 PE=3 SV=1	K17336	plastin-3	http://www.genome.jp/dbget-bin/www_bget?ko:K17336	--	--	--	TTCTTGAAGAGGTACTTGCCCATCGATCCAGCAACCGACGATCTGTTTGAGATCGCCAAAGGGGGTGTTTCTTCCGTGTAAACTGATCAATGTGGCTGCTCGGGGGACGATTGACAAACGAGAGCCATACGCTGTGCCTGAACTTGGCAAAGGCTATCAGCTGTACTTTGGTGAGTATTAGGATGCAGGACCTTGCTGAGTGGAG
comp9072_c0_seq1	288	gi|147792303|emb|CAN68039.1|	3.04912e-10	36.9	151	gi|147792303|emb|CAN68039.1| hypothetical protein VITISV_018924 [Vitis vinifera]	--	--	--	--	--	--	--	--	GO:0003676 ;GO:0008270 ;			AACATGTGGTTAGGACATGATGGCTGGTCAAGGAAATAAGACACCAAGAACCTCTAGCTTGGAAAATGTTTGTGGAGGCATTTCATGTTAGGTTTTTTCATTCATTGCCAAAGCGGGAGTTGAGTTAGAAGTTCCTAGAGTTGCAACAAGGAGATCGCAATGTGGATGCAGATGCAGCTGAGTTTGTAAGACTTAGTCATTTTGCTCCGATCTTGGTAGCTGATGAGGAGGAGAGAGCACATATGTTCTAGCAAGGACTGAGGCATCATCTAAGGGAGCATCTAGCAG
comp9080_c0_seq1	578	gi|378828744|gb|AFC60678.1|	1.98693e-17	50	208	gi|378828744|gb|AFC60678.1| bile salt hydrolase [Kluyveromyces marxianus]	sp|P54948|YXEI_BACSU	2.88337e-39	79.49	358	sp|P54948|YXEI_BACSU Uncharacterized protein YxeI OS=Bacillus subtilis (strain 168) GN=yxeI PE=1 SV=2	K01442	choloylglycine hydrolase	http://www.genome.jp/dbget-bin/www_bget?ko:K01442	GO:0016787 ;			ACGGAATCGTTCGCCTTTCTACTTTCAATAGATAATCTCCTCCGTATGTTCTTCTTTAACATAAAGACATAGCTTAACAGATTGACCTGCCGTTTACAAATTCCAGCATGCAGGAAAAACATTGTAAAGCCTCGCTGACAGCCGTCAAAGGGTTTTTTGAAAAACGGAACAAACACTGCCGCCAAAACGATTTGCCAGGGTTTAAAAGGCATGGATATGCTTACGGACTAATATGTATTAAGGAGAAATGTGTCAATCTTTTGACGAATGGAGCCATTATTCGTTAAGCTGAAAGAATAGTTTACTTTGTGTAAATTTCATTAATGAAAAGGGGATTGATGATATGTGTACAAGTCTTACATTGAAAACGACAGACGGTAATCACCTATTGGCGCGAAC…
comp9093_c0_seq1	846	gi|8919600|emb|CAB96125.1|	1.10395e-42	69.23	402	gi|8919600|emb|CAB96125.1| enolase [Euglena gracilis]	sp|A7Z8Y2|GPMI_BACA2	2.1689e-86	100	699	sp|A7Z8Y2|GPMI_BACA2 2,3-bisphosphoglycerate-independent phosphoglycerate mutase OS=Bacillus amyloliquefaciens (strain FZB42) GN=gpmI PE=3 SV=1	K15633	2,3-bisphosphoglycerate-independent phosphoglycerate mutase	http://www.genome.jp/dbget-bin/www_bget?ko:K15633	GO:0000287 ;GO:0004634 ;	GO:0000015 ;	GO:0006096 ;	GCCAACAAGCCATAGATACGCCAAGGATTGCGTTCGCACCGAGTTTGCCTTTGTTTTCAGTTCCGTCAAGCTCGATTAAAAGCTGATCGATTGCGTTTTGTTCAGTTACGTCAAAGCCGAGAAGCTCTGGAGAAATGATTTCGTTTACGTTGTTAACAGCAGTTAACACGCCTTTTCCAAGGTAACGGTCTTTGTCGCCGTCACGAAGCTCAACCGCTTCGTATTCACCTGTAGAAGCTCCGCTTGGCACTAATGCGCGGCCGAAAGCTCCTGTTTCTGTATATACTTCAACTTCAACTGTTGGGTTGCCGCGGGAGTCAAGGACTTCGCGTGCATAAACATCAACAATGTATGGCATGAGTTTGTCTCTCCTTTTGATTTACGCTTATTTTTGAATTA…
comp9101_c0_seq1	1082	gi|545705436|ref|XP_005705038.1|	1.22853e-44	56.25	336	gi|545705436|ref|XP_005705038.1| [pt] F-type H+-transporting ATPase subunit alpha [Galdieria sulphuraria] gi|452821488|gb|EME28518.1| [pt] F-type H+-transporting ATPase subunit alpha [Galdieria sulphuraria]	sp|A7Z9Q3|ATPD_BACA2	6.00549e-124	100	927	sp|A7Z9Q3|ATPD_BACA2 ATP synthase subunit delta OS=Bacillus amyloliquefaciens (strain FZB42) GN=atpH PE=3 SV=1	K02113	F-type H+-transporting ATPase subunit delta	http://www.genome.jp/dbget-bin/www_bget?ko:K02113	GO:0005524 ;GO:0046933 ;GO:0046961 ;	GO:0045261 ;GO:0045263 ;	GO:0015991 ;GO:0015986 ;	AAATTGTCAAAGAAAAAGAACAAGCGGTTTCCGCACTTCGCGAGCAAGTCGCATCACTTTCTGTCTTAATCGCATCGAAAGTGATTGAAAAAGAGCTTGATGAACAAGCCCAGGAACAACTGATTCAGGACTATCTTAAAGAGGTAGGAGAAAGCCGATGAGTGGATCTGCTGTCTCTAAACGATACGCGTCAGCGCTTTTCGACATTGCCGTTGAGACTTCTCAAATCAATGAAATCGAAGAAGAGCTTACCGTACTAAAAGAAGTGTTCCGGAACGAAGCCGGATTACAGGAAGTGTTAAGCCATCCGAAGGTATCGGCCGCTAAGAAAAAAGAGCTGATTCAGCAATCGTTCGGCGCACTGTCTGAGTCTGTGCTGCATACGATTTTTCTTCTGAT…
comp9114_c0_seq1	215	gi|255641551|gb|ACU21049.1|	1.16791e-09	55.38	142	gi|255641551|gb|ACU21049.1| unknown [Glycine max]	sp|P25011|CCNB1_SOYBN	2.11852e-07	48.75	120	sp|P25011|CCNB1_SOYBN G2/mitotic-specific cyclin S13-6 OS=Glycine max PE=2 SV=1	K05868	cyclin B	http://www.genome.jp/dbget-bin/www_bget?ko:K05868	--	--	GO:0000079 ;	GGGGGCTCTTTGGGCCTGTCAGTGATACCAGCAGCGGCCTTGCTGCGAGCGGTGAGTACTGAAGTCATTGTATGGACCTTCTTTCTCGACGATCTCTGCTTCGGCTCTGCATCATTGGTGTCGGGGCTGCTGATGTCAATGACCACTTCGGGCTTCGGCTTGGCCGAGACATTCTGCTTGGTTTCTCTGATATGGGCCTTCTTTGCTGCTCCTCC
comp9138_c0_seq1	385	gi|548858280|gb|ERN16061.1|	5.34669e-32	53.54	319	gi|548858280|gb|ERN16061.1| hypothetical protein AMTR_s00030p00126060 [Amborella trichopoda]	sp|Q6Q4D0|TONS_ARATH	7.6832e-23	44	244	sp|Q6Q4D0|TONS_ARATH Protein TONSOKU OS=Arabidopsis thaliana GN=TSK PE=1 SV=2	--	--	--	--	--	--	ACGCGTATTGTATGTAAAATAGGTCATGAGTCAATCCTTGTTGACATCTATTCATGCATGGATGGAAACTATTTGGACATTGAAATCCTGAAAATTGAAGTTGCATGTCGTTACTACCTGAAGCTCTATGACGAGAGGAGGTCCAAAGGTTTGGTTCCTATGATAAAACAGTTAAAGCACTGCGAAAAGGTTCTAGGTTCCTTGGAACCAATTGAATCATTGAAGGACCTTTGTGGAGATATTCAGACTGAAGCTGTCATCAGTGGATGGGTTCCGAAGCGCCTAATGGACGTGTATATTGGCTGTTGTGAGAAATTATCTGACACACCCAACATTAAATTACTGAAGAAGTTATATGTTTTGGAGGTATCTGAAGATGAAGTCA
comp9139_c0_seq1	411	gi|147779134|emb|CAN69099.1|	5.77713e-17	32.82	204	gi|147779134|emb|CAN69099.1| hypothetical protein VITISV_038316 [Vitis vinifera]	--	--	--	--	--	K13148	integrator complex subunit 11	http://www.genome.jp/dbget-bin/www_bget?ko:K13148	GO:0003723 ;GO:0003964 ;	--	GO:0006278 ;	GGGGACAGGTGTGCCGACTCGAAAAGGCAGGGGGTTTGGGGGTTCTGAAGCCGAGAACCTTCAATCTGTTCCTAATGGCCAAATGGTGGTGGTATCTGATCTCACGTCCTCAAGGCACCTTTCAAAAACTTGTAAACTCGAAATACTACTCTAGAAATGGCTCATGGCGTACGACCTGTAGAAATTCACAAAATTCTTCGGGATTTTGGAAAGGGGTGATTATGAGCAAGCATATAGTTTGGCCAAGCTTGGAATGCAAATTGGGTGATGGTCGGAGAATCGCATTTTGGCACGACCGATGGTGCACACAAGTACCTCTTAGGATCTTATTATCCGCGGCCTTTGAACTCTCCTTAAGTAAAGACGCATTAGTTAATTCTTTATTAGGGGAGGGCGAGA…
comp9158_c0_seq1	750	gi|342365838|gb|AEL30371.1|	7.88525e-07	31.98	134	gi|342365838|gb|AEL30371.1| TIR-NBS-LRR type disease resistance protein [Arachis hypogaea]	--	--	--	--	--	--	--	--	GO:0043531 ;GO:0003677 ;GO:0003723 ;GO:0003964 ;	--	GO:0006952 ;GO:0006278 ;	TGCTGGTCGAAACGTCTGATCTGTGATGTATTTATCCCAAGAAGTGGTTTCAATCTGATAAGTCCGCCTGCATTTCTTCTCTATCTTCAACTGGGACAGCTCTCTGAGTTGGAGTAGCTAGGTTTTAAACCATCCTCCATTCATCACGTATTTTTTCTCTGCATATAATTCTGCTGCATAACTTAGTTAACCATGCTAGGCACATTTCTCTTCAAGTCATCAAAACATCAATAATCATCAGGTCTTGCATCTCCCCCACTTCCATCTTCTTTAAAGCATTTTTTTTTACTCCACTTCTAATAATTTTTTGAAAGTATTTATAGCTCCTGCTAGAAATTGAACCATTAGATTTACCATATGCTCCCCCCATGTGATTCTCATTAAACCACTTATGAAAAT…
comp9175_c0_seq1	427	gi|4539436|emb|CAB40024.1|	2.65082e-10	59.62	156	gi|4539436|emb|CAB40024.1| putative reverse-transcriptase-like protein [Arabidopsis thaliana] gi|7267755|emb|CAB78181.1| putative reverse-transcriptase-like protein [Arabidopsis thaliana]	--	--	--	--	--	--	--	--	GO:0003723 ;GO:0003964 ;	--	GO:0006278 ;	GTGACTTGATTCAGTTCCCTACATTCACTGCATAACCTCTAGTTGCCATCACTATTGCTCATAAATAGTACCGGAGCTCCCCATCATAAACTACTCGACTAAATAAAACCCAAGTTCATCAATTTCTTCAATTGTTTCTTAACTTCAGCTAGCTCTGCATGTCCATCCAGTACGATACTTTAGAGATAAGCCTTCTTGGTTGTTTCAAATGTCATGAGTTTATGAATGAACATGTCACGATGTATTTCACGTGTCAGAGTTGAGGCATTACATTCCAGATGCAAATCATGTTTTAGGTCATTCGAAGCAAAATTTAGATGCGAATTAAGCTTTCGAGACAAAGTTTGTAGCAATTCTTGATTATCAAAAGATGTTAAAGAATCGACCAGTTCTTCTAGT…
comp9183_c0_seq1	445	gi|149072057|ref|YP_001293552.1|	2.25175e-49	65.99	442	gi|149072057|ref|YP_001293552.1| RNA polymerase beta' chain [Rhodomonas salina] gi|212288310|sp|A6MVX3.1|RPOC1_RHDSA RecName: Full=DNA-directed RNA polymerase subunit beta'; AltName: Full=PEP; AltName: Full=Plastid-encoded RNA polymerase subunit beta'; Short=RNA polymerase subunit beta' gi|134303008|gb|ABO70812.1| RNA polymerase beta' chain [Rhodomonas salina]	sp|A7Z0N0|RPOC_BACA2	1.7051e-82	100	684	sp|A7Z0N0|RPOC_BACA2 DNA-directed RNA polymerase subunit beta' OS=Bacillus amyloliquefaciens (strain FZB42) GN=rpoC PE=3 SV=1	K03046	DNA-directed RNA polymerase subunit beta'	http://www.genome.jp/dbget-bin/www_bget?ko:K03046	GO:0003677 ;GO:0003899 ;	GO:0009507 ;	GO:0006351 ;	AAGCGGACGGTTACCCGGTCCGGTAACCGGACGGCCGCGGCGTCCGTTGTCAATCAGAGCGTCGACTGCTTCCTGAAGCATACGTTTTTCGTTCTGAACGATGATGCTTGGCGCGCCGAGGTCTAACAGACGTTTTAAACGGTTATTACGGTTGATGACACGACGGTAAAGGTCGTTCAGGTCAGACGTTGCGAAACGTCCGCCGTCAAGCTGAACCATCGGTCTTAATTCAGGCGGAATAACCGGAAGCACGTCGAGGATCATCCAAGACGGCTTGTTTCCTGAATTACGGAAGGCTTCAAGCACTTCAAGGCGTTTGATCGCACGTGTACGGCGCTGTCCTTGAGAAGTCTTCAGCTCTTCTTTTAACATATCAACTTCTTTGACCAGGTCGATGTC…
comp9187_c0_seq1	519	gi|38343998|emb|CAD40363.2|	8.94022e-10	41.94	139	gi|38343998|emb|CAD40363.2| OSJNBa0093P23.9 [Oryza sativa Japonica Group]	--	--	--	--	--	K12619	5'-3' exoribonuclease 2	http://www.genome.jp/dbget-bin/www_bget?ko:K12619	GO:0003676 ;	--	GO:0015074 ;	TTCTATATATATATATCTCAATAGGGAGTTCTTTTCTAACTTGTGGATGAGTTAGAAGGTGGAGTCATTTACATGGGTATGGGTAATGATAAACTGTGTAAAAAGGGGATAAGTAAAGTCCATTTGCAGATGCATTGTAGAATATCTAGAGATTTGATAGAGGTTCGGTAATGATCCAAACATAAAGAAGAATCTTATTTCATGGGGGTTTTGTTAAGCAAGGCTTGTTGAAGCGAGCAAAAATTGGAAACTTTGTGTTCCTTGAGCATTACCATGGTCAAGTTTGGTATTGCAGTTCATCAAACGGAAGGGATTTTGAATTACGTACACGCTGGTATTTGGGGACCAACAAAGATATCATCTATTGGAGGTTCATTGTTTGTAGTTGAGTACTCTTGG…
comp9231_c0_seq1	458	gi|255601596|ref|XP_002537711.1|	1.18013e-07	32.39	132	gi|255601596|ref|XP_002537711.1| conserved hypothetical protein [Ricinus communis] gi|223515372|gb|EEF24671.1| conserved hypothetical protein [Ricinus communis]	sp|O31771|YMFM_BACSU	1.93716e-52	86.02	440	sp|O31771|YMFM_BACSU Uncharacterized membrane protein YmfM OS=Bacillus subtilis (strain 168) GN=ymfM PE=4 SV=3	K15539	cytoskeleton protein RodZ	http://www.genome.jp/dbget-bin/www_bget?ko:K15539	GO:0003677 ;			GCCGGAAGCCATTCCGCCGCCTTTGAAGCGGACTTAGGAAGCTCCCTTTGCATGGCAAGACCGGAGATTTTTTCCGACACATCGTCATGGTACGTGTTAGGGATGTCTTTTTTATATTCTTCAAATAACTGATCTGAATCAAGCCCGACAGCTTCAGCGTATTGCTTGATAAACGCCCGCACATAAAAATTGCCGGGAATGACGTCATAATTGCCTTCTTCCAGAGCGGTTAAGTATCTTTTCTGAATTTTCGTCGCCGCCTGGAGTTCATCCAATGACATCCCTTTTTCCTCTCTGGCTTCTTTAAGCCGGATTGCTAATTCTGTCACAACAAACACCTTCCAATATTAAAAATCAAAGCTTGAAAAACCGGTCTGATCAAATATTTGCGGTTCTTCT…
comp9279_c0_seq1	613	gi|18542917|gb|AAL75752.1|AC037197_10	2.61151e-17	45.45	152	gi|18542917|gb|AAL75752.1|AC037197_10 Putative copia-type polyprotein [Oryza sativa Japonica Group] gi|31429795|gb|AAP51797.1| retrotransposon protein, putative, Ty1-copia subclass [Oryza sativa Japonica Group]	sp|P10978|POLX_TOBAC	6.4043e-10	46.51	103	sp|P10978|POLX_TOBAC Retrovirus-related Pol polyprotein from transposon TNT 1-94 OS=Nicotiana tabacum PE=2 SV=1	K05658	ATP-binding cassette, subfamily B (MDR/TAP), member 1	http://www.genome.jp/dbget-bin/www_bget?ko:K05658	GO:0020037 ;GO:0003676 ;GO:0004601 ;	--	GO:0015074 ;GO:0006979 ;	GAAATGAAAGAGAAGAAAAATTATATTCTTATTGGGTATAGTGATGAATCAAAAGCTTATAGATTATTTGATCCCAATACTTACAATCTTCATATCAATAAAGATGTTATCTTTGATGAAGCAGCAACATGAAGTTGGAAAGAGGATCAAATCTTGGCACCAAATATCATTAATGAAGAAAGGAGGGGACTTACACCTGTTCAAGAATCTCCAAGTTCAAGATCCTCAGAAACAGTGTCTTCAGATACAGATTCACCTCCCTGAAATGTGCATTCACTTCAAGGTATTTATGATTCTTATGATGTCGCCTTGTTCCTGTGAACTACAGAACGTTGAAAAAGGTACTAAAGATGAAGAATAGATCAAAGCAATGGATGAAGAATTTTTCATGATCAAGAA…
comp9285_c0_seq1	597	gi|544211784|ref|XP_005536291.1|	5.02315e-07	26.72	132	gi|544211784|ref|XP_005536291.1| ATP-binding subunit of unknown ABC transporter [Cyanidioschyzon merolae strain 10D] gi|449016603|dbj|BAM80005.1| ATP-binding subunit of unknown ABC transporter [Cyanidioschyzon merolae strain 10D]	sp|P39115|EXPZ_BACSU	2.70179e-17	62.3	205	sp|P39115|EXPZ_BACSU Nucleotide-binding protein ExpZ OS=Bacillus subtilis (strain 168) GN=expZ PE=3 SV=2	K00680	E2.3.1.-	http://www.genome.jp/dbget-bin/www_bget?ko:K00680	GO:0005524 ;GO:0016887 ;	--	GO:0006200 ;	GGATGAGACGGGAAGGCTTTTTCAAAAAATGCATCCCCCATGATAATGAATGGTGGGACGAATATTATTATGCCGTTTTAGAAGAAGAATGGGAAGTCTCCAATCTGGAATAAAAAGGCTTATACCCTTTGCTTTTACAGATAAGTGTGTGCTACACTGTTCGTAACAAATACGAAGGGATGATGGGTGGACAATGATTAACTAATCTTATTTTGACCGTTTGAAATCAAATATTTCAAATCAGAAAAAATAGGATTAGTCTGCCCATTTTCTATACGATACGAAAGCTATGTAAAAATAGCTTATTTGATCATGCACAGGTACGGCTAATCCTTCCAAATCAATTGGGAGGATTTTTTTGTCCTCCCTTAAAAGCGAGGGATTGACATATGAAAGAAA…
comp9304_c0_seq1	404	gi|462409809|gb|EMJ15143.1|	4.93185e-21	41.86	235	gi|462409809|gb|EMJ15143.1| hypothetical protein PRUPE_ppa003523mg [Prunus persica]	sp|Q5BPM6|QWRF6_ARATH	2.28034e-14	45.68	177	sp|Q5BPM6|QWRF6_ARATH QWRF motif-containing protein 6 OS=Arabidopsis thaliana GN=QWRF6 PE=2 SV=1	--	--	--	--	--	--	AAGCTCAACTCTCTTCTCTGTCACTGAATCTCTCATCTCCGATATCTTTGCCGAGAGCCCATACAGCATTTTCTCAGCAGCATTTCTTCGAGCACCTGCCGCCTCCTCAGCCTTCGCGTTGACCGTCCTCCACTGTAAGTACCGGTTATATAGAATCCGAAGCATATGCACATCCTCCTGCCGGCTTGGACCCTTCTTCCCCTTCTTCGCCTCCCCGTCCAGCTTCGGCGGCTGCGGAGGCAGGCAAATCCTCGACGGAATGCATCTCCCGGCAGCCTTGTTCCCATGAAAAGGATTCGGCTGGCTGCTCGAAAGCGCCAGATTCAGAGACCTGCAGCAAGAACTCTCATTCCCATCAAGAACTCTTCTTGAAGACAGAACATCAGCCTCGGGCATCGA…
comp9358_c0_seq1	284	gi|350537801|ref|NP_001233799.1|	3.35925e-24	77.59	250	gi|350537801|ref|NP_001233799.1| gamma-glutamyl kinase [Solanum lycopersicum] gi|973231|gb|AAB67877.1| gamma-glutamyl phosphate reductase [Solanum lycopersicum]	sp|A7Z3T1|PROA_BACA2	1.72122e-40	97.06	360	sp|A7Z3T1|PROA_BACA2 Gamma-glutamyl phosphate reductase OS=Bacillus amyloliquefaciens (strain FZB42) GN=proA PE=3 SV=1	K00147	glutamate-5-semialdehyde dehydrogenase	http://www.genome.jp/dbget-bin/www_bget?ko:K00147	GO:0004350 ;GO:0050661 ;	--	GO:0006561 ;	AAATGTGTTCGTCAATTTTTTCTCATACAAAAAAACTTATCCCTCGAAGGGATAAGTTTTTGCCACACTTGATTTACACACGTATTTGTCCGTTTCCTTTGATAAAATATTTTGTTGAAGTCAAAGCAGGAAGCCCCATCGGCCCTCTCGCATGAAGCTTTTGCGTGCTGATGCCGATTTCGGCTCCGTATCCGAATTCAAAACCGTCCGTAAACCGGGTTGAAGCATTATGATACACGGCGGCGGCGTCAACGGCGGTCTGGAAGTAAGCCGCATGCTCGGTG
comp9409_c0_seq1	544	gi|323453090|gb|EGB08962.1|	1.74426e-52	55.25	473	gi|323453090|gb|EGB08962.1| hypothetical protein AURANDRAFT_63510 [Aureococcus anophagefferens]	sp|Q9ZL64|ACON2_HELPJ	3.91939e-119	98.89	932	sp|Q9ZL64|ACON2_HELPJ Aconitate hydratase 2 OS=Helicobacter pylori (strain J99 / ATCC 700824) GN=acnB PE=3 SV=1	K01682	aconitate hydratase 2 / 2-methylisocitrate dehydratase	http://www.genome.jp/dbget-bin/www_bget?ko:K01682	GO:0051539 ;GO:0003994 ;	GO:0005829 ;	GO:0006099 ;	GCCCAAGTTCAAGCCGTCGTTGAGATTTTGATGAAAGATCCCACAAACGCCGCTTTCGCTAAAGAATTACTCATTCATAGAGTAAGCCCTGGGGTTGATGAGGGGGCGAAAGTGAAAGCGGAATTTTTAGCCCAATTGTCTCAAAAAAAACTAGAATGCGCACACATTAGCGCTTTAGAAGCGACCACTCTTTTAGGCACGATGCTTGGGGGGTATAATGTAGAGCCTTTGATTGTGGGCTTAGAAAGTCAAGACAAAAACATCGCTAAAGAGAGCGCAAAAGCGTTAAAAACCACCCTTTTAGTCTATGGATCGTTTGATAAAATTGCGGCAATGAGCAAAACTAACGCTTTGGCTAAAGAGGTGTTAGAGTCTTGGGCGAATGCAGAATGGTTTTTG…
[truncated: 34,234 more rows]
